# Supplementary material for: Spatial transcriptomics uncover sucrose post-phloem transport during maize kernel development
Source: Nat Commun. 2023 Nov 8;14:7191. doi: 10.1038/s41467-023-43006-7 (PMC10632454; doi:10.1038/s41467-023-43006-7)
Supplement: Supplementary file 4 — Supplementary Data 1 [file 41467_2023_43006_MOESM4_ESM.xlsx]

## Sheet: Supplementary Data 1
GeneID	AL	BETL	CZ	EAS	ESR	PC	PE	EM	SCU	SE	VE	max	sum	GeneIDv3	source	accession	description
Zm00001d008620	159.4	15.05	31.22	51.37	1.72	21.93	62.45	28.25	79.5	20.67	24.32	159.4	495.88	GRMZM2G052869	UniProtKB/TrEMBL	B4FT00	Metallothionein-like protein type 2Putative uncharacterized protein ;
Zm00001d035681	85.68	0.26	1.13	1.38	0.22	0.79	19.87	0.34	0.14	9.57	34.08	85.68	153.46	GRMZM2G012806	RefSeq peptide	NP_001152692	subtilisin-chymotrypsin inhibitor CI-1B
Zm00001d007299	72.7	1.37	1.74	1.15	1.39	4.19	16.34	0.33	0.82	9.35	3.41	72.7	112.79	GRMZM2G081464	UniProtKB/Swiss-Prot	P83506	Probable non-specific lipid-transfer protein 2 (LTP 2)
Zm00001d038597	68.55	3.39	23.99	25.4	0.61	1.67	22.21	0.68	1.4	18.42	56.63	68.55	222.95	GRMZM2G410134	RefSeq peptide	NP_001105060	alpha globulin
Zm00001d012572	62.28	3.69	3.4	0.18	44.28	10.93	10.12	0.84	0.7	1.01	3.3	62.28	140.73	GRMZM2G091054	UniProtKB/TrEMBL	B4FFB8	5a2 proteinAL-9 proteinPutative uncharacterized protein ;;
Zm00001d035680	50.05	0.13	0.76	0.92	0.11	0.48	13.86	0.22	0.08	9.92	25.66	50.05	102.19	GRMZM2G012928	RefSeq peptide	NP_001152630	LOC100286271
Zm00001d023343	49	2.05	5.2	38.57	0.33	0.79	17.49	18.45	5.72	6.3	3.35	49	147.25	GRMZM2G101958	UniProtKB/Swiss-Prot	P19656	Non-specific lipid-transfer protein Precursor (LTP)(Phospholipid transfer protein)(PLTP)(Allergen Zea m 14)
Zm00001d010321	40.35	0.68	8.53	4.27	0.67	1.65	10.32	1.86	1.17	15.85	23.23	40.35	108.58	GRMZM2G097457	UniProtKB/Swiss-Prot	P11155	Pyruvate, phosphate dikinase 1, chloroplastic Precursor (EC 2.7.9.1)(Pyruvate, orthophosphate dikinase 1)
Zm00001d048806	37.96	0.09	0.19	1.34	0	0.13	10.12	0.09	0.08	1.06	10.39	37.96	61.45	GRMZM2G088365	RefSeq peptide	NP_001105059	22kD alpha zein5
Zm00001d011080	29.01	0.27	2.11	1.35	0.06	0.89	9.89	0.24	0.18	12.28	12.62	29.01	68.9	GRMZM2G028393	RefSeq peptide	NP_001105449	subtilisin-chymotrypsin inhibitor homolog1
Zm00001d040029	17.97	0.12	0.52	1.13	0.17	1.37	15.69	8.68	8.6	1.93	0.75	17.97	56.93	NA	NA	NA	NA
Zm00001d022421	17.22	2.09	3.5	6.3	2.33	12.26	4.63	3.04	14.12	1.08	1.14	17.22	67.71	GRMZM2G469380	RefSeq peptide	NP_001142934	hypothetical protein LOC100275372
Zm00001d010371	15.32	0.16	1.58	1.45	0.06	0.46	7.58	0.21	0.08	12.2	13.31	15.32	52.41	GRMZM2G063536	UniProtKB/Swiss-Prot	P28522	Ribosome-inactivating protein Precursor (EC 3.2.2.22)(rRNA N-glycosidase) [Contains Ribosome-inactivating protein alpha chain;Ribosome-inactivating protein beta chain]
Zm00001d042025	13.62	9.62	11.63	6.59	4.61	11.35	6.79	2.86	4.82	7.9	11.48	13.62	91.27	GRMZM2G171430	RefSeq peptide	NP_001151442	ubiquitin-fold modifier 1
Zm00001d038163	13.21	1.3	6.99	11.35	0.28	0.93	3.72	0.67	2.04	3.3	8.08	13.21	51.87	GRMZM2G306345	UniProtKB/TrEMBL	C5IHC5	Truncated cytosolic orthophosphate dikinase
Zm00001d035558	12.23	0.1	0.74	1.44	0.06	0.25	3.42	0.12	0.08	3.27	6.76	12.23	28.47	GRMZM2G002630	RefSeq peptide	NP_001159346	hypothetical protein LOC100304441
Zm00001d013907	11.3	0.68	0.35	0.39	0.22	0.93	2.26	0.5	0.22	0.84	0.57	11.3	18.26	GRMZM2G387360	RefSeq peptide	NP_001150064	nonspecific lipid-transfer protein
Zm00001d037498	10.89	1.18	7.34	5.18	0.33	1.05	2.86	0.17	0.17	5.98	9.59	10.89	44.74	GRMZM2G127160	RefSeq peptide	NP_001140641	hypothetical protein LOC100272716
Zm00001d047253	10.16	0.39	1.03	1.99	6.67	2.24	4.1	9.31	6.82	0.8	0.56	10.16	44.07	GRMZM2G152908	UniProtKB/Swiss-Prot	P49036	Sucrose synthase 2 (EC 2.4.1.13)(Sucrose-UDP glucosyltransferase 2)
Zm00001d027861	9.6	0.62	0.59	0.88	2.56	1.92	2.54	1.09	0.86	3.31	5.13	9.6	29.1	NA	NA	NA	NA
Zm00001d037674	8	0.39	3.75	3.17	0.06	0.55	2.34	0.11	0.1	3.36	7.2	8	29.03	GRMZM2G141810	RefSeq peptide	NP_001132027	hypothetical protein LOC100193435
Zm00001d039859	7.76	1.09	1.49	4.95	0.61	1.29	2.04	0.88	7.45	0.75	0.59	7.76	28.9	GRMZM2G099340	RefSeq peptide	NP_001147621	metallothionein-like protein type 2
Zm00001d027332	7.43	0.02	0.04	0.04	0	0.07	2.41	0.33	0.07	1.26	0.33	7.43	12	GRMZM2G137329	RefSeq peptide	NP_001148304	LOC100281913
Zm00001d052079	7.23	0.07	0.14	0.43	0.06	0.14	1.46	0.42	0.36	0.91	2.18	7.23	13.4	GRMZM2G181362	RefSeq peptide	NP_001104873	lysine-ketoglutarate reductase/saccharopine dehydrogenase1
Zm00001d020984	6.8	0.04	0.34	0.25	0	0.12	1.63	0.05	0.02	0.95	2.72	6.8	12.92	GRMZM2G052266	RefSeq peptide	NP_001149835	LOC100283462
Zm00001d031825	6.13	4.61	4.55	5.15	5.78	4.6	3.79	4.16	4.37	2.6	2.39	6.13	48.13	GRMZM2G157018	RefSeq peptide	NP_001150316	ATP synthase D chain, mitochondrial
Zm00001d047261	6.04	0.02	0.02	0.02	0	0.01	1.24	0.29	0.12	0.54	0.16	6.04	8.46	GRMZM2G007252	RefSeq peptide	NP_001169466	hypothetical protein LOC100383338
Zm00001d002326	5.69	0.18	0.26	0.52	0.67	1.45	1.78	0.53	1.03	0.31	0.56	5.69	12.98	NA	NA	NA	NA
Zm00001d003247	5.35	0.07	0.15	0.34	0.39	1.22	1.02	0.05	0.26	0.25	0.32	5.35	9.42	GRMZM2G102183	UniProtKB/Swiss-Prot	P49081	Malate synthase, glyoxysomal (EC 2.3.3.9)
Zm00001d035543	5.16	2.08	1.12	2.37	1.78	4.71	2.94	1.57	2.88	2.36	1.18	5.16	28.15	GRMZM2G104876	RefSeq peptide	NP_001150247	glycine-rich protein A3
Zm00001d030314	5.11	0.1	0.15	0.01	0.17	0.15	1	0.17	0.04	0.03	0.09	5.11	7.02	GRMZM2G114356	RefSeq peptide	NP_001149224	proline-rich protein
Zm00001d015569	4.74	0.22	0.6	0.53	0.78	0.94	0.72	0.45	0.51	0.13	0.33	4.74	9.95	GRMZM2G069095	RefSeq peptide	NP_001105380	vacuolar proton pump homolog1
Zm00001d025924	4.46	0.08	0.09	0.13	2.44	0.68	0.81	0.31	0.11	0.1	0.15	4.46	9.36	GRMZM2G468855	RefSeq peptide	NP_001140973	hypothetical protein LOC100273052
Zm00001d048649	4.19	0	0.03	0.05	0	0.05	0.94	0.2	0.18	0.15	0.17	4.19	5.96	GRMZM2G131409	RefSeq peptide	NP_001144944	hypothetical protein LOC100278076
Zm00001d030557	4.05	1.44	2.36	1.51	1.78	1.3	1.45	1.62	2.53	2	1.52	4.05	21.56	NA	NA	NA	NA
Zm00001d009638	3.96	0.99	2.88	3.28	1.94	2.83	3.38	3.59	3.68	2.91	3.58	3.96	33.02	NA	NA	NA	NA
Zm00001d029087	3.89	0.13	0.35	1.41	0.89	0.48	0.87	1.23	1.47	0.18	0.44	3.89	11.34	NA	NA	NA	NA
Zm00001d037576	3.81	1.17	2.58	1.83	0	0.51	1.11	0.06	0.07	1.34	2.21	3.81	14.69	GRMZM2G041065	RefSeq peptide	NP_001152459	pyrophosphate-energized vacuolar membrane proton pump
Zm00001d018363	3.54	2.05	2.55	1.68	2.39	2.15	1.65	0.8	2.26	1.24	1.23	3.54	21.54	GRMZM2G119782	RefSeq DNA	NM_001153499	membrane steroid-binding protein 1 (LOC100280580), mRNA
Zm00001d001852	3.52	1.36	0.72	0.14	0.5	0.38	1.55	0.11	0.04	3.04	3.33	3.52	14.69	GRMZM2G068202	RefSeq peptide	NP_001152602	LOC100286242
Zm00001d009646	3.5	0.02	0.47	0.18	0	0.07	0.97	0.02	0.01	1.08	2.29	3.5	8.61	GRMZM2G023872	UniProtKB/TrEMBL	C0PIY6	Putative uncharacterized protein
Zm00001d037436	3.44	0.02	0.17	0.01	0	0.06	0.77	0.03	0.01	0.9	2.94	3.44	8.35	GRMZM2G100018	RefSeq peptide	NP_001105054	delta zein structural18
Zm00001d042367	3.36	0.32	0.38	1.05	1.11	1.29	1.32	1.09	2.15	1.03	0.79	3.36	13.89	GRMZM2G103812	RefSeq peptide	NP_001131338	hypothetical protein LOC100192654
Zm00001d035948	3.17	2.15	2.18	2.62	2.06	2.1	1.92	1.91	2.31	2.13	1.55	3.17	24.1	GRMZM2G145396	RefSeq peptide	NP_001151357	ATOZI1
Zm00001d004931	3.1	2.36	1.19	3	2.61	1.13	1.26	1.04	2.38	0.61	0.93	3.1	19.61	GRMZM2G092581	UniProtKB/TrEMBL	C4J4N1	Putative uncharacterized protein
Zm00001d008744	3.04	0.39	1.27	2.11	0.56	0.68	0.95	0.18	0.32	0.47	1.48	3.04	11.45	GRMZM2G107639	RefSeq peptide	NP_001151567	transaminase/ transferase, transferring nitrogenous groups
Zm00001d002704	3	1.93	1.17	1.18	1.11	2.71	1.89	0.67	1.14	0.97	0.79	3	16.56	GRMZM2G144153	RefSeq peptide	NP_001141210	hypothetical protein LOC100273297
Zm00001d038508	2.88	2.59	2.47	2.13	2.17	2.44	2.04	2.2	2.38	1.65	1.73	2.88	24.68	GRMZM2G163468	UniProtKB/TrEMBL	B6SP36	Putative uncharacterized protein
Zm00001d013725	2.85	0.04	0.16	0.4	0	0.04	0.41	0.07	0.51	0.2	0.62	2.85	5.3	GRMZM2G060940	RefSeq peptide	NP_001149543	LOC100283169
Zm00001d044940	2.85	1.64	1.46	2.84	0.67	0.74	0.69	0.27	0.21	1.12	1.4	2.85	13.89	NA	NA	NA	NA
Zm00001d035597	2.79	0.43	0.73	1.11	0.5	1.07	0.87	0.12	0.73	0.33	0.85	2.79	9.53	GRMZM2G034724	RefSeq peptide	NP_001105647	legumin-like protein
Zm00001d016588	2.77	0.13	0.04	0.48	0	0.4	0.73	0.07	0.04	0.67	1.01	2.77	6.34	GRMZM2G018820	RefSeq peptide	NP_001130108	hypothetical protein LOC100191201
Zm00001d033909	2.7	0.04	0.09	0.06	1.44	0.08	0.41	0.1	0.03	0.62	0.12	2.7	5.69	GRMZM2G090043	UniProtKB/TrEMBL	B6SY34	Putative uncharacterized protein
Zm00001d006364	2.63	0.1	0.3	1.05	0.78	0.46	1.15	1.24	2.63	0.45	0.18	2.63	10.97	GRMZM5G855867	RefSeq peptide	NP_001159259	hypothetical protein LOC100304349
Zm00001d050336	2.61	0.42	0.49	0.79	0.06	0.98	0.92	0.34	0.44	1.09	1.35	2.61	9.49	GRMZM5G848523	UniProtKB/TrEMBL	C0PK07	Putative uncharacterized protein
Zm00001d003282	2.52	0.04	0.14	0.74	0	0.15	0.85	0.43	2.47	0.31	0.16	2.52	7.81	GRMZM2G057637	RefSeq peptide	NP_001142707	hypothetical protein LOC100275025
Zm00001d037915	2.47	0.08	0.08	0.46	0.22	0.1	0.85	0.09	1.06	0.45	0.16	2.47	6.02	NA	NA	NA	NA
Zm00001d033048	2.46	0.15	1.12	1.5	0	0.18	0.7	0.05	0.08	2	2.4	2.46	10.64	NA	NA	NA	NA
Zm00001d000294	2.45	0.06	0.09	0.34	1.83	0.16	0.57	0.31	0.71	0.1	0.27	2.45	6.89	GRMZM2G450498	RefSeq peptide	NP_001152224	O-succinylhomoserine sulfhydrylase
Zm00001d048959	2.4	1.71	2.08	1.48	1.11	1.82	1.56	0.64	0.71	1.55	1.81	2.4	16.87	GRMZM2G113470	UniProtKB/Swiss-Prot	Q9ATM3	Aquaporin SIP1-1 (Small basic intrinsic protein 1-1)(ZmSIP1-1)(ZmSIP1;1)
Zm00001d034491	2.31	2.07	2.24	1.85	0.56	1.63	1.37	0.56	0.94	1.56	1.57	2.31	16.66	GRMZM2G053023	RefSeq peptide	NP_001148952	thioredoxin H-type 5
Zm00001d012674	2.3	0.1	0.29	0.51	0.17	0.16	0.56	0.09	0.13	0.23	1.09	2.3	5.63	GRMZM2G124365	RefSeq peptide	NP_001145983	hypothetical protein LOC100279511
Zm00001d032781	2.3	0.3	0.73	0.78	0.28	0.45	0.61	0.11	0.09	1.13	1.5	2.3	8.28	GRMZM2G008607	RefSeq peptide	NP_001144038	hypothetical protein LOC100276862
Zm00001d036238	2.3	0.01	0.03	0.01	0.06	0.07	0.64	0.09	0.04	0.17	0.09	2.3	3.51	GRMZM5G873767	RefSeq peptide	NP_001132224	hypothetical protein LOC100193659
Zm00001d040010	2.26	0.63	1.42	1.62	0.78	0.85	1.3	1.42	1.43	1.36	1.98	2.26	15.05	GRMZM2G121683	RefSeq peptide	NP_001168284	hypothetical protein LOC100382048
Zm00001d039631	2.25	0.05	0.07	0.84	0.17	0.09	0.4	0.81	0.2	0.06	0.08	2.25	5.02	GRMZM2G118243	RefSeq peptide	NP_001170110	hypothetical protein LOC100384030
Zm00001d050323	2.19	0.01	0.07	0.09	0.22	0.18	0.44	0.17	0.55	0.05	0.08	2.19	4.05	GRMZM2G114988	RefSeq peptide	NP_001145908	hypothetical protein LOC100279427
Zm00001d014249	2.12	0.02	0.12	0.18	0	0.03	0.42	0.03	0.06	0.74	1.45	2.12	5.17	NA	NA	NA	NA
Zm00001d041112	2.11	0.61	0.8	1.38	1.72	0.73	1.01	1.18	1.24	0.39	0.58	2.11	11.75	GRMZM2G086882	RefSeq peptide	NP_001170222	hypothetical protein LOC100384174
Zm00001d027803	2.09	0.16	0.23	0.54	1.39	0.46	0.73	1.71	1.09	0.14	0.13	2.09	8.67	GRMZM2G417455	RefSeq peptide	NP_001168664	hypothetical protein LOC100382452
Zm00001d007753	2.04	0.13	0.35	0.76	0	0.16	1.8	0.04	0.03	0.81	0.79	2.04	6.91	GRMZM2G053206	RefSeq peptide	NP_001140805	hypothetical protein LOC100272880
Zm00001d042609	2.04	0.99	0.82	0.5	1.11	1.27	1.15	0.08	0.27	0.79	0.73	2.04	9.75	GRMZM2G014653	UniProtKB/TrEMBL	B6SU27	NAC domain-containing protein 48
Zm00001d003059	2.02	0.13	0.26	0.48	0.17	0.24	0.54	0.16	0.56	0.19	0.79	2.02	5.54	GRMZM2G147268	RefSeq peptide	NP_001141974	hypothetical protein LOC100274124
Zm00001d048583	2.01	1.3	1.76	1.65	0.78	1.35	0.93	0.38	0.44	1.28	1.7	2.01	13.58	GRMZM2G000510	RefSeq peptide	NP_001105727	uncoupling protein
Zm00001d019265	2	0.94	1.61	0.94	0.11	0.32	0.44	0.03	0.16	0.15	0.82	2	7.52	GRMZM2G097030	RefSeq peptide	NP_001170472	UDP-glucosyltransferase
Zm00001d022062	1.95	0.28	0.49	0.59	0.5	0.87	1.62	0.96	1.29	0.43	0.28	1.95	9.26	GRMZM2G165069	RefSeq peptide	NP_001144338	hypothetical protein LOC100277236
Zm00001d051056	1.93	0.85	0.74	1.32	1.83	1.74	1.2	1.21	1.61	0.47	0.48	1.93	13.38	GRMZM2G366392	RefSeq peptide	NP_001149694	S-adenosylmethionine decarboxylase proenzyme
Zm00001d012383	1.88	0.09	0.34	0.59	0.11	0.2	0.31	0.08	0.08	0.07	0.24	1.88	3.99	GRMZM5G895087	UniProtKB/TrEMBL	B8A3K3	Putative uncharacterized protein
Zm00001d050837	1.88	0.51	0.41	0.4	0.22	0.48	0.63	0.25	0.92	0.1	0.46	1.88	6.26	GRMZM2G128219	RefSeq peptide	NP_001150025	gibberellin receptor GID1L2
Zm00001d002500	1.84	0.01	0.44	0.25	0	0.07	0.63	0.22	0.05	1.27	1.5	1.84	6.28	GRMZM2G031904	UniProtKB/TrEMBL	B6T3W2	Putative uncharacterized protein
Zm00001d006342	1.82	0.53	0.59	0.59	0.61	0.8	0.86	0.5	0.87	1.24	0.98	1.82	9.39	NA	NA	NA	NA
Zm00001d016741	1.72	0.08	0.51	0.33	0.17	0.11	0.62	0.05	0.16	0.42	1.29	1.72	5.46	AC233850.1_FG002	RefSeq peptide	NP_001152694	pectinesterase inhibitor domain containing protein
Zm00001d013448	1.71	0.05	0.03	0.04	0	0.2	0.28	0.23	0.16	0.02	0.04	1.71	2.76	GRMZM2G177934	RefSeq peptide	NP_001152365	chemocyanin
Zm00001d021119	1.67	0.06	0.12	0.14	0.94	0.31	0.56	0.07	0.41	0.56	0.13	1.67	4.97	GRMZM2G108133	UniProtKB/TrEMBL	C4JAJ7	Putative uncharacterized protein
Zm00001d024711	1.67	0	0.01	0.05	0	0	0.4	0	0.01	0.04	0.06	1.67	2.24	NA	NA	NA	NA
Zm00001d041726	1.66	0.07	0.57	1.55	0.11	0.58	0.38	0.08	0.11	0.45	0.6	1.66	6.16	GRMZM2G110369	RefSeq peptide	NP_001130245	hypothetical protein LOC100191339
Zm00001d030172	1.62	0.05	0.1	0.24	0	0.17	0.42	0.3	0.96	0.08	0.07	1.62	4.01	GRMZM2G179528	RefSeq peptide	NP_001130406	hypothetical protein LOC100191502
Zm00001d037918	1.62	0.13	0.05	0.14	0	0.06	0.26	0.04	0.04	0.17	0.26	1.62	2.77	GRMZM2G055699	RefSeq peptide	NP_001145839	hypothetical protein LOC100279348
Zm00001d048707	1.52	0.32	0.33	0.37	0.28	1.06	0.98	1.16	1.31	0.27	0.36	1.52	7.96	GRMZM5G806888	UniProtKB/TrEMBL	C4J5X2	Putative uncharacterized protein
Zm00001d046937	1.51	0.58	0.06	0.1	0.11	0.96	0.34	0.05	0.03	0.41	0.75	1.51	4.9	GRMZM2G103647	RefSeq peptide	NP_001150404	light-inducible protein CPRF-2
Zm00001d047087	1.5	0.06	0.2	0.56	0.17	0.29	1.03	0.39	0.24	0.17	0.22	1.5	4.83	GRMZM2G013002	RefSeq peptide	NP_001105516	LOC542496
Zm00001d045965	1.49	0.63	0.95	0.81	0.17	0.97	0.98	0.88	0.89	0.63	1	1.49	9.4	GRMZM2G049811	UniProtKB/TrEMBL	C0P848	Putative uncharacterized protein
Zm00001d002654	1.47	0.19	1.16	0.66	0.5	0.31	0.71	0.6	0.98	0.8	1.33	1.47	8.71	GRMZM2G129261	RefSeq peptide	NP_001105283	LOC542199
Zm00001d006612	1.46	0.22	0.02	0	0	0.04	0.21	0.02	0.01	0.05	0.05	1.46	2.08	GRMZM2G418343	UniProtKB/TrEMBL	C4J7P4	Putative uncharacterized protein
Zm00001d046865	1.46	0	0.02	0.01	0	0.05	0.33	0.15	0.06	0.09	0.05	1.46	2.22	GRMZM2G029912	RefSeq peptide	NP_001131238	hypothetical protein LOC100192547
Zm00001d053731	1.45	0.71	1.38	1.14	0.72	0.87	1.03	0.49	0.83	0.91	1.42	1.45	10.95	GRMZM2G363474	RefSeq peptide	NP_001140396	hypothetical protein LOC100272450
Zm00001d014486	1.41	0.6	0.75	0.44	0.56	0.51	0.49	0.46	0.4	1.03	1.07	1.41	7.72	GRMZM2G043147	RefSeq peptide	NP_001149731	phosphosulfolactate synthase-related protein
Zm00001d039293	1.4	0.01	0.01	0.01	0	0.13	0.37	0.11	0.02	0.04	0.07	1.4	2.17	GRMZM2G093090	UniProtKB/Swiss-Prot	Q9ATL3	Aquaporin TIP4-4 (Tonoplast intrinsic protein 4-4)(ZmTIP4-4)(ZmTIP4;4)
Zm00001d032736	1.37	0.8	0.67	0.72	0.39	0.91	0.62	0.39	0.71	0.26	0.48	1.37	7.32	GRMZM2G134747	RefSeq peptide	NP_001150815	LOC100284448
Zm00001d047503	1.37	0.03	0.31	0.35	0.39	0.13	0.6	1.11	0.69	0.4	0.63	1.37	6.01	GRMZM2G043338	RefSeq peptide	NP_001141193	hypothetical protein LOC100273280
Zm00001d053727	1.36	0.1	0.27	0.46	0.56	0.39	0.27	0.14	0.09	0.03	0.18	1.36	3.85	NA	NA	NA	NA
Zm00001d016567	1.35	0.4	0.47	0.66	0.78	0.35	0.64	0.28	0.51	0.4	0.38	1.35	6.22	GRMZM2G124026	UniProtKB/TrEMBL	B6UH69	Putative uncharacterized protein
Zm00001d018925	1.35	0.39	0.92	1.24	0.11	0.12	0.28	0.02	0.06	0.39	0.81	1.35	5.69	GRMZM2G046776	RefSeq peptide	NP_001168233	hypothetical protein LOC100381993
Zm00001d041701	1.34	0.1	0.23	0.47	0.17	0.45	0.64	0.62	0.64	0.16	0.51	1.34	5.33	GRMZM2G136262	RefSeq peptide	NP_001131646	hypothetical protein LOC100193006
Zm00001d053127	1.32	0.03	0.04	0.23	1.06	0.18	0.41	0.94	0.16	0.04	0.06	1.32	4.47	GRMZM2G104847	RefSeq peptide	NP_001148177	LOC100281785
Zm00001d042362	1.31	0.07	0.34	0.76	0.28	0.14	0.36	0.24	0.35	0.12	0.48	1.31	4.45	NA	NA	NA	NA
Zm00001d038625	1.27	0.64	0.83	0.82	0.22	0.66	0.48	0.41	0.34	0.43	0.5	1.27	6.6	GRMZM2G090338	RefSeq peptide	NP_001105302	LOC542221
Zm00001d020752	1.26	0.16	0.29	0.61	0.11	1.05	0.63	0.02	0.01	0.52	1.01	1.26	5.67	GRMZM2G072240	RefSeq peptide	NP_001169318	hypothetical protein LOC100383183
Zm00001d021901	1.26	0	0.01	0	0.06	0.02	0.3	0.01	0.01	0.23	0.05	1.26	1.95	GRMZM2G374971	UniProtKB/Swiss-Prot	P33679	Zeamatin Precursor
Zm00001d033187	1.26	0.01	0.04	0.04	0.22	0.05	0.35	0.01	0.01	0.18	0.63	1.26	2.8	GRMZM2G058227	RefSeq peptide	NP_001150176	LOC100283806
Zm00001d048807	1.26	0	0.04	0.11	0	0.03	0.3	0.01	0	0.1	0.71	1.26	2.56	NA	NA	NA	NA
Zm00001d002260	1.24	0.17	1.13	0.74	0.06	0.13	0.26	0.02	0.05	0.27	1.13	1.24	5.2	GRMZM2G076239	RefSeq peptide	NP_001152347	hydroxyacid oxidase 1
Zm00001d023694	1.24	0.2	0.21	0.42	0.06	0.42	0.51	0.3	0.57	0.43	0.68	1.24	5.04	GRMZM2G088689	RefSeq peptide	NP_001130417	hypothetical protein LOC100191513
Zm00001d048948	1.22	0.01	0	0	0	0	0.33	0	0	0.21	0.05	1.22	1.82	NA	NA	NA	NA
Zm00001d042863	1.21	0.12	0.08	0.08	0.22	0.97	0.2	0.13	0.08	0.08	0.06	1.21	3.23	GRMZM2G065598	RefSeq peptide	NP_001141391	hypothetical protein LOC100273482
Zm00001d013226	1.2	0	0.01	0.02	0.06	0.13	0.41	0.1	0.15	0.03	0.04	1.2	2.15	NA	NA	NA	NA
Zm00001d019534	1.2	0.47	0.4	0.16	0.28	0.68	0.56	0.08	0.06	0.57	0.75	1.2	5.21	GRMZM2G471269	RefSeq peptide	NP_001149249	serine carboxypeptidase 1
Zm00001d047074	1.2	0.23	1.15	1.06	0.33	0.46	0.67	1.16	0.92	1.04	0.78	1.2	9	GRMZM2G385459	RefSeq peptide	NP_001169372	hypothetical protein LOC100383239
Zm00001d045520	1.19	0.56	0.91	0.94	1.17	0.73	0.94	0.78	1.05	0.68	0.95	1.19	9.9	GRMZM5G809335	UniProtKB/TrEMBL	B6T1N0	Putative uncharacterized protein
Zm00001d047124	1.19	0.02	0.03	0.02	0	0.05	0.28	0.01	0.01	0.33	0.45	1.19	2.39	GRMZM2G117956	RefSeq peptide	NP_001147660	proline oxidase
Zm00001d038288	1.17	0.03	0.13	0.23	0	0.07	0.28	0.01	0.01	0.36	0.66	1.17	2.95	GRMZM2G091201	RefSeq peptide	NP_001151615	DNA binding protein
Zm00001d039264	1.17	0.06	0.05	0.15	0	0.09	0.28	0.33	0.41	0.03	0.09	1.17	2.66	NA	NA	NA	NA
Zm00001d043511	1.17	0.09	0.24	0.59	1	0.25	0.42	0.71	1.17	0.05	0.11	1.17	5.8	NA	NA	NA	NA
Zm00001d003058	1.16	0.14	0.11	0.12	0.06	0.41	0.45	0.18	0.14	0.1	0.42	1.16	3.29	GRMZM2G147256	RefSeq peptide	NP_001140767	hypothetical protein LOC100272842
Zm00001d021596	1.16	0.01	0.07	0.14	0	0.04	0.15	0.01	0.02	0.08	0.21	1.16	1.89	AC189750.4_FG004	RefSeq peptide	NP_001105764	adenosine 5'-phosphosulfate reductase-like1
Zm00001d025025	1.15	0.28	0.35	0.23	0.61	0.33	0.38	0.09	0.1	0.5	0.5	1.15	4.52	GRMZM2G173040	RefSeq DNA	NM_001156966	electron transfer flavoprotein beta-subunit (LOC100284068), mRNA
Zm00001d018626	1.14	0.16	0.39	0.5	0.78	0.62	0.72	0.34	0.57	0.21	0.3	1.14	5.73	GRMZM2G135808	UniProtKB/TrEMBL	C0PF64	Putative uncharacterized protein
Zm00001d031349	1.13	0	0.01	0	0	0.01	0.27	0	0.02	0.06	0.32	1.13	1.82	GRMZM2G137868	RefSeq peptide	NP_001148339	LOC100281949
Zm00001d040666	1.11	0.06	0.07	0.53	0.06	0.1	0.29	0.48	0.15	0.05	0.06	1.11	2.96	GRMZM2G080320	RefSeq peptide	NP_001136909	hypothetical protein LOC100217066
Zm00001d048785	1.09	0.04	0.03	0.12	0.11	0.1	0.28	0.59	0.25	0.03	0.04	1.09	2.68	GRMZM5G845021	RefSeq peptide	NP_001131924	hypothetical protein LOC100193315
Zm00001d011661	1.08	0	0.02	0.02	0	0.02	0.34	0.33	0.12	0.04	0.03	1.08	2	GRMZM2G158205	RefSeq peptide	NP_001136705	hypothetical protein LOC100216840
Zm00001d020530	1.04	0.14	0.33	0.44	0.17	0.52	0.58	0.42	0.67	0.28	0.59	1.04	5.18	GRMZM2G156296	RefSeq peptide	NP_001151137	LOC100284770
Zm00001d009163	1.03	0.68	0.54	0.71	0.67	0.61	0.51	0.33	0.48	0.33	0.38	1.03	6.27	GRMZM2G335657	UniProtKB/TrEMBL	C4J5G3	Putative uncharacterized protein
Zm00001d050977	1.03	0.03	0.03	0	0	0.04	0.15	0.01	0.01	0.05	0.04	1.03	1.39	GRMZM2G123037	RefSeq peptide	NP_001170655	hypothetical protein LOC100384710
Zm00001d023387	1.01	0.02	0.05	0.2	0	0.05	0.38	0.14	0.43	0.19	0.08	1.01	2.55	GRMZM2G031033	RefSeq peptide	NP_001145601	hypothetical protein LOC100279079
Zm00001d010409	1	0.03	0.03	0.02	0.06	0.01	0.19	0.02	0.02	0	0.02	1	1.4	NA	NA	NA	NA
Zm00001d020402	1	0.04	0.11	0.21	0.06	0.14	0.37	0.64	0.86	0.05	0.09	1	3.57	GRMZM2G700188	RefSeq peptide	NP_001141177	hypothetical protein LOC100273263
Zm00001d026742	0.99	0	0.04	0.04	0	0.01	0.21	0.01	0.01	0.23	0.96	0.99	2.5	NA	NA	NA	NA
Zm00001d021666	0.98	0	0	0.02	0.06	0.03	0.25	0.04	0.04	0.04	0.04	0.98	1.5	GRMZM2G056369	UniProtKB/TrEMBL	B4FTF9	Putative uncharacterized protein
Zm00001d031908	0.97	0.17	0.44	0.5	0.78	0.54	0.59	0.73	0.45	0.32	0.58	0.97	6.07	GRMZM2G106928	RefSeq peptide	NP_001108127	LOC100136885
Zm00001d043912	0.96	0.07	0.1	0.17	0.11	0.7	0.41	0.14	0.39	0.15	0.12	0.96	3.32	GRMZM2G059799	RefSeq peptide	NP_001159248	hypothetical protein LOC100304338
Zm00001d026113	0.95	0.05	0.28	0.33	0	0.09	0.36	0.13	0.47	0.38	0.68	0.95	3.72	GRMZM5G884137	RefSeq peptide	NP_001159309	hypothetical protein LOC100304401
Zm00001d042779	0.95	0.37	0.48	0.27	0.06	0.55	0.17	0.01	0.09	0.17	0.34	0.95	3.46	NA	NA	NA	NA
Zm00001d013810	0.94	0.04	0.08	0.1	0.17	0.14	0.22	0.14	0.07	0.08	0.09	0.94	2.07	GRMZM2G170128	RefSeq DNA	NM_001154612	transparent testa 12 protein (LOC100281692), mRNA
Zm00001d035817	0.94	0.67	0.79	0.76	0.33	0.86	0.65	0.46	0.41	0.9	0.83	0.94	7.6	GRMZM2G011070	RefSeq peptide	NP_001105276	salt-inducible protein kinase
Zm00001d028011	0.93	0.04	0.12	0.58	0.06	0.07	0.32	0.66	0.2	0.01	0.05	0.93	3.04	AC166636.1_FG007	RefSeq peptide	NP_001144712	hypothetical protein LOC100277752
Zm00001d034824	0.91	0.29	0.44	0.46	0.72	0.62	0.48	0.44	0.48	0.2	0.54	0.91	5.58	GRMZM5G898915	RefSeq peptide	NP_001140553	hypothetical protein LOC100272618
Zm00001d042152	0.91	0.03	0.05	0.18	0.78	0.19	0.4	0.39	0.15	0.03	0.07	0.91	3.18	GRMZM2G155348	RefSeq peptide	NP_001141378	hypothetical protein LOC100273469
Zm00001d048558	0.91	0.03	0.14	0.2	0.06	0.06	0.33	0.09	0.66	0.1	0.09	0.91	2.67	GRMZM2G161905	UniProtKB/TrEMBL	Q9FQB4	Glutathione S-transferase GST 25 Fragment (EC 2.5.1.18)
Zm00001d051514	0.91	0	0.03	0.25	0	0.02	0.24	0.23	0.06	0.02	0.05	0.91	1.81	GRMZM2G004748	RefSeq peptide	NP_001130840	hypothetical protein LOC100191944
Zm00001d052060	0.9	0.82	0.62	0.87	0.06	0.63	0.34	0.09	0.15	0.6	0.57	0.9	5.65	NA	NA	NA	NA
Zm00001d053065	0.89	0.06	0.06	0.19	0.72	0.1	0.26	0.53	0.2	0.05	0.05	0.89	3.11	GRMZM2G089259	RefSeq peptide	NP_001105169	barley mlo defense gene homolog4
Zm00001d001881	0.88	0.36	0.64	0.44	0.5	0.73	0.71	0.52	0.63	0.59	0.71	0.88	6.71	GRMZM2G077541	RefSeq DNA	NM_001153455	YLS5 (LOC100280536), mRNA
Zm00001d024602	0.88	0.5	0.43	0.54	0.28	0.36	0.43	0.52	0.37	0.52	0.7	0.88	5.53	GRMZM2G154328	RefSeq peptide	NP_001144252	hypothetical protein LOC100277122
Zm00001d047663	0.87	0.23	0.38	0.2	0.44	0.73	0.47	0.18	0.22	0.12	0.32	0.87	4.16	GRMZM2G152417	RefSeq peptide	NP_001147480	LOC100281089
Zm00001d006467	0.86	0.02	0.07	0.1	0	0.01	0.14	0.03	0.08	0.07	0.18	0.86	1.56	GRMZM2G087254	RefSeq peptide	NP_001105805	adenosine 5'-phosphosulfate reductase 2
Zm00001d007800	0.85	0.12	0.12	0.28	0.28	0.3	0.44	0.23	0.7	0.04	0.08	0.85	3.44	GRMZM2G082886	RefSeq peptide	NP_001147192	thioredoxin H-type
Zm00001d043390	0.85	0.09	0.63	0.45	0.06	0.09	0.37	0.21	0.28	0.6	0.84	0.85	4.47	GRMZM2G446220	RefSeq DNA	NM_001152122	LOC100279068 (pco121923), mRNA
Zm00001d013746	0.84	0.41	0.18	0.23	0.11	0.09	0.19	0.17	0.1	0.21	0.42	0.84	2.95	NA	NA	NA	NA
Zm00001d018342	0.83	0.75	0.62	0.66	0.06	0.6	0.34	0.08	0.18	0.56	0.51	0.83	5.19	GRMZM2G122231	RefSeq peptide	NP_001148318	LOC100281927
Zm00001d027613	0.82	0.1	0.4	0.55	0.61	0.12	0.58	0.13	0.25	0.27	0.68	0.82	4.51	GRMZM2G047002	RefSeq peptide	NP_001144621	hypothetical protein LOC100277637
Zm00001d048499	0.8	0.11	0.24	0.62	0.39	0.08	0.19	0.07	0.04	0.11	0.17	0.8	2.82	NA	NA	NA	NA
Zm00001d038352	0.79	0.06	0.08	0.17	0.06	0.13	0.23	0.53	0.26	0.07	0.16	0.79	2.54	GRMZM5G856297	RefSeq peptide	NP_001131984	hypothetical protein LOC100193383
Zm00001d022109	0.78	0.02	0.14	0.21	0.72	0.09	0.26	0.5	0.4	0.06	0.19	0.78	3.37	NA	NA	NA	NA
Zm00001d049764	0.78	0.09	0.51	0.35	0.28	0.15	0.41	0.68	0.46	0.59	0.7	0.78	5	GRMZM2G075655	RefSeq peptide	NP_001144343	hypothetical protein LOC100277246
Zm00001d006027	0.77	0.56	0.03	0.02	0.56	0.06	0.1	0.01	0.01	0.02	0.03	0.77	2.17	GRMZM2G125934	RefSeq peptide	NP_001170494	hypothetical protein LOC100384496
Zm00001d041880	0.77	0.4	0.33	0.66	0.61	0.72	0.66	0.38	0.59	0.18	0.3	0.77	5.6	NA	NA	NA	NA
Zm00001d014066	0.76	0.13	0.01	0	0	0.28	0.16	0	0.01	0.07	0.23	0.76	1.65	GRMZM2G021973	RefSeq peptide	NP_001145053	hypothetical protein LOC100278242
Zm00001d018965	0.76	0.04	0.14	0.1	0.11	0.43	0.54	0.08	0.03	0.43	0.46	0.76	3.12	GRMZM2G328171	RefSeq peptide	NP_001146870	xylanase inhibitor protein 1
Zm00001d040730	0.75	0.02	0.01	0.03	0.11	0.39	0.55	0.06	0.03	0.01	0.04	0.75	2	GRMZM2G117030	RefSeq peptide	NP_001151259	alpha-L-fucosidase 2
Zm00001d006107	0.74	0.49	0.59	0.7	0.67	0.59	0.44	0.57	0.62	0.13	0.21	0.74	5.75	GRMZM2G097226	RefSeq peptide	NP_001105506	pyruvate dehydrogenase E1 beta subunit isoform 2
Zm00001d019541	0.74	0.01	0.02	0.02	0.06	0.02	0.33	0.13	0.04	0.07	0.03	0.74	1.47	NA	NA	NA	NA
Zm00001d039674	0.74	0.03	0.08	0.24	0.11	0.02	0.1	0.04	0.04	0.04	0.21	0.74	1.65	NA	NA	NA	NA
Zm00001d051431	0.74	0.66	0.66	0.6	0.67	0.36	0.24	0.46	0.57	0.13	0.32	0.74	5.41	NA	NA	NA	NA
Zm00001d052796	0.73	0.18	0.41	0.61	0.33	0.67	0.56	0.61	0.6	0.25	0.42	0.73	5.37	GRMZM2G140545	RefSeq peptide	NP_001149589	14-3-3-like protein A
Zm00001d015427	0.72	0.35	0.31	0.48	0.39	0.6	0.55	0.47	0.7	0.27	0.35	0.72	5.19	NA	NA	NA	NA
Zm00001d019279	0.72	0.4	0.21	0.25	0.11	0.17	0.26	0.1	0.08	0.24	0.35	0.72	2.89	GRMZM2G082924	RefSeq peptide	NP_001105963	putative cytidine deaminase
Zm00001d027423	0.72	0.03	0.02	0.09	0	0.07	0.31	0.09	0.16	0.03	0.04	0.72	1.56	NA	NA	NA	NA
Zm00001d031203	0.72	0.01	0.09	0.12	0.06	0.04	0.22	0.03	0.07	0.27	0.46	0.72	2.09	GRMZM2G392791	RefSeq peptide	NP_001147768	LOC100281378
Zm00001d012475	0.7	0.03	0.42	0.29	0	0.05	0.23	0.01	0.02	0.66	0.7	0.7	3.11	GRMZM2G169695	RefSeq peptide	NP_001147241	AT-rich element binding factor 3
Zm00001d003190	0.68	0	0	0.01	0	0.01	0.18	0.05	0.01	0.08	0.03	0.68	1.05	GRMZM2G051943	UniProtKB/Swiss-Prot	P29022	Endochitinase A Precursor (EC 3.2.1.14)(Seed chitinase A)
Zm00001d007158	0.68	0.35	0.44	0.47	0.67	0.54	0.39	0.58	0.45	0.33	0.39	0.68	5.29	GRMZM2G001297	UniProtKB/TrEMBL	C4JAI2	Putative uncharacterized protein
Zm00001d025774	0.68	0.06	0.19	0.68	0.11	0.1	0.22	0.32	0.2	0.1	0.15	0.68	2.81	GRMZM2G062390	RefSeq peptide	NP_001140976	hypothetical protein LOC100273055
Zm00001d029848	0.68	0.15	0.41	0.25	0	0.27	0.33	0.25	0.27	0.39	0.42	0.68	3.42	GRMZM2G071208	RefSeq peptide	NP_001130653	hypothetical protein LOC100191754
Zm00001d053452	0.68	0.14	0.08	0.16	0.61	0.45	0.23	0.2	0.16	0.04	0.06	0.68	2.81	GRMZM2G029058	RefSeq peptide	NP_001130545	hypothetical protein LOC100191644
Zm00001d004363	0.64	0	0.01	0	0.06	0.04	0.08	0	0.01	0.01	0.04	0.64	0.89	NA	NA	NA	NA
Zm00001d026649	0.64	0.35	0.28	0.17	0.06	0.62	0.44	0.04	0.06	0.22	0.29	0.64	3.17	NA	NA	NA	NA
Zm00001d048099	0.64	0.03	0.17	0.17	0	0.03	0.17	0.02	0.06	0.25	0.59	0.64	2.13	GRMZM5G828987	UniProtKB/TrEMBL	C4J9Z9	Putative uncharacterized protein
Zm00001d031527	0.63	0.63	0.29	0.47	0.44	0.45	0.27	0.29	0.23	0.08	0.2	0.63	3.98	NA	NA	NA	NA
Zm00001d017286	0.62	0.04	0.35	0.52	0	0.03	0.15	0	0.02	0.14	0.56	0.62	2.43	NA	NA	NA	NA
Zm00001d020675	0.62	0.03	0.29	0.3	0.06	0.06	0.2	0.13	0.13	0.29	0.58	0.62	2.69	GRMZM2G088874	RefSeq peptide	NP_001140619	hypothetical protein LOC100272692
Zm00001d025847	0.62	0.13	0.16	0.06	0.22	0.18	0.27	0.01	0.03	0.17	0.44	0.62	2.29	GRMZM2G031660	RefSeq peptide	NP_001140717	hypothetical protein LOC100272792
Zm00001d030967	0.62	0.23	0.29	0.39	0.61	0.35	0.32	0.32	0.48	0.14	0.35	0.62	4.1	GRMZM2G130034	RefSeq peptide	NP_001145691	hypothetical protein LOC100279195
Zm00001d033558	0.61	0.37	0.21	0.41	0.06	0.53	0.35	0.45	0.6	0.11	0.21	0.61	3.91	NA	NA	NA	NA
Zm00001d039841	0.6	0.52	0.2	0.19	0.17	0.51	0.36	0.38	0.32	0.18	0.3	0.6	3.73	AC215260.3_FG004	RefSeq peptide	NP_001148311	regulator of ribonuclease activity A
Zm00001d047743	0.6	0.04	0.05	0.1	0.28	0.12	0.18	0.15	0.26	0.02	0.04	0.6	1.84	GRMZM2G128971	RefSeq peptide	NP_001105303	fatty acid desaturase7
Zm00001d002837	0.58	0.02	0.04	0.1	0	0.05	0.2	0.02	0.01	0.03	0.1	0.58	1.15	GRMZM2G034668	RefSeq peptide	NP_001132893	hypothetical protein LOC100194390
Zm00001d019552	0.58	0.5	0.14	0.08	0.39	0.1	0.17	0.07	0.03	0.13	0.37	0.58	2.56	GRMZM2G146463	RefSeq peptide	NP_001130466	hypothetical protein LOC100191564
Zm00001d027982	0.58	0.06	0.24	0.12	0	0.29	0.31	0.02	0.12	0.49	0.53	0.58	2.76	GRMZM5G836285	UniProtKB/TrEMBL	B6U2L1	Putative uncharacterized protein
Zm00001d032178	0.58	0.01	0.01	0.01	0.44	0.07	0.12	0.01	0.02	0.01	0.03	0.58	1.31	GRMZM2G024468	RefSeq peptide	NP_001132068	hypothetical protein LOC100193481
Zm00001d036438	0.58	0.16	0.02	0	0.22	0.04	0.09	0	0.01	0.04	0.01	0.58	1.17	GRMZM2G031733	RefSeq peptide	NP_001141679	hypothetical protein LOC100273806
Zm00001d028575	0.57	0.39	0.31	0.31	0.39	0.43	0.34	0.44	0.53	0.11	0.21	0.57	4.03	GRMZM2G141799	RefSeq peptide	NP_001149071	LOC100282692
Zm00001d037631	0.57	0.05	0.35	0.13	0	0.09	0.26	0.08	0.09	0.43	0.46	0.57	2.51	GRMZM2G352618	RefSeq peptide	NP_001144674	hypothetical protein LOC100277700
Zm00001d034935	0.56	0.17	0.46	0.33	0.33	0.54	0.36	0.28	0.3	0.26	0.45	0.56	4.04	NA	NA	NA	NA
Zm00001d043356	0.56	0.13	0.22	0.26	0.56	0.52	0.45	0.35	0.45	0.06	0.17	0.56	3.73	GRMZM2G028369	RefSeq peptide	NP_001140378	hypothetical protein LOC100272431
Zm00001d045468	0.56	0.02	0.01	0.03	0.06	0.03	0.11	0.11	0.04	0.02	0.03	0.56	1.02	NA	NA	NA	NA
Zm00001d005899	0.55	0.19	0.42	0.52	0.39	0.35	0.4	0.46	0.36	0.26	0.43	0.55	4.33	GRMZM2G063723	RefSeq peptide	NP_001141982	hypothetical protein LOC100274132
Zm00001d012660	0.55	0.4	0.36	0.29	0.33	0.51	0.27	0.17	0.14	0.22	0.25	0.55	3.49	GRMZM5G805177	UniProtKB/TrEMBL	C4J725	Putative uncharacterized protein
Zm00001d016895	0.55	0.04	0.17	0.06	0.06	0.08	0.29	0.11	0.1	0.09	0.39	0.55	1.94	GRMZM2G049675	RefSeq peptide	NP_001148459	gibberellin receptor GID1L2
Zm00001d026026	0.55	0.2	0.38	0.26	0.5	0.26	0.22	0.2	0.21	0.09	0.15	0.55	3.02	AC233979.1_FG006	RefSeq peptide	NP_001141226	hypothetical protein LOC100273313
Zm00001d019060	0.53	0.03	0.02	0.12	0.17	0.06	0.22	0.19	0.33	0.02	0.04	0.53	1.73	GRMZM2G493395	UniProtKB/TrEMBL	A4ZYX4	1-deoxy-D-xylulose 5-phosphate synthase
Zm00001d048814	0.53	0.01	0.02	0.11	0	0	0.1	0	0.01	0.04	0.21	0.53	1.03	NA	NA	NA	NA
Zm00001d049608	0.53	0.02	0.36	0.28	0.06	0.04	0.13	0	0.01	0.3	0.5	0.53	2.23	GRMZM2G118205	UniProtKB/Swiss-Prot	Q8VZY7	Polycomb group protein FIE1 (Protein FERTILIZATION-INDEPENDENT ENDOSPERM 1)
Zm00001d013333	0.52	0.08	0.02	0.04	0	0.1	0.13	0.01	0.03	0.01	0.03	0.52	0.97	GRMZM2G367094	RefSeq peptide	NP_001142900	hypothetical protein LOC100275327
Zm00001d012603	0.51	0.01	0.01	0.06	0	0.04	0.15	0.07	0.16	0.05	0.08	0.51	1.14	NA	NA	NA	NA
Zm00001d022464	0.51	0	0.01	0.01	0	0.01	0.13	0.02	0	0.07	0.18	0.51	0.94	GRMZM2G472852	RefSeq peptide	NP_001148321	ultraviolet-B-repressible protein
Zm00001d039338	0.51	0.29	0.16	0.12	0.22	0.34	0.15	0.07	0.07	0.07	0.1	0.51	2.1	GRMZM2G114044	RefSeq peptide	NP_001140367	hypothetical protein LOC100272417
Zm00001d039685	0.51	0.23	0.04	0.08	0.5	0.43	0.41	0.25	0.18	0.03	0.03	0.51	2.69	GRMZM2G150906	RefSeq peptide	NP_001147581	stachyose synthase
Zm00001d046554	0.51	0.14	0.24	0.28	0.11	0.38	0.4	0.21	0.32	0.46	0.34	0.51	3.39	GRMZM2G345544	RefSeq peptide	NP_001147447	copine-1
Zm00001d053960	0.51	0.04	0.09	0.11	0.5	0.13	0.16	0.26	0.1	0.15	0.37	0.51	2.42	GRMZM2G010044	RefSeq peptide	NP_001132276	hypothetical protein LOC100193712
Zm00001d021701	0.5	0.4	0.3	0.34	0.5	0.24	0.23	0.41	0.37	0.15	0.35	0.5	3.79	GRMZM2G058451	RefSeq peptide	NP_001141709	hypothetical protein LOC100273838
Zm00001d026128	0.5	0.22	0.16	0.44	0.39	0.26	0.19	0.11	0.23	0.07	0.12	0.5	2.69	NA	NA	NA	NA
Zm00001d042813	0.5	0	0.01	0.04	0.06	0.04	0.16	0.21	0.04	0.01	0.02	0.5	1.09	GRMZM2G083195	RefSeq peptide	NP_001149307	LOC100282930
Zm00001d043479	0.5	0.01	0	0	0	0.03	0.11	0.01	0	0.1	0.18	0.5	0.94	GRMZM2G055898	RefSeq peptide	NP_001136905	hypothetical protein LOC100217062
Zm00001d043628	0.5	0.13	0.29	0.42	0.06	0.4	0.31	0.3	0.3	0.24	0.41	0.5	3.36	NA	NA	NA	NA
Zm00001d005888	0.48	0.06	0.11	0.14	0	0.41	0.45	0.01	0.01	0.11	0.17	0.48	1.95	NA	NA	NA	NA
Zm00001d009927	0.47	0.05	0.05	0.2	0.33	0.16	0.13	0.06	0.17	0.01	0.05	0.47	1.68	NA	NA	NA	NA
Zm00001d025892	0.47	0.06	0.06	0.17	0.17	0.22	0.19	0.2	0.38	0.06	0.14	0.47	2.12	GRMZM2G164649	RefSeq peptide	NP_001147054	ATPase
Zm00001d043031	0.47	0.01	0.02	0.13	0	0.04	0.15	0.14	0.05	0.03	0.02	0.47	1.06	GRMZM2G118441	RefSeq peptide	NP_001147296	nodulin-like protein
Zm00001d028231	0.46	0.03	0.08	0.17	0.17	0.11	0.22	0.17	0.17	0.03	0.11	0.46	1.72	GRMZM5G879116	RefSeq peptide	NP_001145923	hypothetical protein LOC100279446
Zm00001d029333	0.46	0.07	0.13	0.12	0.11	0.11	0.17	0.21	0.09	0.21	0.25	0.46	1.93	GRMZM5G815369	RefSeq peptide	NP_001136453	hypothetical protein LOC100216561
Zm00001d039318	0.46	0.03	0.07	0.08	0	0.04	0.1	0.17	0.05	0.02	0.06	0.46	1.08	NA	NA	NA	NA
Zm00001d013296	0.45	0.03	0.14	0.19	0.11	0.05	0.2	0.09	0.11	0.05	0.21	0.45	1.63	GRMZM2G051270	RefSeq peptide	NP_001104877	ATP sulfurylase
Zm00001d008340	0.44	0.13	0.29	0.23	0.11	0.07	0.1	0.06	0.05	0.17	0.27	0.44	1.92	NA	NA	NA	NA
Zm00001d020348	0.44	0.2	0.19	0.22	0.11	0.16	0.15	0.14	0.11	0.05	0.18	0.44	1.95	GRMZM2G055809	RefSeq peptide	NP_001142959	hypothetical protein LOC100275410
Zm00001d029618	0.43	0.35	0.22	0.24	0.22	0.07	0.06	0	0.03	0.07	0.25	0.43	1.94	GRMZM2G038991	RefSeq peptide	NP_001170581	hypothetical protein LOC100384611
Zm00001d038226	0.43	0	0.04	0.04	0	0.02	0.11	0.08	0.3	0.03	0.03	0.43	1.08	GRMZM2G153358	RefSeq peptide	NP_001147686	seven-transmembrane-domain protein 1
Zm00001d047555	0.43	0.26	0.09	0.14	0.22	0.43	0.14	0.12	0.11	0.08	0.15	0.43	2.17	GRMZM2G102382	RefSeq peptide	NP_001132524	hypothetical protein LOC100193986
Zm00001d011366	0.42	0.16	0.21	0.29	0.28	0.16	0.13	0.25	0.26	0.18	0.19	0.42	2.53	NA	NA	NA	NA
Zm00001d016553	0.42	0.21	0.26	0.28	0.06	0.32	0.31	0.23	0.29	0.15	0.23	0.42	2.76	GRMZM2G011627	UniProtKB/TrEMBL	C4J649	Putative uncharacterized protein
Zm00001d002132	0.41	0.01	0.02	0.04	0.11	0.01	0.08	0.15	0.05	0.01	0.1	0.41	0.99	NA	NA	NA	NA
Zm00001d019895	0.41	0.08	0.07	0.15	0	0.19	0.16	0.13	0.29	0.04	0.22	0.41	1.74	NA	NA	NA	NA
Zm00001d021773	0.41	0.06	0.21	0.14	0	0.22	0.21	0.16	0.18	0.13	0.29	0.41	2.01	NA	NA	NA	NA
Zm00001d023868	0.41	0.29	0.36	0.32	0.17	0.17	0.22	0.32	0.36	0.29	0.34	0.41	3.25	GRMZM2G174830	RefSeq peptide	NP_001146281	hypothetical protein LOC100279856
Zm00001d043168	0.41	0	0.01	0.06	0	0.09	0.1	0.12	0.06	0.02	0.05	0.41	0.92	GRMZM2G402092	RefSeq peptide	NP_001144881	hypothetical protein LOC100277981
Zm00001d028555	0.4	0.32	0.24	0.1	0	0.16	0.16	0.04	0.06	0.29	0.21	0.4	1.98	AC208204.3_FG006	RefSeq peptide	NP_001142418	hypothetical protein LOC100274593
Zm00001d015092	0.39	0.03	0.03	0.05	0.11	0.27	0.22	0.03	0.1	0.03	0.02	0.39	1.28	GRMZM2G029879	RefSeq peptide	NP_001146520	hypothetical protein LOC100280111
Zm00001d030316	0.39	0	0.01	0.01	0	0.01	0.04	0	0	0	0.01	0.39	0.47	GRMZM2G009465	RefSeq peptide	NP_001105118	LOC542000
Zm00001d040463	0.39	0.02	0.01	0.05	0.06	0.06	0.11	0.08	0.06	0.02	0.07	0.39	0.93	NA	NA	NA	NA
Zm00001d008273	0.38	0.02	0.14	0.33	0	0.01	0.1	0	0.02	0.06	0.25	0.38	1.31	NA	NA	NA	NA
Zm00001d021025	0.38	0.02	0.04	0.05	0.06	0.02	0.06	0.05	0.14	0.04	0.09	0.38	0.95	GRMZM2G128935	RefSeq peptide	NP_001148214	chloroplastic quinone-oxidoreductase
Zm00001d032961	0.38	0.02	0.05	0.04	0.06	0.08	0.1	0.19	0.06	0.03	0.18	0.38	1.19	GRMZM5G810595	UniProtKB/TrEMBL	C0HFA1	Putative uncharacterized protein
Zm00001d048479	0.38	0.01	0	0	0	0.03	0.06	0.03	0.01	0.04	0.02	0.38	0.58	GRMZM2G171466	RefSeq peptide	NP_001147705	nascent polypeptide-associated complex alpha subunit-like protein
Zm00001d051934	0.37	0.02	0.04	0.12	0.06	0.06	0.14	0.19	0.11	0.05	0.01	0.37	1.17	GRMZM2G099297	RefSeq peptide	NP_001130621	hypothetical protein LOC100191720
Zm00001d007382	0.36	0.06	0.09	0.04	0	0.04	0.13	0.01	0.01	0.05	0.23	0.36	1.02	NA	NA	NA	NA
Zm00001d044608	0.36	0.02	0.01	0.05	0.06	0.05	0.14	0.19	0.27	0.03	0.02	0.36	1.2	GRMZM2G093175	RefSeq peptide	NP_001131013	asparagine synthetase 2
Zm00001d002687	0.35	0.04	0.02	0.02	0	0.05	0.09	0.08	0.02	0.01	0.02	0.35	0.7	GRMZM2G020500	RefSeq peptide	NP_001130907	hypothetical protein LOC100192011
Zm00001d021168	0.35	0.05	0	0	0	0	0.11	0.01	0	0.01	0.02	0.35	0.55	GRMZM2G078465	RefSeq peptide	NP_001150551	indole-3-acetate beta-glucosyltransferase
Zm00001d024876	0.35	0.18	0.26	0.19	0.11	0.08	0.12	0.08	0.06	0.24	0.34	0.35	2.01	GRMZM2G116626	RefSeq peptide	NP_001169208	hypothetical protein LOC100383061
Zm00001d029214	0.35	0.27	0.17	0.34	0.28	0.31	0.28	0.24	0.3	0.09	0.14	0.35	2.77	GRMZM2G115921	RefSeq peptide	NP_001148916	TRAF type zinc finger domain containing 1
Zm00001d039880	0.35	0.32	0.02	0.02	0.06	0.1	0.11	0.02	0.04	0.03	0.02	0.35	1.09	GRMZM2G034534	RefSeq DNA	NM_001152951	hypothetical protein LOC100280003 (LOC100280003), mRNA
Zm00001d009694	0.34	0.06	0.04	0.08	0.11	0.11	0.1	0.01	0.01	0.01	0.04	0.34	0.91	NA	NA	NA	NA
Zm00001d012242	0.34	0.03	0.15	0.16	0	0.26	0.23	0.01	0.07	0.24	0.32	0.34	1.81	GRMZM2G128248	RefSeq peptide	NP_001148785	dnaJ protein
Zm00001d012827	0.34	0.08	0.24	0.34	0.17	0.28	0.26	0.34	0.33	0.05	0.12	0.34	2.55	GRMZM2G083546	RefSeq peptide	NP_001136707	hypothetical protein LOC100216842
Zm00001d013551	0.34	0.01	0.02	0.03	0.06	0.07	0.23	0.09	0.03	0.02	0.01	0.34	0.91	GRMZM2G129083	RefSeq peptide	NP_001167690	cold shock protein-1
Zm00001d016873	0.34	0.22	0.19	0.26	0.17	0.31	0.17	0.1	0.27	0.04	0.15	0.34	2.22	NA	NA	NA	NA
Zm00001d026289	0.34	0.07	0.02	0.04	0	0.08	0.09	0.06	0.09	0.01	0.03	0.34	0.83	GRMZM2G327229	RefSeq DNA	NM_001151029	hypothetical protein LOC100277485 (LOC100277485), mRNA
Zm00001d027616	0.34	0.18	0.1	0.11	0.11	0.07	0.07	0.02	0.03	0.02	0.1	0.34	1.15	NA	NA	NA	NA
Zm00001d011417	0.33	0.02	0.09	0.19	0.17	0.12	0.33	0.16	0.14	0.13	0.14	0.33	1.82	GRMZM2G102318	RefSeq peptide	NP_001136998	hypothetical protein LOC100217161
Zm00001d017622	0.33	0.06	0.24	0.21	0	0.04	0.11	0.06	0.02	0.29	0.31	0.33	1.67	GRMZM2G011006	RefSeq peptide	NP_001132067	hypothetical protein LOC100193480
Zm00001d019156	0.33	0	0.04	0.05	0.06	0.01	0.13	0.01	0.01	0.1	0.26	0.33	1	NA	NA	NA	NA
Zm00001d028471	0.33	0.02	0.01	0.04	0	0.03	0.04	0.01	0.01	0	0.02	0.33	0.51	GRMZM2G001696	UniProtKB/Swiss-Prot	Q9SLZ0	Phosphoenolpyruvate carboxykinase [ATP] (PEP carboxykinase)(PEPCK)(EC 4.1.1.49)(Phosphoenolpyruvate carboxylase)
Zm00001d032728	0.33	0.02	0.03	0.18	0.06	0.03	0.14	0.24	0.11	0.02	0.02	0.33	1.18	GRMZM2G167438	RefSeq peptide	NP_001152441	acyltransferase
Zm00001d042661	0.33	0.13	0.16	0.27	0	0.28	0.18	0.15	0.16	0.09	0.18	0.33	1.93	GRMZM2G452630	RefSeq peptide	NP_001130435	hypothetical protein LOC100191532
Zm00001d046642	0.33	0.15	0.01	0.06	0.06	0.2	0.14	0.05	0.03	0.01	0.02	0.33	1.06	GRMZM2G028413	RefSeq peptide	NP_001130165	hypothetical protein LOC100191259
Zm00001d050320	0.33	0	0	0	0	0.01	0.1	0.05	0.04	0.03	0.01	0.33	0.57	GRMZM2G032276	RefSeq peptide	NP_001130509	hypothetical protein LOC100191608
Zm00001d052675	0.33	0	0	0	0	0.01	0.05	0	0	0.01	0.01	0.33	0.41	NA	NA	NA	NA
Zm00001d013135	0.32	0.06	0.04	0.08	0.28	0.1	0.1	0.22	0.07	0.04	0.11	0.32	1.42	GRMZM5G874903	RefSeq peptide	NP_001151663	ribose-5-phosphate isomerase
Zm00001d027809	0.32	0.02	0.06	0.04	0	0.03	0.07	0.03	0.02	0.08	0.24	0.32	0.91	GRMZM5G805973	UniProtKB/TrEMBL	C4J3F1	Putative uncharacterized protein
Zm00001d031163	0.32	0.08	0.11	0.14	0.11	0.21	0.1	0.19	0.1	0.07	0.16	0.32	1.59	GRMZM2G027331	RefSeq peptide	NP_001140802	hypothetical protein LOC100272877
Zm00001d035013	0.32	0	0	0	0	0	0.06	0	0	0.01	0	0.32	0.39	NA	NA	NA	NA
Zm00001d040361	0.32	0.03	0.05	0.11	0.11	0.08	0.07	0.05	0.05	0.01	0.12	0.32	1	NA	NA	NA	NA
Zm00001d053722	0.32	0.01	0.02	0.06	0.06	0.27	0.23	0.03	0.07	0.02	0.03	0.32	1.12	GRMZM2G073059	RefSeq peptide	NP_001150336	cyclase
Zm00001d012667	0.31	0.09	0.08	0.14	0.28	0.2	0.12	0.3	0.22	0.03	0.11	0.31	1.88	GRMZM2G124047	RefSeq peptide	NP_001136852	hypothetical protein LOC100217003
Zm00001d021128	0.31	0.27	0.25	0.2	0.22	0.11	0.14	0.14	0.15	0.17	0.27	0.31	2.23	GRMZM5G854301	UniProtKB/TrEMBL	C0HFF5	Putative uncharacterized protein
Zm00001d022395	0.31	0.09	0.04	0.13	0.11	0.16	0.09	0.06	0.2	0.02	0.12	0.31	1.33	GRMZM2G326270	RefSeq peptide	NP_001147144	rhythmically expressed protein
Zm00001d029681	0.31	0	0.01	0.05	0	0.01	0.07	0.09	0.02	0.02	0.11	0.31	0.69	NA	NA	NA	NA
Zm00001d037529	0.31	0.23	0.15	0.1	0.17	0.08	0.08	0.02	0.01	0.15	0.26	0.31	1.56	NA	NA	NA	NA
Zm00001d040629	0.31	0.2	0.19	0.17	0.22	0.18	0.13	0.25	0.24	0.04	0.12	0.31	2.05	GRMZM2G096010	RefSeq peptide	NP_001132216	hypothetical protein LOC100193648
Zm00001d005071	0.3	0.01	0.01	0.08	0.06	0.02	0.08	0.25	0.05	0.01	0.02	0.3	0.89	GRMZM2G153675	RefSeq peptide	NP_001141275	hypothetical protein LOC100273364
Zm00001d014025	0.3	0.16	0.25	0.1	0.22	0.06	0.08	0.1	0.02	0.09	0.1	0.3	1.48	GRMZM2G138744	UniProtKB/TrEMBL	C0P6Z2	Putative uncharacterized protein
Zm00001d015963	0.3	0.08	0.08	0.22	0.11	0.11	0.04	0	0.02	0.02	0.04	0.3	1.02	GRMZM2G174458	RefSeq peptide	NP_001170114	hypothetical protein LOC100384035
Zm00001d026293	0.3	0.03	0.07	0.16	0.22	0.11	0.13	0.21	0.23	0.02	0.07	0.3	1.55	GRMZM2G108125	RefSeq peptide	NP_001152508	aminotransferase y4uB
Zm00001d032081	0.3	0.05	0.02	0.01	0.22	0.18	0.29	0.16	0.09	0.01	0.02	0.3	1.35	GRMZM2G125557	RefSeq peptide	NP_001131194	hypothetical protein LOC100192502
Zm00001d013203	0.29	0	0.01	0.02	0	0.01	0.08	0	0	0.13	0.28	0.29	0.82	NA	NA	NA	NA
Zm00001d025674	0.29	0.02	0.06	0.11	0	0.07	0.15	0.09	0.06	0.03	0.1	0.29	0.98	GRMZM2G123178	RefSeq peptide	NP_001148122	receptor protein kinase CLAVATA1
Zm00001d031724	0.29	0.01	0.01	0	0	0.02	0.08	0.11	0.02	0.06	0.01	0.29	0.61	GRMZM2G175141	RefSeq DNA	NM_001153095	hypothetical protein LOC100280163 (LOC100280163), mRNA
Zm00001d002301	0.28	0.08	0	0.03	0	0.01	0.09	0.02	0.03	0.01	0.01	0.28	0.56	GRMZM2G089282	RefSeq peptide	NP_001144955	hypothetical protein LOC100278091
Zm00001d012972	0.28	0.01	0.03	0.06	0.11	0.07	0.15	0.17	0.14	0.07	0.04	0.28	1.13	GRMZM2G119186	RefSeq peptide	NP_001142940	hypothetical protein LOC100275381
Zm00001d013196	0.28	0.22	0.28	0.28	0.17	0.21	0.22	0.1	0.11	0.27	0.22	0.28	2.36	GRMZM2G114634	RefSeq peptide	NP_001143737	hypothetical protein LOC100276491
Zm00001d015777	0.28	0.11	0.09	0.14	0	0.13	0.11	0.11	0.28	0.02	0.04	0.28	1.31	GRMZM5G803365	RefSeq peptide	NP_001150256	chloroplast small heat shock protein
Zm00001d023294	0.28	0	0.01	0.04	0.17	0.03	0.08	0.03	0.07	0.06	0.12	0.28	0.89	GRMZM2G127379	UniProtKB/TrEMBL	C4JB32	Putative uncharacterized protein
Zm00001d026975	0.28	0.01	0.02	0	0	0.02	0.03	0.01	0	0	0.02	0.28	0.39	NA	NA	NA	NA
Zm00001d038642	0.28	0.02	0.04	0.13	0	0.01	0.1	0.01	0.04	0.08	0.24	0.28	0.95	GRMZM2G079613	RefSeq peptide	NP_001141923	hypothetical protein LOC100274072
Zm00001d050815	0.28	0.02	0.09	0.07	0.11	0.04	0.09	0.04	0.03	0.1	0.23	0.28	1.1	GRMZM2G107771	RefSeq peptide	NP_001141306	hypothetical protein LOC100273397
Zm00001d012527	0.27	0.22	0.1	0.09	0	0.22	0.11	0.04	0.06	0.1	0.07	0.27	1.28	GRMZM2G068973	RefSeq peptide	NP_001168094	hypothetical protein LOC100381829
Zm00001d015759	0.27	0.02	0.01	0.05	0	0.01	0.03	0.03	0.03	0	0.01	0.27	0.46	GRMZM2G085678	RefSeq peptide	NP_001148685	ethylene responsive element
Zm00001d025362	0.27	0.05	0.06	0.12	0	0.22	0.19	0.04	0.05	0.1	0.12	0.27	1.22	GRMZM2G027241	RefSeq peptide	NP_001150720	pathogenicity protein PATH531-like protein
Zm00001d032060	0.27	0.17	0.11	0.15	0.06	0.14	0.15	0.13	0.09	0.09	0.16	0.27	1.52	NA	NA	NA	NA
Zm00001d032300	0.27	0.08	0.07	0.09	0.22	0.08	0.22	0.09	0.14	0.05	0.11	0.27	1.42	GRMZM2G149553	RefSeq peptide	NP_001170757	hypothetical protein LOC100384850
Zm00001d032788	0.27	0	0.01	0	0	0.01	0.05	0	0	0	0.01	0.27	0.35	GRMZM2G116360	RefSeq peptide	NP_001136990	hypothetical protein LOC100217152
Zm00001d034066	0.27	0	0.01	0.03	0	0.05	0.11	0.07	0.1	0.01	0.01	0.27	0.66	GRMZM2G031138	RefSeq peptide	NP_001168592	hypothetical protein LOC100382376
Zm00001d038275	0.27	0.06	0.09	0.19	0	0.03	0.05	0.01	0.02	0.03	0.04	0.27	0.79	GRMZM2G067022	RefSeq peptide	NP_001132266	hypothetical protein LOC100193702
Zm00001d038657	0.27	0	0	0.01	0.06	0.03	0.04	0.05	0.02	0.02	0.04	0.27	0.54	GRMZM2G368410	RefSeq peptide	NP_001159298	hypothetical protein LOC100304390
Zm00001d043121	0.27	0	0.01	0.08	0	0.03	0.12	0.06	0.02	0.24	0.16	0.27	0.99	GRMZM2G092474	RefSeq peptide	NP_001143894	hypothetical protein LOC100276695
Zm00001d044555	0.27	0.09	0.18	0.25	0	0.21	0.22	0.2	0.18	0.08	0.19	0.27	1.87	GRMZM5G835097	UniProtKB/TrEMBL	C4J0V9	Putative uncharacterized protein
Zm00001d051637	0.27	0.01	0.03	0.02	0.17	0.14	0.05	0.04	0.12	0.05	0.02	0.27	0.92	NA	NA	NA	NA
Zm00001d003584	0.26	0	0.01	0.02	0.11	0.14	0.16	0.02	0.02	0.01	0.07	0.26	0.82	GRMZM5G886974	UniProtKB/TrEMBL	C0PK24	Putative uncharacterized protein
Zm00001d005760	0.26	0	0.01	0.02	0	0.03	0.1	0.14	0.04	0.02	0.01	0.26	0.63	AC165178.2_FG004	UniProtKB/TrEMBL	Q9SQD5	R2R3MYB-domain protein Fragment
Zm00001d010175	0.26	0	0.01	0.01	0	0.02	0.1	0	0.01	0.04	0.03	0.26	0.48	GRMZM2G457562	RefSeq peptide	NP_001143036	hypothetical protein LOC100275504
Zm00001d013185	0.26	0.01	0.01	0.01	0	0.04	0.07	0.03	0.11	0.01	0.01	0.26	0.56	NA	NA	NA	NA
Zm00001d038806	0.26	0.16	0.13	0.15	0	0.21	0.12	0.2	0.24	0.22	0.08	0.26	1.77	GRMZM2G360681	RefSeq peptide	NP_001104935	heat-shock protein 101
Zm00001d005989	0.25	0.01	0.04	0.05	0	0.08	0.13	0.03	0.05	0.09	0.14	0.25	0.87	GRMZM2G171108	UniProtKB/TrEMBL	B4FW23	Putative uncharacterized protein
Zm00001d017553	0.25	0.24	0.13	0.2	0	0.16	0.12	0.14	0.19	0.03	0.13	0.25	1.59	NA	NA	NA	NA
Zm00001d021813	0.25	0	0.01	0	0.06	0	0.02	0.07	0.01	0	0	0.25	0.42	GRMZM2G089493	RefSeq peptide	NP_001130609	hypothetical protein LOC100191708
Zm00001d024753	0.25	0	0.01	0	0	0.02	0.1	0.02	0.02	0.01	0	0.25	0.43	GRMZM2G177792	RefSeq peptide	NP_001148340	peroxidase 1
Zm00001d029704	0.25	0	0.03	0.06	0.06	0.04	0.07	0.06	0.2	0.01	0.05	0.25	0.83	GRMZM2G178079	RefSeq peptide	NP_001152229	glutathione S-transferase GSTU6
Zm00001d013830	0.24	0	0.03	0.04	0.06	0.11	0.08	0.01	0.02	0.01	0.03	0.24	0.63	GRMZM5G851862	RefSeq peptide	NP_001168348	hypothetical protein LOC100382116
Zm00001d015344	0.24	0.12	0.1	0.12	0.06	0.17	0.19	0.19	0.13	0.05	0.13	0.24	1.5	NA	NA	NA	NA
Zm00001d022272	0.24	0.04	0.05	0.18	0.17	0.06	0.07	0.14	0.09	0.15	0.16	0.24	1.35	GRMZM2G114575	RefSeq peptide	NP_001141720	hypothetical protein LOC100273851
Zm00001d053158	0.24	0.04	0.05	0.07	0.17	0.04	0.07	0.09	0.03	0.03	0.12	0.24	0.95	GRMZM2G116376	RefSeq peptide	NP_001150656	serine/threonine-protein kinase WNK4
Zm00001d004689	0.23	0	0.02	0.01	0	0.01	0.07	0.18	0.05	0	0.01	0.23	0.58	GRMZM2G085924	RefSeq peptide	NP_001106076	herbicide safener binding protein1
Zm00001d013230	0.23	0.01	0.03	0.03	0.06	0.08	0.05	0.01	0.01	0.01	0.02	0.23	0.54	GRMZM2G090432	UniProtKB/TrEMBL	B6ST45	Cytochrome P450 CYP81A9
Zm00001d028272	0.23	0.1	0.17	0.19	0.06	0.15	0.15	0.23	0.2	0.05	0.16	0.23	1.69	GRMZM2G025123	UniProtKB/TrEMBL	C4IZX0	Putative uncharacterized protein
Zm00001d043536	0.23	0.01	0.02	0.06	0	0.05	0.13	0.17	0.23	0.01	0.04	0.23	0.95	NA	NA	NA	NA
Zm00001d045956	0.23	0.07	0.09	0.13	0.22	0.22	0.12	0.16	0.22	0.07	0.1	0.23	1.63	NA	NA	NA	NA
Zm00001d052289	0.23	0.08	0.15	0.19	0.22	0.2	0.15	0.16	0.19	0.11	0.15	0.23	1.83	GRMZM2G361693	UniProtKB/TrEMBL	B4FGJ4	Putative uncharacterized protein
Zm00001d001393	0.22	0.04	0.02	0.04	0.06	0.03	0.05	0.03	0.05	0.01	0.03	0.22	0.58	NA	NA	NA	NA
Zm00001d010308	0.22	0.2	0.15	0.19	0.22	0.2	0.12	0.15	0.13	0.03	0.12	0.22	1.73	GRMZM5G820696	UniProtKB/TrEMBL	C0PEA0	Putative uncharacterized protein
Zm00001d010640	0.22	0.21	0.2	0.16	0.11	0.16	0.14	0.07	0.09	0.07	0.18	0.22	1.61	GRMZM2G161040	RefSeq peptide	NP_001145883	hypothetical protein LOC100279399
Zm00001d020228	0.22	0.2	0.16	0.16	0.11	0.14	0.11	0.2	0.16	0.09	0.13	0.22	1.68	GRMZM2G019359	RefSeq peptide	NP_001144925	hypothetical protein LOC100278047
Zm00001d026369	0.22	0	0.01	0	0	0.03	0.07	0	0.01	0.03	0.06	0.22	0.43	GRMZM2G097854	RefSeq peptide	NP_001146508	hypothetical protein LOC100280098
Zm00001d038170	0.22	0	0.01	0.04	0.11	0.04	0.07	0.22	0.15	0.02	0.03	0.22	0.91	GRMZM2G137151	RefSeq peptide	NP_001157805	deoxy xylulose synthase 1
Zm00001d040008	0.22	0.14	0.13	0.16	0.11	0.21	0.2	0.19	0.13	0.14	0.1	0.22	1.73	GRMZM2G345840	RefSeq peptide	NP_001131391	hypothetical protein LOC100192718
Zm00001d047998	0.22	0.17	0.09	0.14	0.17	0.12	0.11	0.16	0.19	0.03	0.08	0.22	1.48	GRMZM2G105787	RefSeq peptide	NP_001151921	LOC100285558
Zm00001d014667	0.21	0.01	0.07	0.12	0	0.16	0.15	0.08	0.08	0.17	0.14	0.21	1.19	GRMZM2G099413	RefSeq peptide	NP_001168499	hypothetical protein LOC100382278
Zm00001d025846	0.21	0	0.01	0.03	0	0.01	0.1	0.01	0.01	0.02	0.06	0.21	0.46	GRMZM5G810727	RefSeq peptide	NP_001132535	hypothetical protein LOC100193998
Zm00001d027534	0.21	0	0	0	0	0.06	0.05	0	0	0.02	0.05	0.21	0.39	GRMZM2G110616	RefSeq peptide	NP_001169640	hypothetical protein LOC100383521
Zm00001d031434	0.21	0.02	0.07	0.07	0	0.07	0.19	0.15	0.18	0.07	0.11	0.21	1.14	GRMZM2G121312	RefSeq peptide	NP_001150670	polygalacturonase inhibitor 2
Zm00001d031777	0.21	0.13	0.06	0.11	0	0.2	0.07	0.01	0.01	0.07	0.09	0.21	0.96	NA	NA	NA	NA
Zm00001d035178	0.21	0	0	0	0	0	0.05	0	0	0	0.02	0.21	0.28	GRMZM2G384884	UniProtKB/TrEMBL	C0PBH9	Putative uncharacterized protein
Zm00001d051923	0.21	0.01	0.01	0.04	0	0.01	0.08	0.12	0.03	0	0.01	0.21	0.52	GRMZM2G384780	RefSeq DNA	NM_001152979	LOC100280037 (TIDP2840), mRNA
Zm00001d019725	0.2	0	0	0.01	0.06	0.07	0.08	0.02	0.02	0.01	0.01	0.2	0.48	GRMZM2G027198	RefSeq peptide	NP_001152010	blue copper protein
Zm00001d021569	0.2	0	0.02	0.09	0	0.06	0.11	0.17	0.16	0.01	0.02	0.2	0.84	GRMZM2G161809	RefSeq peptide	NP_001147516	transparent testa 12 protein
Zm00001d028241	0.2	0	0	0	0	0.01	0.07	0.03	0	0	0.01	0.2	0.32	GRMZM2G164974	RefSeq peptide	NP_001130497	hypothetical protein LOC100191595
Zm00001d044605	0.2	0.03	0.01	0	0	0.01	0.04	0	0.01	0	0	0.2	0.3	GRMZM2G354558	RefSeq peptide	NP_001149938	omega-3 fatty acid desaturase
Zm00001d044985	0.2	0.16	0.16	0.14	0.17	0.1	0.09	0.14	0.14	0.08	0.08	0.2	1.46	GRMZM5G808624	RefSeq peptide	NP_001147318	LOC100280926
Zm00001d047853	0.2	0	0.02	0	0.06	0.02	0.06	0	0	0.03	0.12	0.2	0.51	NA	NA	NA	NA
Zm00001d002549	0.19	0.06	0.03	0.07	0.06	0.15	0.07	0.03	0.04	0.05	0.1	0.19	0.85	NA	NA	NA	NA
Zm00001d004167	0.19	0.01	0.01	0.03	0	0.02	0.03	0.04	0.02	0	0.03	0.19	0.38	GRMZM2G013357	RefSeq peptide	NP_001131179	hypothetical protein LOC100192487
Zm00001d011639	0.19	0.04	0.06	0.1	0.11	0.02	0.07	0.06	0.15	0.18	0.1	0.19	1.08	NA	NA	NA	NA
Zm00001d029497	0.19	0.06	0.04	0.05	0.17	0.1	0.06	0.04	0.1	0	0.01	0.19	0.82	NA	NA	NA	NA
Zm00001d030661	0.19	0.04	0.05	0.05	0	0.05	0.06	0.11	0.02	0.01	0.08	0.19	0.66	NA	NA	NA	NA
Zm00001d033585	0.19	0.03	0.12	0.14	0	0.03	0.02	0.03	0.13	0	0.06	0.19	0.75	GRMZM5G858417	UniProtKB/Swiss-Prot	Q41760	Nucleobase-ascorbate transporter LPE1 (Leaf permease protein 1)
Zm00001d037174	0.19	0.06	0.12	0.16	0.11	0.16	0.11	0.05	0.07	0.09	0.09	0.19	1.21	GRMZM2G137593	RefSeq peptide	NP_001144663	hypothetical protein LOC100277688
Zm00001d038229	0.19	0.16	0.02	0.11	0	0.14	0.11	0.06	0.07	0.01	0.02	0.19	0.89	GRMZM2G058472	RefSeq peptide	NP_001152387	LOC100286027
Zm00001d044564	0.19	0.01	0.01	0.01	0.11	0.01	0.03	0.01	0.01	0	0.01	0.19	0.4	NA	NA	NA	NA
Zm00001d044995	0.19	0.02	0.02	0.07	0	0.16	0.09	0.11	0.08	0.02	0.03	0.19	0.79	NA	NA	NA	NA
Zm00001d052713	0.19	0.01	0.03	0.11	0.06	0.01	0.03	0.01	0.05	0.01	0.01	0.19	0.52	NA	NA	NA	NA
Zm00001d007573	0.18	0.1	0.15	0.17	0.06	0.15	0.12	0.18	0.17	0.07	0.13	0.18	1.48	NA	NA	NA	NA
Zm00001d011001	0.18	0.05	0.02	0.02	0	0.05	0.06	0.07	0.08	0.03	0.02	0.18	0.58	GRMZM2G053991	RefSeq DNA	NM_001153384	membrane protein (LOC100280464), mRNA
Zm00001d011599	0.18	0.01	0.05	0.05	0	0.02	0.11	0.14	0.05	0.07	0.1	0.18	0.78	GRMZM2G311680	RefSeq peptide	NP_001141737	hypothetical protein LOC100273869
Zm00001d016899	0.18	0.03	0.01	0	0	0.03	0.01	0.01	0	0	0.01	0.18	0.28	NA	NA	NA	NA
Zm00001d017152	0.18	0.07	0.02	0.11	0	0.12	0.14	0	0.01	0.02	0.06	0.18	0.73	GRMZM2G129189	RefSeq peptide	NP_001150754	endochitinase PR4
Zm00001d022664	0.18	0	0	0.13	0	0.01	0.07	0.14	0.05	0	0.01	0.18	0.59	NA	NA	NA	NA
Zm00001d037435	0.18	0.02	0.01	0.04	0	0.03	0.04	0	0.01	0	0.02	0.18	0.35	GRMZM2G136750	UniProtKB/TrEMBL	B6SX71	Putative uncharacterized protein
Zm00001d048215	0.18	0	0	0	0	0.01	0.07	0.08	0.01	0	0.01	0.18	0.36	GRMZM2G091226	RefSeq peptide	NP_001131648	hypothetical protein LOC100193008
Zm00001d051041	0.18	0.06	0.01	0.02	0	0.02	0.04	0.01	0.01	0.01	0.01	0.18	0.37	NA	NA	NA	NA
Zm00001d002613	0.17	0	0	0	0	0.02	0.04	0.01	0.03	0.01	0.01	0.17	0.29	GRMZM2G086210	RefSeq peptide	NP_001146691	hypothetical protein LOC100280292
Zm00001d006297	0.17	0	0	0.03	0	0.02	0.05	0.01	0.01	0.02	0.07	0.17	0.38	GRMZM2G117865	RefSeq peptide	NP_001141826	hypothetical protein LOC100273967
Zm00001d007258	0.17	0.04	0.04	0.03	0.11	0.16	0.08	0.04	0.03	0.11	0.11	0.17	0.92	NA	NA	NA	NA
Zm00001d010278	0.17	0.09	0.13	0.1	0	0.02	0.03	0.07	0.04	0.04	0.08	0.17	0.77	NA	NA	NA	NA
Zm00001d020434	0.17	0	0.01	0.09	0	0.05	0.07	0	0.01	0.07	0.07	0.17	0.54	GRMZM5G851051	RefSeq peptide	NP_001144334	hypothetical protein LOC100277231
Zm00001d026177	0.17	0	0	0	0.06	0	0.03	0.01	0	0.01	0	0.17	0.28	GRMZM2G125023	UniProtKB/Swiss-Prot	Q84RL6	Aquaporin TIP2-3 (Tonoplast intrinsic protein 2-3)(ZmTIP2-3)(ZmTIP2;3)
Zm00001d032504	0.17	0.01	0.01	0.01	0	0	0.07	0.06	0.01	0.07	0.11	0.17	0.52	GRMZM2G438386	RefSeq peptide	NP_001105872	LOC732784
Zm00001d033038	0.17	0.02	0.01	0.03	0.06	0.09	0.07	0.1	0.07	0.03	0.04	0.17	0.69	GRMZM2G080355	RefSeq peptide	NP_001145142	hypothetical protein LOC100278372
Zm00001d033047	0.17	0	0.01	0.01	0	0	0.03	0.01	0	0.03	0.01	0.17	0.27	NA	NA	NA	NA
Zm00001d034692	0.17	0.01	0	0	0	0	0.06	0.01	0.01	0.01	0.01	0.17	0.28	NA	NA	NA	NA
Zm00001d005348	0.16	0.11	0.14	0.16	0	0.1	0.08	0.06	0.1	0.1	0.12	0.16	1.13	NA	NA	NA	NA
Zm00001d007213	0.16	0.03	0.14	0.13	0.11	0.07	0.07	0.07	0.11	0.08	0.14	0.16	1.11	GRMZM2G142437	UniProtKB/TrEMBL	C0PF86	Putative uncharacterized protein
Zm00001d011630	0.16	0	0.01	0.02	0	0	0.02	0.01	0.05	0.01	0.01	0.16	0.29	GRMZM2G393150	RefSeq peptide	NP_001141006	hypothetical protein LOC100273085
Zm00001d012419	0.16	0.06	0.08	0.04	0.06	0.01	0.04	0	0	0.04	0.12	0.16	0.61	GRMZM2G339751	UniProtKB/TrEMBL	A0AAU5	WOX2B protein Fragment
Zm00001d015126	0.16	0	0.02	0.03	0	0.01	0.01	0	0	0.01	0.05	0.16	0.29	GRMZM2G371167	RefSeq peptide	NP_001142451	hypothetical protein LOC100274648
Zm00001d023248	0.16	0	0.02	0	0	0.01	0.05	0.02	0.04	0.1	0.08	0.16	0.48	GRMZM2G022792	RefSeq DNA	NM_001151912	hypothetical protein LOC100278732 (LOC100278732), mRNA
Zm00001d038913	0.16	0	0.01	0.03	0	0.02	0.04	0.02	0.04	0.01	0	0.16	0.33	GRMZM2G320373	RefSeq peptide	NP_001152008	nonspecific lipid-transfer protein AKCS9
Zm00001d044601	0.16	0.05	0.05	0.08	0.11	0.08	0.07	0.1	0.13	0.02	0.05	0.16	0.9	GRMZM2G003033	RefSeq peptide	NP_001167895	hypothetical protein LOC100381606
Zm00001d002432	0.15	0	0	0.02	0	0.01	0.05	0.07	0.02	0.02	0.05	0.15	0.39	GRMZM5G856943	RefSeq peptide	NP_001141549	hypothetical protein LOC100273664
Zm00001d013761	0.15	0.07	0.11	0.1	0.06	0.05	0.04	0.01	0.01	0.08	0.11	0.15	0.79	NA	NA	NA	NA
Zm00001d018838	0.15	0.03	0.05	0.03	0.06	0.06	0.04	0.03	0.01	0.03	0.13	0.15	0.62	NA	NA	NA	NA
Zm00001d021167	0.15	0	0	0	0.11	0.02	0.04	0.03	0.01	0	0.01	0.15	0.37	GRMZM2G065617	RefSeq DNA	NM_001152387	hypothetical protein LOC100279371 (LOC100279371), mRNA
Zm00001d024194	0.15	0.08	0.12	0.1	0	0.03	0.04	0.01	0.01	0.04	0.12	0.15	0.7	NA	NA	NA	NA
Zm00001d024821	0.15	0	0.01	0	0.06	0.02	0.03	0.02	0.02	0.02	0.04	0.15	0.37	GRMZM2G097641	UniProtKB/Swiss-Prot	Q84ZX8	Sucrose-phosphatase 2 (ZmSPP2)(EC 3.1.3.24)
Zm00001d041201	0.15	0	0.01	0.03	0.11	0.09	0.07	0.14	0.09	0	0.01	0.15	0.7	GRMZM2G062613	RefSeq peptide	NP_001142287	hypothetical protein LOC100274456
Zm00001d042794	0.15	0.11	0.11	0.11	0.11	0.08	0.06	0.14	0.11	0.08	0.11	0.15	1.17	NA	NA	NA	NA
Zm00001d045461	0.15	0	0	0.01	0	0	0.03	0	0.01	0.01	0.06	0.15	0.27	GRMZM2G404599	UniProtKB/TrEMBL	B6T051	Putative uncharacterized protein
ENSRNA049460705	0.14	0.06	0.06	0.08	0	0.03	0.04	0.02	0.1	0.04	0.08	0.14	0.65	NA	NA	NA	NA
Zm00001d002836	0.14	0.11	0.1	0.1	0	0.07	0.04	0.06	0.03	0.05	0.12	0.14	0.82	NA	NA	NA	NA
Zm00001d011746	0.14	0.06	0.1	0.11	0.06	0.08	0.05	0.07	0.09	0.06	0.07	0.14	0.89	NA	NA	NA	NA
Zm00001d014716	0.14	0.11	0.09	0.1	0	0.11	0.07	0.1	0.08	0.12	0.11	0.14	1.03	NA	NA	NA	NA
Zm00001d017528	0.14	0	0	0.01	0	0.01	0.04	0.04	0.01	0.01	0.01	0.14	0.27	GRMZM2G062151	UniProtKB/TrEMBL	B6TMM6	Cytochrome P450 CYP86A35
Zm00001d018810	0.14	0	0.01	0	0	0.04	0.03	0.01	0.01	0	0.03	0.14	0.27	GRMZM2G129246	RefSeq peptide	NP_001146005	hypothetical protein LOC100279535
Zm00001d020426	0.14	0.03	0.08	0.06	0.11	0.11	0.09	0.09	0.1	0.04	0.1	0.14	0.95	GRMZM2G121200	RefSeq peptide	NP_001152158	dihydrolipoyllysine-residue acetyltransferase component of pyruvatedehydrogenase complex
Zm00001d022227	0.14	0.02	0.04	0.14	0	0.03	0.09	0.1	0.06	0.01	0.01	0.14	0.64	GRMZM2G056407	RefSeq peptide	NP_001147454	MYB94
Zm00001d023887	0.14	0	0.01	0.05	0.06	0.02	0.08	0.08	0.05	0	0.03	0.14	0.52	GRMZM5G843007	RefSeq peptide	NP_001159252	hypothetical protein LOC100304342
Zm00001d026859	0.14	0.05	0.07	0.06	0	0.06	0.04	0.04	0.05	0.08	0.09	0.14	0.68	NA	NA	NA	NA
Zm00001d041405	0.14	0.01	0.03	0.05	0.11	0.01	0.04	0.12	0.11	0	0.03	0.14	0.65	GRMZM2G116574	RefSeq peptide	NP_001168287	hypothetical protein LOC100382051
Zm00001d045432	0.14	0	0	0.01	0.06	0	0.02	0	0.02	0.01	0.01	0.14	0.27	NA	NA	NA	NA
Zm00001d045772	0.14	0	0	0	0.06	0.01	0.02	0.01	0	0	0	0.14	0.24	GRMZM2G167576	RefSeq peptide	NP_001159281	hypothetical protein LOC100304371
Zm00001d048444	0.14	0.01	0.01	0.02	0	0.01	0.04	0.01	0	0.08	0.12	0.14	0.44	GRMZM2G075563	RefSeq peptide	NP_001132763	hypothetical protein LOC100194250
Zm00001d005456	0.13	0.01	0.02	0.05	0	0.02	0.05	0.03	0.03	0	0.04	0.13	0.38	GRMZM2G173926	RefSeq peptide	NP_001132601	hypothetical protein LOC100194073
Zm00001d012333	0.13	0	0.02	0.02	0	0.01	0.03	0.02	0.04	0	0.01	0.13	0.28	NA	NA	NA	NA
Zm00001d014349	0.13	0.06	0.03	0.08	0.11	0.12	0.06	0.07	0.11	0.02	0.04	0.13	0.83	AC234522.1_FG005	RefSeq peptide	NP_001143622	hypothetical protein LOC100276340
Zm00001d017606	0.13	0.02	0.12	0.06	0	0.02	0.06	0.01	0.08	0.05	0.12	0.13	0.67	GRMZM2G041761	RefSeq peptide	NP_001148277	plant-specific domain TIGR01568 family protein
Zm00001d026131	0.13	0.03	0	0.04	0	0.01	0.05	0.02	0.01	0.08	0.06	0.13	0.43	NA	NA	NA	NA
Zm00001d026261	0.13	0.03	0.04	0.05	0.11	0.09	0.07	0.04	0.05	0.03	0.08	0.13	0.72	GRMZM2G057567	RefSeq peptide	NP_001169917	hypothetical protein LOC100383814
Zm00001d027622	0.13	0.03	0.06	0.1	0.06	0.01	0.04	0.02	0.04	0.05	0.03	0.13	0.57	NA	NA	NA	NA
Zm00001d036750	0.13	0	0.02	0.08	0	0.02	0.08	0.03	0.02	0.02	0.04	0.13	0.44	GRMZM5G827549	UniProtKB/TrEMBL	C4J4B1	Putative uncharacterized protein
Zm00001d040089	0.13	0	0	0	0	0	0.02	0.04	0.01	0	0.01	0.13	0.21	NA	NA	NA	NA
Zm00001d046938	0.13	0	0.01	0.01	0	0	0.04	0	0	0.02	0.11	0.13	0.32	GRMZM2G029407	RefSeq peptide	NP_001169728	hypothetical protein LOC100383609
Zm00001d047184	0.13	0.08	0.09	0.1	0.06	0.13	0.1	0.12	0.13	0.04	0.06	0.13	1.04	GRMZM2G052654	RefSeq peptide	NP_001143396	hypothetical protein LOC100276037
Zm00001d053715	0.13	0.01	0.01	0.01	0	0.06	0.07	0.04	0.02	0.01	0.01	0.13	0.37	GRMZM2G304712	RefSeq peptide	NP_001147693	LOC100281303
Zm00001d003544	0.12	0	0	0	0	0.09	0.04	0	0	0.01	0	0.12	0.26	NA	NA	NA	NA
Zm00001d015723	0.12	0.04	0.01	0.05	0.06	0.01	0.03	0.09	0.06	0.01	0.04	0.12	0.52	GRMZM2G052821	RefSeq peptide	NP_001146620	hypothetical protein LOC100280217
Zm00001d023933	0.12	0.03	0.04	0.03	0.11	0.1	0.08	0.06	0.05	0.03	0.08	0.12	0.73	GRMZM2G420407	RefSeq peptide	NP_001131380	hypothetical protein LOC100192706
Zm00001d029091	0.12	0.03	0.02	0.05	0	0.01	0.05	0.12	0.12	0	0.02	0.12	0.54	GRMZM2G318780	RefSeq peptide	NP_001105194	sucrose synthase2
Zm00001d031099	0.12	0.02	0.04	0.05	0.06	0.06	0.05	0.05	0.07	0.01	0.05	0.12	0.58	GRMZM2G023068	RefSeq peptide	NP_001145013	hypothetical protein LOC100278182
Zm00001d032836	0.12	0.07	0.11	0.08	0.11	0.03	0.04	0.02	0.02	0.03	0.05	0.12	0.68	GRMZM2G001606	UniProtKB/TrEMBL	C0HIB5	Putative uncharacterized protein
Zm00001d037025	0.12	0.05	0.01	0.02	0.11	0.11	0.12	0.03	0.07	0.01	0	0.12	0.65	GRMZM2G148460	RefSeq peptide	NP_001132231	hypothetical protein LOC100193666
Zm00001d051687	0.12	0.04	0.03	0.06	0.11	0.1	0.06	0.11	0.1	0.02	0.02	0.12	0.77	NA	NA	NA	NA
Zm00001d052676	0.12	0	0.01	0.01	0	0	0.04	0.12	0.01	0	0	0.12	0.31	NA	NA	NA	NA
Zm00001d052793	0.12	0.02	0	0	0	0	0.04	0	0	0.01	0.01	0.12	0.2	NA	NA	NA	NA
Zm00001d001941	0.11	0	0.02	0.01	0	0.04	0.05	0.01	0	0.03	0.06	0.11	0.33	GRMZM2G119941	RefSeq DNA	NM_001111429	invertase cell wall4 (incw4), mRNA
Zm00001d007478	0.11	0	0.01	0	0.06	0.01	0.02	0.03	0.01	0	0.02	0.11	0.27	NA	NA	NA	NA
Zm00001d008489	0.11	0	0	0.04	0	0.07	0.03	0	0	0.02	0.05	0.11	0.32	NA	NA	NA	NA
Zm00001d010136	0.11	0	0.01	0	0	0.03	0.06	0	0	0.02	0.03	0.11	0.26	NA	NA	NA	NA
Zm00001d012418	0.11	0.01	0.01	0.06	0	0.02	0.04	0.05	0.05	0.05	0.05	0.11	0.45	GRMZM5G805704	RefSeq peptide	NP_001170633	hypothetical protein LOC100384683
Zm00001d015233	0.11	0.04	0.06	0.04	0	0.06	0.08	0.07	0.1	0.01	0.07	0.11	0.64	GRMZM2G097275	RefSeq peptide	NP_001145727	hypothetical protein LOC100279234
Zm00001d020685	0.11	0.01	0.01	0.05	0.06	0.1	0.1	0.11	0.09	0	0	0.11	0.64	GRMZM2G121649	RefSeq peptide	NP_001145609	hypothetical protein LOC100279089
Zm00001d021731	0.11	0.02	0.05	0.04	0.06	0.06	0.09	0.11	0.09	0.01	0.04	0.11	0.68	GRMZM2G113432	UniProtKB/TrEMBL	C0P6Q1	Putative uncharacterized protein
Zm00001d023471	0.11	0.08	0.01	0.05	0	0.03	0.04	0.1	0.07	0	0	0.11	0.49	NA	NA	NA	NA
Zm00001d024363	0.11	0.09	0.09	0.11	0	0.01	0.03	0	0	0.03	0.09	0.11	0.56	NA	NA	NA	NA
Zm00001d027048	0.11	0	0.01	0.04	0	0	0.03	0	0	0.05	0.07	0.11	0.31	NA	NA	NA	NA
Zm00001d034042	0.11	0.1	0.05	0.05	0.06	0.09	0.06	0.04	0.06	0.01	0.04	0.11	0.67	GRMZM2G164249	RefSeq peptide	NP_001142545	hypothetical protein LOC100274792
Zm00001d036175	0.11	0	0	0	0	0	0.01	0	0	0	0	0.11	0.12	GRMZM2G152777	RefSeq peptide	NP_001140661	hypothetical protein LOC100272736
Zm00001d044205	0.11	0.05	0.09	0.11	0.11	0.07	0.07	0.11	0.1	0.05	0.1	0.11	0.97	NA	NA	NA	NA
Zm00001d052209	0.11	0.01	0	0	0	0	0.03	0	0.01	0.01	0	0.11	0.17	GRMZM5G803072	UniProtKB/TrEMBL	C0P4M7	Putative uncharacterized protein
Zm00001d003477	0.1	0	0.01	0.05	0	0.04	0.04	0.04	0.05	0	0.03	0.1	0.36	GRMZM2G049549	RefSeq peptide	NP_001132651	hypothetical protein LOC100194126
Zm00001d011377	0.1	0	0	0.01	0.06	0	0.02	0.03	0.01	0.01	0.03	0.1	0.27	GRMZM2G091276	RefSeq peptide	NP_001167813	hypothetical protein LOC100381512
Zm00001d011838	0.1	0	0	0	0	0.05	0.1	0.01	0.01	0.01	0	0.1	0.28	GRMZM2G105221	RefSeq peptide	NP_001142280	hypothetical protein LOC100274449
Zm00001d013918	0.1	0.09	0.03	0.05	0	0.08	0.05	0.05	0.04	0.04	0.05	0.1	0.58	GRMZM2G436710	RefSeq peptide	NP_001132583	hypothetical protein LOC100194054
Zm00001d013959	0.1	0	0.04	0.06	0	0.01	0.02	0.04	0.03	0.02	0.06	0.1	0.38	NA	NA	NA	NA
Zm00001d014060	0.1	0.01	0	0.01	0	0.03	0.03	0	0	0	0.01	0.1	0.19	NA	NA	NA	NA
Zm00001d020041	0.1	0	0	0	0	0	0.03	0	0	0.01	0.06	0.1	0.2	NA	NA	NA	NA
Zm00001d029708	0.1	0.03	0.04	0.08	0	0.01	0.03	0.01	0.05	0.01	0.01	0.1	0.37	GRMZM2G044383	RefSeq peptide	NP_001104990	glutathione transferase30
Zm00001d032284	0.1	0	0	0.01	0	0.01	0.04	0.05	0.01	0	0.01	0.1	0.23	NA	NA	NA	NA
Zm00001d034986	0.1	0.03	0	0	0	0	0.02	0	0	0	0	0.1	0.15	GRMZM2G052825	RefSeq peptide	NP_001146393	hypothetical protein LOC100279973
Zm00001d036237	0.1	0	0	0	0	0.02	0.02	0.01	0.01	0	0	0.1	0.16	GRMZM5G835276	RefSeq peptide	NP_001152399	alpha-L-fucosidase 2
Zm00001d041634	0.1	0	0.01	0.05	0	0.01	0.02	0.02	0.06	0	0.01	0.1	0.28	GRMZM2G040750	RefSeq peptide	NP_001170083	hypothetical protein LOC100384001
Zm00001d044690	0.1	0.03	0	0	0	0.01	0.01	0.01	0.01	0	0	0.1	0.17	NA	NA	NA	NA
Zm00001d049071	0.1	0	0	0	0.06	0.01	0.03	0.04	0	0	0	0.1	0.24	GRMZM5G861291	RefSeq DNA	NM_001152572	hypothetical protein LOC100279575 (LOC100279575), mRNA
Zm00001d049932	0.1	0	0.02	0.05	0	0.01	0.04	0.04	0.1	0.03	0.03	0.1	0.42	NA	NA	NA	NA
Zm00001d053713	0.1	0	0	0.02	0	0.01	0.06	0.07	0.02	0.01	0.02	0.1	0.31	GRMZM2G145962	RefSeq peptide	NP_001151834	ribosome-like protein
Zm00001d005143	0.09	0.06	0.05	0.09	0.06	0.01	0.01	0	0	0.01	0.03	0.09	0.41	NA	NA	NA	NA
Zm00001d012417	0.09	0.09	0.05	0.09	0	0.04	0.04	0.05	0.09	0	0.01	0.09	0.55	GRMZM2G035933	RefSeq peptide	NP_001132327	hypothetical protein LOC100193769
Zm00001d014487	0.09	0	0	0	0.06	0	0.02	0.04	0.01	0	0	0.09	0.22	GRMZM2G042758	RefSeq peptide	NP_001130213	hypothetical protein LOC100191307
Zm00001d015589	0.09	0.02	0.01	0.02	0	0.05	0.08	0.05	0.05	0.01	0.03	0.09	0.41	GRMZM2G397402	RefSeq peptide	NP_001131510	hypothetical protein LOC100192848
Zm00001d015690	0.09	0.03	0.02	0.01	0	0.01	0.01	0.01	0	0.01	0.05	0.09	0.24	NA	NA	NA	NA
Zm00001d015715	0.09	0.02	0.01	0.01	0	0.01	0.01	0	0	0.01	0.04	0.09	0.2	GRMZM2G012904	RefSeq peptide	NP_001140426	hypothetical protein LOC100272483
Zm00001d016085	0.09	0.01	0.02	0.01	0	0	0.02	0	0.02	0.01	0.05	0.09	0.23	GRMZM2G432266	RefSeq peptide	NP_001145169	hypothetical protein LOC100278405
Zm00001d019478	0.09	0	0	0	0	0	0.01	0	0	0.01	0	0.09	0.11	GRMZM2G108894	RefSeq peptide	NP_001149508	chalcone synthase
Zm00001d028390	0.09	0.05	0.06	0.07	0.06	0.03	0.04	0.08	0.08	0.01	0.06	0.09	0.63	NA	NA	NA	NA
Zm00001d030809	0.09	0.06	0.06	0.04	0.06	0.06	0.06	0.07	0.08	0.01	0.04	0.09	0.63	NA	NA	NA	NA
Zm00001d033150	0.09	0	0.01	0.03	0.06	0.02	0.04	0.02	0.01	0.02	0.05	0.09	0.35	GRMZM2G110294	RefSeq peptide	NP_001142893	hypothetical protein LOC100275314
Zm00001d034424	0.09	0.03	0.02	0.06	0	0.08	0.03	0.09	0.06	0.01	0.01	0.09	0.48	NA	NA	NA	NA
Zm00001d035352	0.09	0.04	0.08	0.07	0.06	0.01	0.02	0.06	0.07	0.02	0.08	0.09	0.6	NA	NA	NA	NA
Zm00001d041006	0.09	0	0	0	0	0.01	0.02	0	0	0	0	0.09	0.12	NA	NA	NA	NA
Zm00001d045550	0.09	0.04	0.02	0.01	0.06	0.07	0.02	0.04	0.02	0.01	0.04	0.09	0.42	GRMZM2G093291	RefSeq peptide	NP_001169631	hypothetical protein LOC100383512
Zm00001d049157	0.09	0	0	0.01	0	0.01	0.04	0.01	0.05	0.01	0.01	0.09	0.23	GRMZM2G079559	RefSeq peptide	NP_001148216	octicosapeptide/Phox/Bem1p
Zm00001d053845	0.09	0.01	0.01	0.01	0	0.01	0.03	0	0.03	0.01	0.03	0.09	0.23	GRMZM5G834952	UniProtKB/TrEMBL	C4J7N9	Putative uncharacterized protein
Zm00001d005466	0.08	0.02	0.03	0.03	0.06	0.01	0.04	0.07	0.06	0.02	0.05	0.08	0.47	GRMZM2G162374	RefSeq peptide	NP_001142075	hypothetical protein LOC100274233
Zm00001d006022	0.08	0.02	0.02	0.04	0	0.03	0.02	0.04	0.03	0.01	0.06	0.08	0.35	NA	NA	NA	NA
Zm00001d006595	0.08	0.05	0.06	0.07	0.06	0.07	0.08	0.08	0.07	0.03	0.04	0.08	0.69	NA	NA	NA	NA
Zm00001d007858	0.08	0.01	0.01	0.01	0	0.01	0.02	0.01	0.01	0	0.02	0.08	0.18	GRMZM2G016236	RefSeq peptide	NP_001130671	hypothetical protein LOC100191774
Zm00001d009501	0.08	0.04	0.05	0.02	0	0.01	0.01	0.01	0.02	0.01	0.04	0.08	0.29	NA	NA	NA	NA
Zm00001d010795	0.08	0	0.04	0.01	0.06	0.01	0.02	0.05	0.05	0.01	0.02	0.08	0.35	GRMZM5G895928	UniProtKB/TrEMBL	C4J5N1	Putative uncharacterized protein
Zm00001d011473	0.08	0.08	0.07	0.07	0	0.03	0.03	0.02	0.03	0.06	0.08	0.08	0.55	GRMZM2G171279	RefSeq peptide	NP_001105480	potassium channel5
Zm00001d012152	0.08	0	0	0	0	0	0.01	0	0	0	0	0.08	0.09	NA	NA	NA	NA
Zm00001d015030	0.08	0.02	0.05	0.01	0	0.05	0.05	0.08	0.07	0.02	0.04	0.08	0.47	NA	NA	NA	NA
Zm00001d016719	0.08	0.03	0.05	0.06	0.06	0.07	0.06	0.02	0.07	0.03	0.03	0.08	0.56	GRMZM2G303964	RefSeq peptide	NP_001147288	U-box domain containing protein
Zm00001d021207	0.08	0	0.03	0.06	0	0.02	0.02	0.02	0.06	0.01	0.01	0.08	0.31	GRMZM2G069126	RefSeq peptide	NP_001147172	sbCBF6
Zm00001d021732	0.08	0	0	0.01	0	0.01	0.02	0	0	0	0.01	0.08	0.13	NA	NA	NA	NA
Zm00001d022537	0.08	0.04	0.08	0.05	0	0.03	0.03	0.06	0.06	0.02	0.05	0.08	0.5	NA	NA	NA	NA
Zm00001d026648	0.08	0.01	0	0	0	0	0.01	0	0	0	0	0.08	0.1	NA	NA	NA	NA
Zm00001d027999	0.08	0	0.01	0.02	0	0	0.02	0.06	0.03	0.01	0.04	0.08	0.27	GRMZM2G097283	RefSeq peptide	NP_001152170	LOC100285808
Zm00001d028162	0.08	0	0.01	0.02	0	0	0.01	0.02	0.01	0	0.01	0.08	0.16	GRMZM2G159632	RefSeq peptide	NP_001105050	sulfate permease1
Zm00001d034467	0.08	0.01	0.01	0.04	0.06	0.08	0.03	0.03	0.02	0	0.02	0.08	0.38	GRMZM2G457544	RefSeq peptide	NP_001150954	protein binding protein
Zm00001d035715	0.08	0.02	0.04	0.06	0	0.01	0.02	0.01	0.01	0.01	0.03	0.08	0.29	NA	NA	NA	NA
Zm00001d037180	0.08	0.03	0.05	0.08	0.06	0.05	0.07	0.02	0.05	0.01	0.02	0.08	0.52	GRMZM2G111421	RefSeq DNA	NM_001156762	gibberellin receptor GID1L2 (LOC100283864), mRNA
Zm00001d038284	0.08	0	0	0.01	0	0	0.01	0.01	0	0	0	0.08	0.11	GRMZM2G430871	RefSeq DNA	NM_001159014	plant-specific domain TIGR01568 family protein (LOC100286126), mRNA
Zm00001d041404	0.08	0	0.01	0.01	0	0	0.02	0.04	0.01	0	0	0.08	0.17	GRMZM2G157873	RefSeq peptide	NP_001150812	pectinesterase inhibitor domain containing protein
Zm00001d042862	0.08	0.03	0.02	0.06	0.06	0.07	0.03	0.01	0.01	0.02	0.08	0.08	0.47	GRMZM2G065557	RefSeq peptide	NP_001150159	LOC100283788
Zm00001d043513	0.08	0.02	0.05	0.05	0	0.01	0.02	0.01	0.01	0.01	0.04	0.08	0.3	GRMZM2G444814	RefSeq DNA	NM_001151537	hypothetical protein LOC100278177 (LOC100278177), mRNA
Zm00001d045572	0.08	0	0	0	0	0	0	0	0	0	0	0.08	0.08	NA	NA	NA	NA
Zm00001d045703	0.08	0.02	0.03	0.01	0	0	0.02	0.03	0.04	0.02	0.06	0.08	0.31	GRMZM2G031479	RefSeq peptide	NP_001170567	hypothetical protein LOC100384592
Zm00001d046460	0.08	0	0	0.01	0	0	0.02	0.01	0.01	0	0	0.08	0.13	GRMZM2G344993	RefSeq peptide	NP_001142122	hypothetical protein LOC100274286
Zm00001d047076	0.08	0.05	0.08	0.07	0.06	0.02	0.01	0	0	0.02	0.05	0.08	0.44	NA	NA	NA	NA
Zm00001d047143	0.08	0.04	0.05	0.04	0	0.01	0.01	0.01	0.01	0.02	0.04	0.08	0.31	NA	NA	NA	NA
Zm00001d047504	0.08	0	0	0.01	0	0.03	0.02	0.01	0.01	0	0	0.08	0.16	GRMZM2G043295	RefSeq peptide	NP_001132331	hypothetical protein LOC100193773
Zm00001d050156	0.08	0	0.01	0.01	0	0.01	0.02	0	0	0.04	0.07	0.08	0.24	NA	NA	NA	NA
Zm00001d051121	0.08	0.06	0	0	0	0.03	0.02	0.02	0.01	0	0	0.08	0.22	GRMZM2G159700	RefSeq peptide	NP_001148658	enzyme of the cupin superfamily
Zm00001d051484	0.08	0.01	0.03	0.01	0	0	0.03	0.01	0.01	0.03	0.03	0.08	0.24	GRMZM2G057262	RefSeq DNA	NM_001154736	S-ribonuclease binding protein SBP1 (LOC100281816), mRNA
Zm00001d005434	0.07	0	0	0	0	0	0	0	0	0	0	0.07	0.07	GRMZM2G011784	RefSeq peptide	NP_001137115	hypothetical protein LOC100217293
Zm00001d006397	0.07	0	0	0	0	0.01	0.01	0	0.01	0	0.01	0.07	0.11	GRMZM5G834303	RefSeq peptide	NP_001148991	cytokinin-O-glucosyltransferase 2
Zm00001d006588	0.07	0.02	0.02	0.02	0	0.05	0.03	0.06	0.05	0.02	0.03	0.07	0.37	NA	NA	NA	NA
Zm00001d008222	0.07	0.06	0.03	0.05	0	0	0.01	0.01	0.02	0.01	0.04	0.07	0.3	GRMZM2G304091	RefSeq peptide	NP_001167841	hypothetical protein LOC100381542
Zm00001d010870	0.07	0	0	0	0	0.01	0.02	0	0	0.01	0	0.07	0.11	GRMZM2G150474	RefSeq peptide	NP_001105626	glutathione S-transferase GST 15
Zm00001d011104	0.07	0.04	0.05	0.05	0	0.06	0.04	0.04	0.03	0.03	0.04	0.07	0.45	GRMZM2G076544	RefSeq peptide	NP_001149265	peptidyl-prolyl cis-trans isomerase
Zm00001d012387	0.07	0	0	0	0	0	0.03	0	0	0.01	0.01	0.07	0.12	NA	NA	NA	NA
Zm00001d012605	0.07	0.01	0.01	0.07	0.06	0.04	0.05	0.05	0.05	0.01	0.02	0.07	0.44	GRMZM2G139160	RefSeq peptide	NP_001146839	C2H2 zinc finger protein
Zm00001d012608	0.07	0	0	0	0	0	0.01	0.01	0	0	0.01	0.07	0.1	GRMZM2G159636	RefSeq peptide	NP_001168199	hypothetical protein LOC100381955
Zm00001d014482	0.07	0.01	0	0.03	0	0	0.01	0	0	0.01	0.06	0.07	0.19	NA	NA	NA	NA
Zm00001d017451	0.07	0.03	0.03	0.01	0	0	0.01	0	0	0.01	0.05	0.07	0.21	NA	NA	NA	NA
Zm00001d017952	0.07	0.03	0.04	0.06	0.06	0.01	0.02	0	0.01	0	0.02	0.07	0.32	GRMZM2G090505	RefSeq peptide	NP_001150081	ABA-induced protein
Zm00001d019957	0.07	0.02	0.02	0.05	0	0.02	0.02	0.01	0.02	0	0.01	0.07	0.24	GRMZM2G091643	RefSeq peptide	NP_001169668	hypothetical protein LOC100383549
Zm00001d020949	0.07	0	0.01	0	0	0	0.02	0	0	0.02	0.04	0.07	0.16	NA	NA	NA	NA
Zm00001d022906	0.07	0.03	0.01	0.03	0.06	0.06	0.03	0.03	0.07	0.01	0.01	0.07	0.41	NA	NA	NA	NA
Zm00001d023277	0.07	0.01	0.01	0.02	0	0.01	0.07	0.06	0.02	0.03	0.05	0.07	0.35	GRMZM2G151903	RefSeq peptide	NP_001130797	hypothetical protein LOC100191901
Zm00001d025581	0.07	0.03	0.04	0.07	0.06	0.07	0.04	0.06	0.06	0.01	0.04	0.07	0.55	GRMZM2G017426	RefSeq peptide	NP_001159223	hypothetical protein LOC100304309
Zm00001d026060	0.07	0.01	0.01	0.02	0.06	0.05	0.06	0	0.01	0.02	0.01	0.07	0.32	GRMZM5G894619	RefSeq peptide	NP_001146401	1-aminocyclopropane-1-carboxylate synthase7
Zm00001d026434	0.07	0	0	0	0	0	0.03	0.03	0.02	0	0.01	0.07	0.16	GRMZM2G044100	RefSeq peptide	NP_001144866	hypothetical protein LOC100277960
Zm00001d032306	0.07	0.01	0.06	0.04	0.06	0.02	0.03	0.04	0.04	0.02	0.06	0.07	0.45	NA	NA	NA	NA
Zm00001d035277	0.07	0.05	0.03	0.02	0	0.01	0.01	0.01	0.01	0.01	0.01	0.07	0.23	NA	NA	NA	NA
Zm00001d036122	0.07	0.01	0.01	0.03	0.06	0.04	0.02	0.01	0.01	0.01	0.01	0.07	0.28	GRMZM5G862749	UniProtKB/TrEMBL	C4J4M2	Putative uncharacterized protein
Zm00001d038320	0.07	0	0	0	0	0	0.01	0	0	0.03	0	0.07	0.11	NA	NA	NA	NA
Zm00001d042169	0.07	0	0	0	0	0	0.04	0.07	0.01	0.01	0	0.07	0.2	GRMZM2G076621	RefSeq peptide	NP_001144353	hypothetical protein LOC100277262
Zm00001d042274	0.07	0	0	0	0	0.04	0.03	0.03	0.02	0	0.01	0.07	0.2	GRMZM2G089952	RefSeq peptide	NP_001150254	LOC100283884
Zm00001d045950	0.07	0.02	0.01	0.02	0.06	0.02	0.05	0.05	0.07	0	0.01	0.07	0.38	GRMZM2G123604	UniProtKB/TrEMBL	C0HFM8	Putative uncharacterized protein
Zm00001d047736	0.07	0.02	0.01	0.01	0	0.02	0.04	0	0.01	0.01	0.01	0.07	0.2	GRMZM2G078472	RefSeq peptide	NP_001131015	asparagine synthetase 4
Zm00001d050865	0.07	0.01	0.01	0.06	0	0.01	0.02	0.05	0.01	0	0	0.07	0.24	GRMZM2G002173	RefSeq peptide	NP_001150240	phosphopantothenate--cysteine ligase
Zm00001d051767	0.07	0.01	0.02	0.02	0	0	0	0	0	0.01	0.04	0.07	0.17	NA	NA	NA	NA
Zm00001d001373	0.06	0.01	0.01	0	0.06	0.01	0.01	0.02	0.02	0	0.01	0.06	0.21	NA	NA	NA	NA
Zm00001d005530	0.06	0.01	0.04	0.03	0	0	0.01	0	0	0.02	0.06	0.06	0.23	NA	NA	NA	NA
Zm00001d005874	0.06	0.03	0.01	0.06	0	0.04	0.02	0.01	0.03	0	0.01	0.06	0.27	GRMZM2G063647	UniProtKB/TrEMBL	C0PDW3	Putative uncharacterized protein
Zm00001d006017	0.06	0.01	0.01	0.02	0	0.01	0.01	0.01	0.04	0	0.02	0.06	0.19	GRMZM2G134332	RefSeq peptide	NP_001130351	hypothetical protein LOC100191446
Zm00001d010854	0.06	0.04	0.04	0.05	0.06	0.01	0.01	0.01	0.01	0.02	0.04	0.06	0.35	NA	NA	NA	NA
Zm00001d011845	0.06	0	0	0	0	0.03	0.03	0.02	0.01	0.01	0	0.06	0.16	GRMZM2G128466	UniProtKB/TrEMBL	B4FWN1	Putative uncharacterized protein
Zm00001d020707	0.06	0	0	0.01	0	0.04	0.06	0	0.03	0	0	0.06	0.2	GRMZM2G462883	RefSeq peptide	NP_001168393	hypothetical protein LOC100382162
Zm00001d022314	0.06	0.02	0.01	0.03	0.06	0.06	0.06	0.05	0.06	0.04	0.03	0.06	0.48	GRMZM2G120971	RefSeq peptide	NP_001170689	hypothetical protein LOC100384760
Zm00001d024574	0.06	0	0	0	0	0	0.03	0	0	0.04	0.02	0.06	0.15	GRMZM2G085845	RefSeq DNA	NM_001152594	hypothetical protein LOC100279597 (LOC100279597), mRNA
Zm00001d029390	0.06	0.01	0.01	0.03	0.06	0	0.02	0.03	0.05	0	0.02	0.06	0.29	GRMZM5G894031	UniProtKB/TrEMBL	C4J361	Putative uncharacterized protein
Zm00001d029475	0.06	0.01	0.02	0.02	0	0.06	0.02	0.01	0.01	0.02	0.02	0.06	0.25	GRMZM2G110027	RefSeq peptide	NP_001137077	hypothetical protein LOC100217250
Zm00001d029723	0.06	0.04	0.05	0.02	0.06	0.06	0.06	0.05	0.06	0.01	0.02	0.06	0.49	GRMZM2G125266	RefSeq peptide	NP_001149828	mu-crystallin
Zm00001d031619	0.06	0	0.01	0.02	0.06	0.01	0.02	0.01	0.02	0.01	0.02	0.06	0.24	NA	NA	NA	NA
Zm00001d032192	0.06	0	0.01	0.03	0	0	0.01	0.01	0.01	0	0.03	0.06	0.16	NA	NA	NA	NA
Zm00001d033077	0.06	0	0.01	0.02	0.06	0.03	0.03	0.06	0.04	0.01	0.03	0.06	0.35	GRMZM2G152419	RefSeq peptide	NP_001141972	hypothetical protein LOC100274122
Zm00001d034615	0.06	0.03	0.02	0.05	0.06	0.05	0.05	0.03	0.05	0.01	0.01	0.06	0.42	GRMZM5G849559	UniProtKB/TrEMBL	C0P6F1	Putative uncharacterized protein
Zm00001d035416	0.06	0	0.02	0.02	0	0.03	0.03	0.01	0.01	0.01	0.02	0.06	0.21	NA	NA	NA	NA
Zm00001d035841	0.06	0.05	0.02	0.04	0.06	0.03	0.02	0.05	0.05	0.01	0.01	0.06	0.4	GRMZM2G353905	UniProtKB/TrEMBL	C4J278	Putative uncharacterized protein
Zm00001d036023	0.06	0.01	0	0	0	0.02	0.03	0.04	0.02	0.01	0.02	0.06	0.21	GRMZM2G124972	RefSeq peptide	NP_001141345	hypothetical protein LOC100273436
Zm00001d037721	0.06	0	0.01	0	0	0	0.01	0.01	0.05	0	0	0.06	0.14	NA	NA	NA	NA
Zm00001d039058	0.06	0	0	0	0	0.01	0.01	0	0	0.01	0.01	0.06	0.1	GRMZM2G348890	RefSeq peptide	NP_001142950	hypothetical protein LOC100275398
Zm00001d039629	0.06	0.02	0.03	0.04	0.06	0.03	0.02	0.01	0.02	0	0.03	0.06	0.32	NA	NA	NA	NA
Zm00001d040920	0.06	0.04	0.04	0.05	0.06	0.06	0.06	0.04	0.04	0.03	0.06	0.06	0.54	GRMZM2G168959	RefSeq peptide	NP_001140955	hypothetical protein LOC100273034
Zm00001d047765	0.06	0.01	0	0.04	0.06	0.03	0.02	0	0.01	0	0.01	0.06	0.24	GRMZM2G162486	RefSeq peptide	NP_001148475	IN2-1 protein
Zm00001d048771	0.06	0	0	0	0	0	0.02	0	0	0	0	0.06	0.08	GRMZM2G039580	RefSeq peptide	NP_001131706	hypothetical protein LOC100193068
Zm00001d051500	0.06	0.01	0	0.02	0	0.02	0.01	0.02	0.04	0	0	0.06	0.18	NA	NA	NA	NA
Zm00001d051799	0.06	0	0	0	0	0	0.02	0.03	0.01	0	0.01	0.06	0.13	GRMZM2G063276	RefSeq DNA	NM_001155188	nudix hydrolase 4 (LOC100282276), mRNA
Zm00001d051953	0.06	0.03	0.05	0.06	0	0	0.02	0.01	0	0.02	0.05	0.06	0.3	NA	NA	NA	NA
Zm00001d052123	0.06	0.03	0.03	0.01	0	0.03	0.01	0.01	0.02	0.02	0.03	0.06	0.25	NA	NA	NA	NA
Zm00001d000601	0.05	0.01	0.01	0.01	0	0	0.01	0	0	0.01	0.05	0.05	0.15	NA	NA	NA	NA
Zm00001d001672	0.05	0.02	0.02	0.05	0	0.03	0.03	0.02	0.03	0.02	0.04	0.05	0.31	NA	NA	NA	NA
Zm00001d002101	0.05	0	0.01	0	0	0.01	0.02	0.02	0.02	0	0	0.05	0.13	NA	NA	NA	NA
Zm00001d003041	0.05	0.03	0.02	0.01	0	0.02	0.01	0.02	0.02	0.01	0.02	0.05	0.21	GRMZM2G082670	RefSeq peptide	NP_001143810	hypothetical protein LOC100276584
Zm00001d003469	0.05	0.01	0.01	0	0	0.02	0	0.01	0.01	0	0	0.05	0.11	GRMZM2G442546	RefSeq peptide	NP_001169739	hypothetical protein LOC100383620
Zm00001d005174	0.05	0.01	0.01	0.01	0	0.01	0.02	0	0	0.02	0.05	0.05	0.18	NA	NA	NA	NA
Zm00001d009140	0.05	0	0	0	0	0	0.01	0	0	0	0	0.05	0.06	GRMZM2G061088	RefSeq peptide	NP_001151423	peroxidase 2
Zm00001d014269	0.05	0.04	0.04	0.04	0	0.04	0.02	0.05	0.05	0.01	0.02	0.05	0.36	NA	NA	NA	NA
Zm00001d015468	0.05	0	0	0.02	0	0	0.02	0.03	0.02	0.01	0.01	0.05	0.16	NA	NA	NA	NA
Zm00001d015533	0.05	0	0	0	0	0	0.01	0	0	0	0.01	0.05	0.07	NA	NA	NA	NA
Zm00001d017065	0.05	0	0	0	0	0	0.01	0.01	0	0.03	0.01	0.05	0.11	GRMZM5G857718	UniProtKB/TrEMBL	C4JAQ1	Putative uncharacterized protein
Zm00001d017746	0.05	0	0.01	0.05	0	0.03	0.02	0.02	0.02	0	0.01	0.05	0.21	GRMZM2G035213	RefSeq peptide	NP_001105914	LOC732837
Zm00001d017806	0.05	0.02	0.01	0.03	0	0.04	0.01	0	0.04	0	0	0.05	0.2	GRMZM2G009506	RefSeq peptide	NP_001149383	serine/threonine-protein kinase receptor
Zm00001d020961	0.05	0	0	0	0	0.01	0.01	0	0	0	0	0.05	0.07	NA	NA	NA	NA
Zm00001d021620	0.05	0.04	0.02	0.03	0	0.03	0.04	0.03	0.04	0.01	0.02	0.05	0.31	GRMZM2G048907	UniProtKB/Swiss-Prot	P0C1M0	ATP synthase subunit gamma, chloroplastic Precursor (F-ATPase gamma subunit) [Contains Inceptin]
Zm00001d024258	0.05	0	0	0	0	0	0.02	0	0	0	0	0.05	0.07	NA	NA	NA	NA
Zm00001d024409	0.05	0.04	0.04	0.02	0	0.03	0.03	0.02	0.05	0.03	0.04	0.05	0.35	NA	NA	NA	NA
Zm00001d029241	0.05	0	0	0.01	0	0	0.02	0.01	0.01	0.02	0.02	0.05	0.14	GRMZM5G822100	RefSeq peptide	NP_001151318	flavonoid 3-monooxygenase
Zm00001d032904	0.05	0	0.01	0.01	0	0	0.01	0.01	0.05	0.01	0	0.05	0.15	GRMZM2G000536	RefSeq DNA	NM_001175260	hypothetical protein LOC100382523 (LOC100382523), mRNA
Zm00001d035927	0.05	0.04	0.05	0.05	0	0	0.01	0.01	0.01	0.01	0.04	0.05	0.27	NA	NA	NA	NA
Zm00001d038984	0.05	0	0	0	0	0.03	0.02	0	0	0.03	0.04	0.05	0.17	GRMZM2G451224	UniProtKB/Swiss-Prot	O65101	Photosystem I reaction center subunit VI, chloroplastic Precursor (PSI-H)(Light-harvesting complex I 11 kDa protein)
Zm00001d041168	0.05	0.01	0	0	0	0	0.01	0	0	0	0	0.05	0.07	NA	NA	NA	NA
Zm00001d042154	0.05	0.01	0.02	0.03	0	0.03	0.02	0.05	0.04	0	0.02	0.05	0.27	NA	NA	NA	NA
Zm00001d042826	0.05	0	0.01	0	0	0.02	0.01	0.01	0.02	0	0	0.05	0.12	GRMZM2G165192	RefSeq peptide	NP_001151798	AER
Zm00001d045553	0.05	0.04	0.03	0.04	0	0.04	0.01	0.03	0.04	0.01	0.01	0.05	0.3	GRMZM2G152373	RefSeq peptide	NP_001151963	heat shock protein binding protein
Zm00001d046490	0.05	0	0	0.01	0	0	0.02	0.01	0.01	0	0.01	0.05	0.11	GRMZM2G019872	RefSeq peptide	NP_001147559	NADP-dependent oxidoreductase P2
Zm00001d047115	0.05	0	0	0	0	0	0.05	0	0	0	0	0.05	0.1	NA	NA	NA	NA
Zm00001d047732	0.05	0	0.01	0.01	0	0.01	0.01	0.04	0.03	0.01	0.01	0.05	0.18	NA	NA	NA	NA
Zm00001d051691	0.05	0	0	0	0	0	0	0	0	0	0.01	0.05	0.06	GRMZM2G105522	RefSeq peptide	NP_001170212	hypothetical protein LOC100384163
Zm00001d053346	0.05	0.02	0.02	0.02	0	0.02	0.02	0.03	0.04	0.01	0.03	0.05	0.26	GRMZM2G337068	RefSeq peptide	NP_001142784	hypothetical protein LOC100275152
Zm00001d053908	0.05	0.02	0.04	0.02	0	0.03	0.03	0.01	0.01	0.02	0.03	0.05	0.26	GRMZM2G389768	RefSeq peptide	NP_001141714	hypothetical protein LOC100273843
ENSRNA049458857	0.04	0.03	0.02	0.03	0	0.02	0.01	0.02	0.03	0.01	0.01	0.04	0.22	NA	NA	NA	NA
Zm00001d000147	0.04	0.01	0	0	0	0.02	0.02	0.02	0.01	0	0.02	0.04	0.14	GRMZM2G418223	RefSeq peptide	NP_001131553	hypothetical protein LOC100192893
Zm00001d002761	0.04	0	0	0	0	0	0.02	0.01	0.01	0	0	0.04	0.08	GRMZM5G805505	RefSeq peptide	NP_001140538	hypothetical protein LOC100272603
Zm00001d003199	0.04	0	0.01	0	0	0.01	0.02	0.03	0.01	0	0.01	0.04	0.13	NA	NA	NA	NA
Zm00001d004016	0.04	0.04	0.01	0	0	0.01	0	0	0	0	0.01	0.04	0.11	GRMZM2G119291	RefSeq peptide	NP_001170399	hypothetical protein LOC100384385
Zm00001d005124	0.04	0.02	0.03	0.02	0	0	0	0	0	0.01	0.02	0.04	0.14	NA	NA	NA	NA
Zm00001d007430	0.04	0	0	0	0	0	0	0	0	0	0	0.04	0.04	NA	NA	NA	NA
Zm00001d008627	0.04	0.01	0.01	0.02	0	0.01	0.01	0	0	0.01	0.02	0.04	0.13	NA	NA	NA	NA
Zm00001d009167	0.04	0	0	0.01	0	0	0.01	0	0	0.01	0.02	0.04	0.09	NA	NA	NA	NA
Zm00001d011393	0.04	0	0	0	0	0	0.01	0	0	0	0	0.04	0.05	NA	NA	NA	NA
Zm00001d014040	0.04	0.02	0.04	0.02	0	0.02	0.01	0.03	0.02	0.02	0.02	0.04	0.24	GRMZM2G158179	UniProtKB/TrEMBL	C0HGL4	Putative uncharacterized protein
Zm00001d014444	0.04	0.02	0.02	0.03	0	0.04	0.03	0.03	0.04	0.01	0.02	0.04	0.28	NA	NA	NA	NA
Zm00001d016294	0.04	0	0	0.03	0	0.01	0.02	0.03	0.02	0	0.01	0.04	0.16	GRMZM2G154987	RefSeq peptide	NP_001170038	hypothetical protein LOC100383950
Zm00001d016788	0.04	0.01	0.01	0.01	0	0	0	0.01	0	0	0.01	0.04	0.09	NA	NA	NA	NA
Zm00001d017941	0.04	0	0	0.01	0	0	0.01	0	0	0	0	0.04	0.06	GRMZM2G478140	RefSeq peptide	NP_001146356	hypothetical protein LOC100279934
Zm00001d018513	0.04	0	0.02	0.04	0	0	0.01	0	0	0.01	0.03	0.04	0.15	NA	NA	NA	NA
Zm00001d018661	0.04	0	0.01	0.02	0	0.02	0	0.01	0	0.01	0.03	0.04	0.14	NA	NA	NA	NA
Zm00001d021552	0.04	0.03	0.01	0.01	0	0.01	0.01	0.01	0.01	0.01	0.02	0.04	0.16	NA	NA	NA	NA
Zm00001d021779	0.04	0	0.01	0	0	0.01	0.02	0.01	0.02	0	0.01	0.04	0.12	NA	NA	NA	NA
Zm00001d027621	0.04	0.01	0	0.04	0	0.01	0.01	0.01	0.01	0	0	0.04	0.13	GRMZM5G849919	UniProtKB/TrEMBL	C4J630	Putative uncharacterized protein
Zm00001d029814	0.04	0	0	0	0	0	0.02	0	0	0	0	0.04	0.06	GRMZM2G113761	RefSeq peptide	NP_001148432	xyloglucan endotransglucosylase/hydrolase protein 32
Zm00001d030494	0.04	0.01	0	0	0	0	0.01	0	0	0	0	0.04	0.06	GRMZM2G417382	RefSeq peptide	NP_001141965	hypothetical protein LOC100274114
Zm00001d031187	0.04	0.02	0.01	0.03	0	0.04	0.01	0	0	0	0.01	0.04	0.16	GRMZM2G067162	RefSeq peptide	NP_001170302	hypothetical protein LOC100384266
Zm00001d031785	0.04	0	0	0.01	0	0.01	0.02	0.01	0.04	0	0.01	0.04	0.14	NA	NA	NA	NA
Zm00001d032161	0.04	0	0.01	0.01	0	0	0.01	0.01	0.01	0	0.01	0.04	0.1	NA	NA	NA	NA
Zm00001d034892	0.04	0.01	0.01	0.02	0	0.01	0.02	0.02	0.02	0	0.01	0.04	0.16	GRMZM2G438524	RefSeq peptide	NP_001130291	hypothetical protein LOC100191385
Zm00001d035149	0.04	0	0	0	0	0	0.02	0	0	0	0	0.04	0.06	NA	NA	NA	NA
Zm00001d040264	0.04	0	0	0	0	0	0.01	0.01	0	0	0.01	0.04	0.07	EF517601.1_FG025	RefSeq peptide	NP_001130618	hypothetical protein LOC100191717
Zm00001d040783	0.04	0.01	0.03	0.03	0	0	0.02	0.01	0.02	0.03	0.04	0.04	0.23	GRMZM2G123428	RefSeq peptide	NP_001132426	hypothetical protein LOC100193876
Zm00001d040980	0.04	0.04	0.02	0	0	0.01	0.01	0	0	0.02	0.04	0.04	0.18	NA	NA	NA	NA
Zm00001d041861	0.04	0.01	0.01	0.01	0	0.02	0.01	0.02	0.01	0.01	0.02	0.04	0.16	NA	NA	NA	NA
Zm00001d041958	0.04	0.02	0	0	0	0	0.01	0.01	0	0	0	0.04	0.08	AC165171.2_FG002	RefSeq peptide	NP_001130113	hypothetical protein LOC100191206
Zm00001d042651	0.04	0	0.01	0	0	0.01	0.01	0	0	0.01	0.03	0.04	0.11	GRMZM2G332258	UniProtKB/TrEMBL	D6P3H6	Chloride channel protein Fragment
Zm00001d044378	0.04	0.02	0.01	0	0	0	0	0	0.01	0.01	0	0.04	0.09	GRMZM2G055629	RefSeq peptide	NP_001144210	hypothetical protein LOC100277071
Zm00001d045785	0.04	0	0	0	0	0.02	0.03	0	0	0	0	0.04	0.09	GRMZM2G027958	RefSeq peptide	NP_001142196	hypothetical protein LOC100274364
Zm00001d046147	0.04	0	0	0	0	0	0.01	0	0	0	0	0.04	0.05	NA	NA	NA	NA
Zm00001d049077	0.04	0	0	0	0	0	0	0	0	0	0	0.04	0.04	GRMZM2G107761	RefSeq peptide	NP_001151851	disulfide oxidoreductase/ monooxygenase/ oxidoreductase
Zm00001d051383	0.04	0	0	0.01	0	0.01	0.01	0	0.01	0	0	0.04	0.08	GRMZM2G174537	RefSeq peptide	NP_001145124	hypothetical protein LOC100278349
Zm00001d052677	0.04	0.01	0.02	0.02	0	0	0.02	0.04	0.02	0.01	0.03	0.04	0.21	NA	NA	NA	NA
ENSRNA049461681	0.03	0.01	0.02	0.03	0	0	0.01	0.01	0.01	0.01	0.01	0.03	0.14	NA	NA	NA	NA
ENSRNA049475135	0.03	0	0.01	0.01	0	0	0.01	0.01	0.03	0	0.01	0.03	0.11	NA	NA	NA	NA
ENSRNA049479365	0.03	0	0.01	0	0	0	0.01	0.03	0.02	0.01	0.02	0.03	0.13	NA	NA	NA	NA
Zm00001d001335	0.03	0	0	0	0	0	0	0	0	0	0.02	0.03	0.05	NA	NA	NA	NA
Zm00001d002130	0.03	0.01	0.01	0.02	0	0.01	0.01	0.03	0.02	0	0.01	0.03	0.15	GRMZM2G004352	RefSeq DNA	NM_001147399	hypothetical protein LOC100272947 (LOC100272947), mRNA
Zm00001d002139	0.03	0	0	0	0	0	0.02	0	0	0	0.01	0.03	0.06	GRMZM5G882427	RefSeq peptide	NP_001147723	transferase
Zm00001d002565	0.03	0	0	0	0	0	0.01	0.01	0.01	0	0.01	0.03	0.07	GRMZM2G050216	RefSeq peptide	NP_001151016	zinc finger, C3HC4 type family protein
Zm00001d006165	0.03	0.02	0.02	0.02	0	0.02	0.01	0.01	0.02	0.01	0.01	0.03	0.17	AC199782.5_FG003	RefSeq peptide	NP_001131265	hypothetical protein LOC100192578
Zm00001d006170	0.03	0	0.01	0.01	0	0.01	0.01	0	0.01	0	0.01	0.03	0.09	GRMZM2G124011	RefSeq peptide	NP_001152672	sbCBF6
Zm00001d006672	0.03	0	0	0	0	0	0.01	0.02	0	0.01	0.01	0.03	0.08	GRMZM5G810998	RefSeq peptide	NP_001169765	hypothetical protein LOC100383649
Zm00001d007637	0.03	0.01	0.02	0.03	0	0.02	0.01	0.03	0.02	0.01	0.01	0.03	0.19	NA	NA	NA	NA
Zm00001d008468	0.03	0	0	0.01	0	0.03	0.01	0	0	0.01	0.02	0.03	0.11	NA	NA	NA	NA
Zm00001d009737	0.03	0.02	0.01	0.01	0	0	0.01	0	0	0	0.02	0.03	0.1	NA	NA	NA	NA
Zm00001d009772	0.03	0.01	0.01	0.03	0	0.01	0.01	0.01	0.03	0	0	0.03	0.14	GRMZM2G156857	RefSeq DNA	NM_001153357	hypothetical protein LOC100280436 (LOC100280436), mRNA
Zm00001d010742	0.03	0	0	0.01	0	0	0	0	0	0	0.03	0.03	0.07	NA	NA	NA	NA
Zm00001d010797	0.03	0	0	0	0	0	0	0	0	0	0	0.03	0.03	GRMZM5G829388	UniProtKB/TrEMBL	C0PL54	Putative uncharacterized protein
Zm00001d011378	0.03	0	0	0	0	0	0	0	0	0	0	0.03	0.03	NA	NA	NA	NA
Zm00001d011679	0.03	0	0	0.01	0	0	0.01	0.01	0	0	0	0.03	0.06	NA	NA	NA	NA
Zm00001d012248	0.03	0	0	0.01	0	0.01	0.01	0.03	0.03	0	0.01	0.03	0.13	NA	NA	NA	NA
Zm00001d012312	0.03	0	0	0.01	0	0	0.01	0.01	0.01	0	0.01	0.03	0.08	GRMZM2G146437	RefSeq peptide	NP_001150939	undecaprenyl pyrophosphate synthetase
Zm00001d012427	0.03	0	0	0.01	0	0	0.01	0.01	0	0.03	0.01	0.03	0.1	NA	NA	NA	NA
Zm00001d012510	0.03	0	0	0.01	0	0.02	0.02	0.02	0.02	0	0	0.03	0.12	NA	NA	NA	NA
Zm00001d013191	0.03	0	0	0	0	0	0.01	0.01	0	0	0.01	0.03	0.06	NA	NA	NA	NA
Zm00001d013610	0.03	0	0	0	0	0	0.02	0	0	0	0	0.03	0.05	NA	NA	NA	NA
Zm00001d014043	0.03	0	0	0.02	0	0	0.01	0	0	0	0.01	0.03	0.07	NA	NA	NA	NA
Zm00001d014446	0.03	0.02	0.02	0.01	0	0	0.01	0.01	0	0.01	0.02	0.03	0.13	NA	NA	NA	NA
Zm00001d015055	0.03	0	0	0.01	0	0	0.01	0	0	0	0.01	0.03	0.06	NA	NA	NA	NA
Zm00001d016586	0.03	0.02	0.01	0.02	0	0.03	0.02	0.02	0.02	0.01	0.01	0.03	0.19	NA	NA	NA	NA
Zm00001d016814	0.03	0	0	0	0	0	0	0	0	0	0	0.03	0.03	GRMZM2G094067	RefSeq peptide	NP_001150879	NAC domain-containing protein 78
Zm00001d017616	0.03	0.01	0.01	0.03	0	0.02	0.02	0.01	0.01	0.01	0.02	0.03	0.17	GRMZM2G058292	UniProtKB/TrEMBL	Q3V810	Anthocyanin biosynthetic gene regulator PAC1
Zm00001d019726	0.03	0	0	0.01	0	0.01	0.02	0.01	0.01	0.01	0	0.03	0.1	NA	NA	NA	NA
Zm00001d020921	0.03	0	0	0	0	0.01	0.02	0	0	0	0.01	0.03	0.07	GRMZM2G176430	RefSeq peptide	NP_001169517	hypothetical protein LOC100383391
Zm00001d022003	0.03	0.01	0.02	0.02	0	0.02	0.01	0.02	0.03	0	0.01	0.03	0.17	NA	NA	NA	NA
Zm00001d022256	0.03	0	0.01	0.01	0	0	0.01	0.02	0.02	0	0.01	0.03	0.11	NA	NA	NA	NA
Zm00001d022637	0.03	0	0	0.01	0	0.02	0	0	0	0	0.01	0.03	0.07	NA	NA	NA	NA
Zm00001d023228	0.03	0	0	0	0	0	0	0	0	0	0	0.03	0.03	GRMZM2G173742	RefSeq DNA	NM_001147676	hypothetical protein LOC100273234 (LOC100273234), mRNA
Zm00001d023453	0.03	0	0	0	0	0	0	0.01	0	0	0	0.03	0.04	GRMZM2G148404	RefSeq peptide	NP_001167969	hypothetical protein LOC100381686
Zm00001d027022	0.03	0	0	0	0	0	0.01	0.01	0	0.02	0.02	0.03	0.09	NA	NA	NA	NA
Zm00001d028245	0.03	0	0	0	0	0.01	0.02	0	0	0	0	0.03	0.06	GRMZM2G411668	RefSeq peptide	NP_001130440	hypothetical protein LOC100191537
Zm00001d029181	0.03	0	0.01	0.01	0	0.01	0.01	0.02	0.02	0.01	0.03	0.03	0.15	NA	NA	NA	NA
Zm00001d029669	0.03	0	0	0	0	0.02	0.01	0.01	0	0	0	0.03	0.07	GRMZM2G395950	RefSeq DNA	NM_001148975	hypothetical protein LOC100274638 (LOC100274638), mRNA
Zm00001d030845	0.03	0	0	0	0	0	0	0	0	0	0	0.03	0.03	NA	NA	NA	NA
Zm00001d031003	0.03	0	0.01	0	0	0	0.01	0	0.01	0	0.01	0.03	0.07	NA	NA	NA	NA
Zm00001d031632	0.03	0	0.01	0.01	0	0	0	0.01	0.01	0	0.01	0.03	0.08	NA	NA	NA	NA
Zm00001d031819	0.03	0.01	0.02	0.01	0	0	0.01	0	0	0.01	0.02	0.03	0.11	NA	NA	NA	NA
Zm00001d032411	0.03	0	0.01	0	0	0	0	0	0	0	0.01	0.03	0.05	NA	NA	NA	NA
Zm00001d032868	0.03	0	0	0	0	0	0.01	0	0	0	0	0.03	0.04	NA	NA	NA	NA
Zm00001d033207	0.03	0	0	0	0	0	0.01	0	0	0	0	0.03	0.04	NA	NA	NA	NA
Zm00001d033226	0.03	0.02	0.02	0.02	0	0.01	0.01	0.01	0.02	0.01	0.02	0.03	0.17	NA	NA	NA	NA
Zm00001d034537	0.03	0	0	0	0	0	0.01	0	0.01	0	0.01	0.03	0.06	NA	NA	NA	NA
Zm00001d037542	0.03	0	0.01	0.01	0	0.01	0.02	0.01	0.02	0.01	0.01	0.03	0.13	NA	NA	NA	NA
Zm00001d038263	0.03	0	0.01	0.02	0	0	0	0	0.03	0.01	0.01	0.03	0.11	NA	NA	NA	NA
Zm00001d038502	0.03	0	0.01	0.01	0	0	0.01	0	0	0	0.01	0.03	0.07	NA	NA	NA	NA
Zm00001d039103	0.03	0	0	0.02	0	0	0.03	0	0	0.01	0	0.03	0.09	GRMZM2G364208	RefSeq peptide	NP_001142846	hypothetical protein LOC100275239
Zm00001d040624	0.03	0	0	0	0	0	0.01	0.01	0.03	0.01	0.02	0.03	0.11	NA	NA	NA	NA
Zm00001d041637	0.03	0	0.01	0	0	0.02	0.01	0.01	0	0.02	0.03	0.03	0.13	NA	NA	NA	NA
Zm00001d041684	0.03	0	0	0	0	0.02	0.02	0	0	0	0	0.03	0.07	NA	NA	NA	NA
Zm00001d042751	0.03	0	0	0.01	0	0.01	0.01	0	0	0	0	0.03	0.06	NA	NA	NA	NA
Zm00001d043060	0.03	0	0	0.02	0	0.03	0.02	0.01	0.03	0	0	0.03	0.14	NA	NA	NA	NA
Zm00001d043988	0.03	0.02	0	0	0	0.01	0.03	0	0	0	0	0.03	0.09	GRMZM2G453805	RefSeq peptide	NP_001105541	chitinase chem5
Zm00001d045334	0.03	0	0	0.01	0	0.01	0.01	0.01	0.03	0	0.01	0.03	0.11	NA	NA	NA	NA
Zm00001d046188	0.03	0.02	0.02	0.01	0	0.02	0.02	0.01	0.02	0.01	0.03	0.03	0.19	NA	NA	NA	NA
Zm00001d046751	0.03	0.02	0	0	0	0.03	0.01	0	0	0	0	0.03	0.09	GRMZM2G060290	RefSeq peptide	NP_001146298	hypothetical protein LOC100279873
Zm00001d047060	0.03	0	0	0.01	0	0.03	0.01	0.01	0.02	0	0	0.03	0.11	AC203571.3_FG001	RefSeq peptide	NP_001142936	hypothetical protein LOC100275376
Zm00001d047077	0.03	0.01	0	0.02	0	0	0.01	0.01	0.01	0.01	0.01	0.03	0.11	GRMZM2G035749	UniProtKB/TrEMBL	C4JB02	Putative uncharacterized protein
Zm00001d047647	0.03	0	0	0	0	0	0.01	0	0	0	0	0.03	0.04	NA	NA	NA	NA
Zm00001d047740	0.03	0	0	0	0	0	0	0	0.01	0	0	0.03	0.04	NA	NA	NA	NA
Zm00001d048014	0.03	0.01	0.01	0.02	0	0	0.01	0	0.01	0.01	0.02	0.03	0.12	GRMZM2G393507	RefSeq peptide	NP_001169696	hypothetical protein LOC100383577
Zm00001d048513	0.03	0	0	0	0	0.01	0	0	0	0.01	0	0.03	0.05	NA	NA	NA	NA
Zm00001d048842	0.03	0.02	0.01	0.01	0	0	0	0	0	0.01	0.02	0.03	0.1	NA	NA	NA	NA
Zm00001d050038	0.03	0	0.01	0.02	0	0.01	0.01	0.02	0	0	0	0.03	0.1	NA	NA	NA	NA
Zm00001d050115	0.03	0.01	0.01	0.02	0	0	0.01	0	0	0.01	0.02	0.03	0.11	NA	NA	NA	NA
Zm00001d051166	0.03	0	0	0	0	0.02	0.03	0	0	0	0	0.03	0.08	GRMZM2G063917	RefSeq peptide	NP_001147922	phenylalanine ammonia-lyase
Zm00001d051384	0.03	0	0	0	0	0.02	0.03	0	0	0	0	0.03	0.08	GRMZM2G406313	RefSeq peptide	NP_001152584	cortical cell-delineating protein
Zm00001d051424	0.03	0	0	0.01	0	0	0	0	0	0	0	0.03	0.04	GRMZM2G073359	RefSeq peptide	NP_001148215	protein kinase APK1B
Zm00001d051475	0.03	0.03	0.01	0.03	0	0.01	0.01	0.01	0.03	0.01	0.01	0.03	0.18	NA	NA	NA	NA
Zm00001d051748	0.03	0	0.01	0.02	0	0.02	0.02	0.03	0.03	0	0.01	0.03	0.17	NA	NA	NA	NA
Zm00001d052016	0.03	0.01	0	0	0	0.01	0.01	0	0	0.01	0.01	0.03	0.08	NA	NA	NA	NA
Zm00001d052395	0.03	0	0	0	0	0.02	0.03	0	0	0	0	0.03	0.08	NA	NA	NA	NA
Zm00001d052578	0.03	0.02	0	0	0	0.01	0.01	0	0	0.01	0	0.03	0.08	NA	NA	NA	NA
Zm00001d053360	0.03	0	0.01	0.02	0	0	0.01	0	0	0.02	0.02	0.03	0.11	NA	NA	NA	NA
Zm00001d054012	0.03	0	0	0.01	0	0.01	0.02	0.02	0.03	0	0	0.03	0.12	NA	NA	NA	NA
ENSRNA049456416	0.02	0.01	0.01	0.01	0	0.01	0.01	0.01	0.01	0.01	0.01	0.02	0.11	NA	NA	NA	NA
ENSRNA049464139	0.02	0.02	0.02	0.01	0	0.01	0.01	0	0.02	0.01	0.02	0.02	0.14	NA	NA	NA	NA
ENSRNA049466709	0.02	0.01	0	0.02	0	0.01	0.01	0	0.01	0.01	0.01	0.02	0.1	NA	NA	NA	NA
ENSRNA049479518	0.02	0.02	0.01	0.01	0	0	0.01	0	0	0.01	0	0.02	0.08	NA	NA	NA	NA
Zm00001d000360	0.02	0.02	0.01	0	0	0.01	0.01	0.01	0.01	0	0	0.02	0.09	GRMZM2G126920	RefSeq peptide	NP_001170441	hypothetical protein LOC100384433
Zm00001d001115	0.02	0	0.01	0	0	0	0	0	0	0	0.01	0.02	0.04	NA	NA	NA	NA
Zm00001d001237	0.02	0.01	0.01	0.01	0	0.01	0	0	0	0	0.01	0.02	0.07	NA	NA	NA	NA
Zm00001d001238	0.02	0	0	0.01	0	0	0.01	0	0	0	0.01	0.02	0.05	NA	NA	NA	NA
Zm00001d001520	0.02	0	0.02	0.02	0	0.02	0	0.01	0.02	0	0.01	0.02	0.12	NA	NA	NA	NA
Zm00001d001763	0.02	0.01	0.01	0	0	0.01	0.01	0	0.01	0	0	0.02	0.07	GRMZM2G172529	RefSeq peptide	NP_001131234	hypothetical protein LOC100192543
Zm00001d002263	0.02	0	0.02	0.01	0	0.01	0	0	0	0.01	0.01	0.02	0.08	NA	NA	NA	NA
Zm00001d002520	0.02	0	0.01	0.01	0	0.02	0.02	0	0.01	0	0.01	0.02	0.1	GRMZM2G322817	RefSeq peptide	NP_001142599	hypothetical protein LOC100274866
Zm00001d002609	0.02	0.02	0.01	0	0	0	0.01	0	0.01	0	0	0.02	0.07	GRMZM2G303135	RefSeq peptide	NP_001169977	hypothetical protein LOC100383878
Zm00001d002762	0.02	0	0	0	0	0.01	0	0	0.01	0	0	0.02	0.04	GRMZM2G055180	RefSeq DNA	NM_001158578	ethylene-responsive transcription factor 2 (LOC100285687), mRNA
Zm00001d002872	0.02	0	0	0	0	0	0	0	0	0	0.02	0.02	0.04	GRMZM2G177866	RefSeq peptide	NP_001144314	hypothetical protein LOC100277206
Zm00001d003452	0.02	0.01	0.01	0	0	0	0	0.01	0.01	0.01	0.01	0.02	0.08	GRMZM2G148147	UniProtKB/TrEMBL	B6T2F6	Putative uncharacterized protein
Zm00001d003520	0.02	0	0	0	0	0	0.01	0	0	0.01	0.02	0.02	0.06	NA	NA	NA	NA
Zm00001d003603	0.02	0	0	0.01	0	0.02	0	0	0	0	0	0.02	0.05	NA	NA	NA	NA
Zm00001d003676	0.02	0	0	0	0	0	0.01	0.02	0.01	0	0	0.02	0.06	NA	NA	NA	NA
Zm00001d004323	0.02	0	0.01	0.01	0	0.01	0	0.01	0.02	0	0	0.02	0.08	NA	NA	NA	NA
Zm00001d005040	0.02	0	0.01	0.02	0	0.01	0.01	0.02	0.01	0	0.01	0.02	0.11	NA	NA	NA	NA
Zm00001d005901	0.02	0	0	0	0	0	0.01	0.01	0.01	0	0	0.02	0.05	GRMZM2G063747	RefSeq peptide	NP_001143906	hypothetical protein LOC100276711
Zm00001d006894	0.02	0	0	0.01	0	0	0.01	0.02	0.02	0	0	0.02	0.08	NA	NA	NA	NA
Zm00001d007123	0.02	0	0	0.01	0	0.02	0.01	0	0	0	0	0.02	0.06	NA	NA	NA	NA
Zm00001d007473	0.02	0	0	0	0	0	0	0	0	0	0	0.02	0.02	NA	NA	NA	NA
Zm00001d007959	0.02	0	0.01	0.01	0	0.01	0.01	0.02	0.02	0	0	0.02	0.1	NA	NA	NA	NA
Zm00001d008120	0.02	0.01	0	0	0	0.01	0.01	0.01	0.01	0	0	0.02	0.07	NA	NA	NA	NA
Zm00001d008478	0.02	0	0	0.01	0	0.01	0.01	0	0	0.01	0.02	0.02	0.08	NA	NA	NA	NA
Zm00001d008910	0.02	0	0	0.01	0	0.01	0.01	0.01	0.01	0	0	0.02	0.07	NA	NA	NA	NA
Zm00001d009490	0.02	0	0	0	0	0.01	0.02	0.01	0	0	0	0.02	0.06	NA	NA	NA	NA
Zm00001d010204	0.02	0	0	0	0	0	0.01	0.01	0.01	0	0	0.02	0.05	GRMZM2G042516	RefSeq peptide	NP_001141301	hypothetical protein LOC100273392
Zm00001d010722	0.02	0.02	0	0	0	0.01	0	0	0.01	0	0	0.02	0.06	NA	NA	NA	NA
Zm00001d011402	0.02	0	0	0	0	0	0	0	0	0	0.01	0.02	0.03	NA	NA	NA	NA
Zm00001d011422	0.02	0	0	0	0	0	0	0	0	0	0	0.02	0.02	NA	NA	NA	NA
Zm00001d011455	0.02	0.02	0.01	0	0	0.02	0.01	0.01	0.02	0.01	0.01	0.02	0.13	GRMZM2G094356	UniProtKB/Swiss-Prot	B6UBY6	UPF0497 membrane protein 17 (Vegetative cell wall protein gp1)
Zm00001d011654	0.02	0	0.01	0	0	0	0.02	0	0	0	0	0.02	0.05	NA	NA	NA	NA
Zm00001d012489	0.02	0	0	0	0	0	0.01	0	0	0	0	0.02	0.03	NA	NA	NA	NA
Zm00001d014072	0.02	0.02	0	0	0	0.02	0	0	0	0	0	0.02	0.06	GRMZM2G123480	UniProtKB/TrEMBL	B6TTE5	Putative uncharacterized protein
Zm00001d015636	0.02	0	0	0	0	0	0	0	0	0	0	0.02	0.02	NA	NA	NA	NA
Zm00001d015773	0.02	0	0.01	0	0	0	0.01	0.01	0.01	0.01	0.02	0.02	0.09	GRMZM5G846880	UniProtKB/TrEMBL	B7ZZD4	Putative uncharacterized protein
Zm00001d016518	0.02	0	0.01	0.01	0	0	0	0	0	0.01	0.02	0.02	0.07	GRMZM2G137356	UniProtKB/TrEMBL	B4FMV0	Putative uncharacterized protein
Zm00001d016900	0.02	0	0	0	0	0	0	0	0	0	0	0.02	0.02	GRMZM2G105429	RefSeq peptide	NP_001168282	hypothetical protein LOC100382046
Zm00001d016998	0.02	0.01	0	0.02	0	0.01	0.02	0.02	0.01	0	0	0.02	0.11	GRMZM2G131727	RefSeq peptide	NP_001146611	hypothetical protein LOC100280208
Zm00001d018016	0.02	0.02	0.01	0.02	0	0.01	0.01	0.01	0.01	0	0.01	0.02	0.12	NA	NA	NA	NA
Zm00001d018058	0.02	0	0.01	0	0	0.01	0.01	0	0.01	0	0.02	0.02	0.08	GRMZM2G118366	RefSeq peptide	NP_001145886	hypothetical protein LOC100279402
Zm00001d018069	0.02	0	0.02	0.01	0	0.02	0	0	0.01	0.01	0.01	0.02	0.1	NA	NA	NA	NA
Zm00001d018995	0.02	0.02	0	0	0	0	0	0.01	0.01	0	0	0.02	0.06	GRMZM2G434518	UniProtKB/TrEMBL	C4JBL4	Putative uncharacterized protein
Zm00001d019259	0.02	0	0	0	0	0	0.01	0.01	0	0	0	0.02	0.04	NA	NA	NA	NA
Zm00001d019339	0.02	0.01	0.01	0.01	0	0.01	0.01	0.02	0.02	0	0	0.02	0.11	GRMZM2G087472	RefSeq peptide	NP_001170365	hypothetical protein LOC100384343
Zm00001d019518	0.02	0	0	0	0	0.02	0	0	0	0	0.01	0.02	0.05	GRMZM2G016622	RefSeq peptide	NP_001149459	LOC100283085
Zm00001d019688	0.02	0	0.01	0	0	0.01	0.01	0	0.01	0.01	0.01	0.02	0.08	GRMZM2G037743	RefSeq peptide	NP_001148729	LOC100282345
Zm00001d020220	0.02	0.02	0.02	0.02	0	0.01	0.01	0.01	0	0	0.02	0.02	0.13	GRMZM2G022837	RefSeq peptide	NP_001143210	hypothetical protein LOC100275713
Zm00001d020382	0.02	0	0	0	0	0	0.01	0.01	0	0	0	0.02	0.04	NA	NA	NA	NA
Zm00001d020498	0.02	0	0.01	0.02	0	0	0	0	0	0	0.01	0.02	0.06	NA	NA	NA	NA
Zm00001d020626	0.02	0	0	0	0	0.01	0	0	0.01	0	0	0.02	0.04	NA	NA	NA	NA
Zm00001d020839	0.02	0.01	0	0	0	0	0	0.01	0.01	0	0	0.02	0.05	NA	NA	NA	NA
Zm00001d020913	0.02	0	0.01	0.01	0	0	0	0.01	0.01	0	0	0.02	0.06	NA	NA	NA	NA
Zm00001d021081	0.02	0.01	0.02	0.02	0	0	0	0	0.01	0	0.02	0.02	0.1	NA	NA	NA	NA
Zm00001d021540	0.02	0.01	0.01	0	0	0	0	0	0	0	0.01	0.02	0.05	NA	NA	NA	NA
Zm00001d021738	0.02	0.01	0	0.02	0	0.01	0	0	0.01	0	0	0.02	0.07	GRMZM2G008740	RefSeq peptide	NP_001145323	hypothetical protein LOC100278645
Zm00001d021849	0.02	0	0	0	0	0	0	0	0	0	0	0.02	0.02	NA	NA	NA	NA
Zm00001d021914	0.02	0.02	0.01	0.02	0	0	0	0	0	0	0.01	0.02	0.08	NA	NA	NA	NA
Zm00001d022228	0.02	0	0	0	0	0.02	0.02	0	0	0	0	0.02	0.06	GRMZM2G141322	RefSeq peptide	NP_001151299	ribonuclease 1
Zm00001d022519	0.02	0.01	0.02	0.01	0	0.01	0.01	0.01	0.01	0.01	0.01	0.02	0.12	NA	NA	NA	NA
Zm00001d022700	0.02	0	0	0	0	0.01	0	0	0	0	0	0.02	0.03	NA	NA	NA	NA
Zm00001d023317	0.02	0.01	0	0	0	0.01	0.01	0.01	0.01	0	0	0.02	0.07	AC152495.1_FG002	UniProtKB/TrEMBL	Q6PT59	Rust resistance protein
Zm00001d023653	0.02	0	0	0	0	0.01	0.01	0.01	0	0	0	0.02	0.05	GRMZM2G125985	RefSeq peptide	NP_001159121	hypothetical protein LOC100304197
Zm00001d023720	0.02	0	0	0.01	0	0	0	0	0	0	0	0.02	0.03	GRMZM2G091891	UniProtKB/TrEMBL	C4JBT5	Putative uncharacterized protein
Zm00001d023768	0.02	0	0	0	0	0	0	0.02	0	0	0	0.02	0.04	NA	NA	NA	NA
Zm00001d023882	0.02	0	0	0.01	0	0	0.01	0.02	0.02	0	0	0.02	0.08	GRMZM2G054564	RefSeq DNA	NM_001150575	hypothetical protein LOC100276871 (LOC100276871), mRNA
Zm00001d024344	0.02	0.02	0	0.01	0	0.01	0	0	0.01	0	0	0.02	0.07	NA	NA	NA	NA
Zm00001d024924	0.02	0	0	0	0	0	0	0	0.01	0	0	0.02	0.03	NA	NA	NA	NA
Zm00001d025246	0.02	0.02	0.01	0	0	0	0	0	0	0	0.01	0.02	0.06	NA	NA	NA	NA
Zm00001d025454	0.02	0.02	0.02	0	0	0	0.01	0	0	0	0.01	0.02	0.08	NA	NA	NA	NA
Zm00001d025804	0.02	0	0	0	0	0	0.01	0	0	0.01	0.02	0.02	0.06	NA	NA	NA	NA
Zm00001d025943	0.02	0	0	0.01	0	0	0	0.01	0	0	0	0.02	0.04	NA	NA	NA	NA
Zm00001d027051	0.02	0	0	0.01	0	0.01	0.01	0	0.01	0	0	0.02	0.06	NA	NA	NA	NA
Zm00001d027363	0.02	0	0	0	0	0	0	0.01	0.01	0	0	0.02	0.04	GRMZM2G044247	RefSeq peptide	NP_001150974	LOC100284607
Zm00001d028409	0.02	0	0	0.01	0	0	0	0.01	0	0	0.01	0.02	0.05	NA	NA	NA	NA
Zm00001d029049	0.02	0	0.01	0.01	0	0	0.01	0	0	0	0.01	0.02	0.06	GRMZM2G056424	RefSeq peptide	NP_001148428	photosystem II 11 kD protein
Zm00001d029155	0.02	0	0.01	0	0	0	0	0	0	0	0.01	0.02	0.04	NA	NA	NA	NA
Zm00001d029164	0.02	0	0	0	0	0	0	0	0	0	0	0.02	0.02	GRMZM2G082034	RefSeq peptide	NP_001151271	beta-amylase
Zm00001d029784	0.02	0	0	0	0	0	0	0.01	0	0.01	0	0.02	0.04	NA	NA	NA	NA
Zm00001d029986	0.02	0	0	0	0	0.01	0.01	0.02	0.02	0	0.01	0.02	0.09	NA	NA	NA	NA
Zm00001d030781	0.02	0	0	0	0	0	0	0	0	0	0	0.02	0.02	NA	NA	NA	NA
Zm00001d031023	0.02	0.02	0	0.01	0	0.01	0	0	0	0	0	0.02	0.06	NA	NA	NA	NA
Zm00001d032357	0.02	0	0.01	0	0	0.01	0.02	0.02	0.01	0.01	0.01	0.02	0.11	AC217977.3_FG003	RefSeq peptide	NP_001151226	protein aq_1857
Zm00001d033364	0.02	0	0.01	0.01	0	0.01	0.01	0.01	0.01	0.01	0	0.02	0.09	NA	NA	NA	NA
Zm00001d034195	0.02	0	0	0	0	0	0	0	0	0	0	0.02	0.02	GRMZM2G407626	RefSeq peptide	NP_001148643	calmodulin-like protein 41
Zm00001d034573	0.02	0	0.01	0.01	0	0	0	0	0	0.01	0.01	0.02	0.06	GRMZM2G138265	RefSeq peptide	NP_001142086	hypothetical protein LOC100274247
Zm00001d035588	0.02	0	0	0	0	0.01	0.02	0.01	0.01	0	0	0.02	0.07	NA	NA	NA	NA
Zm00001d035777	0.02	0	0.02	0.02	0	0	0.01	0.01	0.02	0	0.01	0.02	0.11	NA	NA	NA	NA
Zm00001d035825	0.02	0	0.02	0	0	0.01	0	0	0	0	0	0.02	0.05	NA	NA	NA	NA
Zm00001d036692	0.02	0	0	0	0	0	0	0.01	0	0	0.01	0.02	0.04	GRMZM2G101499	RefSeq peptide	NP_001105116	SBP-domain protein3
Zm00001d037093	0.02	0	0.01	0.01	0	0	0	0.01	0.01	0	0.01	0.02	0.07	NA	NA	NA	NA
Zm00001d037095	0.02	0	0.01	0	0	0.02	0.01	0.01	0.01	0	0.01	0.02	0.09	NA	NA	NA	NA
Zm00001d037243	0.02	0	0	0	0	0.01	0	0	0.01	0	0	0.02	0.04	NA	NA	NA	NA
Zm00001d038016	0.02	0.01	0	0	0	0.02	0	0	0	0	0	0.02	0.05	GRMZM2G030116	RefSeq peptide	NP_001143976	hypothetical protein LOC100276793
Zm00001d038503	0.02	0	0	0.01	0	0.01	0.01	0.01	0.01	0	0	0.02	0.07	NA	NA	NA	NA
Zm00001d039554	0.02	0.01	0.01	0.01	0	0	0.01	0.01	0.01	0.01	0.02	0.02	0.11	NA	NA	NA	NA
Zm00001d040254	0.02	0	0	0.01	0	0.01	0.01	0	0.01	0	0	0.02	0.06	EF517601.1_FG010	RefSeq peptide	NP_001168973	hypothetical protein LOC100382800
Zm00001d040295	0.02	0.01	0	0	0	0	0	0	0	0	0	0.02	0.03	NA	NA	NA	NA
Zm00001d040959	0.02	0.01	0	0.01	0	0.02	0.02	0.01	0.01	0	0.01	0.02	0.11	NA	NA	NA	NA
Zm00001d040985	0.02	0	0.01	0	0	0.01	0.01	0.01	0.01	0	0.01	0.02	0.08	NA	NA	NA	NA
Zm00001d041535	0.02	0	0	0.01	0	0.01	0.01	0.01	0.01	0	0	0.02	0.07	NA	NA	NA	NA
Zm00001d041678	0.02	0	0	0	0	0.01	0.01	0	0	0	0	0.02	0.04	GRMZM2G064015	RefSeq peptide	NP_001140554	hypothetical protein LOC100272619
Zm00001d042013	0.02	0	0	0.02	0	0.01	0.01	0	0.01	0.01	0.01	0.02	0.09	NA	NA	NA	NA
Zm00001d043167	0.02	0	0	0.02	0	0	0	0	0	0	0	0.02	0.04	GRMZM2G101617	RefSeq peptide	NP_001145426	hypothetical protein LOC100278794
Zm00001d043611	0.02	0	0	0	0	0	0	0	0	0	0	0.02	0.02	GRMZM2G167829	UniProtKB/TrEMBL	Q9SQB6	R2R3MYB-domain protein Fragment
Zm00001d043721	0.02	0	0	0	0	0	0.01	0.02	0.01	0	0	0.02	0.06	NA	NA	NA	NA
Zm00001d045052	0.02	0	0	0	0	0	0	0	0	0	0	0.02	0.02	GRMZM2G177218	UniProtKB/TrEMBL	Q5GAS2	Hypro1Putative uncharacterized protein hypro1 ;
Zm00001d045456	0.02	0	0	0	0	0	0.02	0	0	0	0	0.02	0.04	NA	NA	NA	NA
Zm00001d045848	0.02	0.01	0.02	0	0	0.01	0	0	0	0.01	0.01	0.02	0.08	NA	NA	NA	NA
Zm00001d046089	0.02	0	0.01	0.01	0	0	0.01	0.02	0.01	0	0.02	0.02	0.1	NA	NA	NA	NA
Zm00001d046195	0.02	0	0.01	0.02	0	0	0	0	0	0	0.01	0.02	0.06	NA	NA	NA	NA
Zm00001d046705	0.02	0	0.01	0.01	0	0.01	0.01	0.01	0.01	0.01	0.01	0.02	0.1	NA	NA	NA	NA
Zm00001d047113	0.02	0	0	0	0	0	0.02	0	0	0.01	0.01	0.02	0.06	NA	NA	NA	NA
Zm00001d048603	0.02	0.02	0.02	0.01	0	0.01	0.02	0.01	0.02	0.01	0.01	0.02	0.15	GRMZM2G073779	UniProtKB/TrEMBL	C4J6B2	Putative uncharacterized protein
Zm00001d048930	0.02	0.01	0.02	0.01	0	0.01	0.01	0.02	0.02	0	0.01	0.02	0.13	NA	NA	NA	NA
Zm00001d049096	0.02	0	0	0	0	0	0	0	0	0	0.01	0.02	0.03	GRMZM2G091839	RefSeq peptide	NP_001132436	hypothetical protein LOC100193887
Zm00001d049471	0.02	0	0	0.01	0	0.01	0.01	0.01	0.01	0	0.02	0.02	0.09	GRMZM2G309109	RefSeq peptide	NP_001106049	Mre11B protein
Zm00001d049854	0.02	0	0.01	0.01	0	0.01	0	0.02	0.01	0.01	0.01	0.02	0.1	GRMZM2G123305	RefSeq peptide	NP_001148711	exosome complex exonuclease RRP43
Zm00001d049978	0.02	0.01	0.01	0.01	0	0	0	0	0	0	0.01	0.02	0.06	NA	NA	NA	NA
Zm00001d051140	0.02	0	0	0	0	0.01	0	0	0	0	0	0.02	0.03	GRMZM2G062009	RefSeq peptide	NP_001137035	hypothetical protein LOC100217205
Zm00001d052035	0.02	0	0	0	0	0	0	0	0	0	0	0.02	0.02	AC186287.7_FG005	UniProtKB/TrEMBL	B6THU1	CPL3
Zm00001d052243	0.02	0	0	0	0	0.01	0	0	0	0	0	0.02	0.03	GRMZM2G169033	RefSeq peptide	NP_001105915	putative laccase
Zm00001d052847	0.02	0	0	0	0	0.01	0.02	0.01	0.01	0	0	0.02	0.07	NA	NA	NA	NA
Zm00001d053769	0.02	0	0	0	0	0	0	0	0	0	0	0.02	0.02	NA	NA	NA	NA
Zm00001d054015	0.02	0.01	0.01	0.01	0	0.01	0.01	0.01	0.01	0	0.01	0.02	0.1	GRMZM2G150337	RefSeq peptide	NP_001142769	hypothetical protein LOC100275125
ENSRNA049455282	0.01	0	0	0	0	0	0	0	0	0	0.01	0.01	0.02	NA	NA	NA	NA
ENSRNA049456343	0.01	0	0	0.01	0	0	0	0	0	0	0	0.01	0.02	NA	NA	NA	NA
ENSRNA049457749	0.01	0	0	0	0	0	0.01	0.01	0.01	0	0.01	0.01	0.05	NA	NA	NA	NA
ENSRNA049460753	0.01	0	0.01	0	0	0	0.01	0	0	0	0.01	0.01	0.04	NA	NA	NA	NA
ENSRNA049462071	0.01	0	0.01	0	0	0	0.01	0.01	0.01	0	0	0.01	0.05	NA	NA	NA	NA
ENSRNA049466632	0.01	0	0.01	0	0	0.01	0	0	0.01	0	0	0.01	0.04	NA	NA	NA	NA
ENSRNA049466657	0.01	0	0.01	0.01	0	0.01	0.01	0	0.01	0	0	0.01	0.06	NA	NA	NA	NA
ENSRNA049469023	0.01	0	0	0	0	0	0	0	0	0	0.01	0.01	0.02	NA	NA	NA	NA
ENSRNA049471617	0.01	0.01	0	0.01	0	0	0	0	0	0	0	0.01	0.03	NA	NA	NA	NA
ENSRNA049473651	0.01	0	0	0	0	0.01	0	0.01	0.01	0.01	0.01	0.01	0.06	NA	NA	NA	NA
ENSRNA049475237	0.01	0	0.01	0.01	0	0	0	0.01	0.01	0.01	0.01	0.01	0.07	NA	NA	NA	NA
ENSRNA049475878	0.01	0	0	0.01	0	0	0.01	0	0.01	0.01	0	0.01	0.05	NA	NA	NA	NA
ENSRNA049479424	0.01	0.01	0.01	0	0	0	0.01	0	0.01	0.01	0.01	0.01	0.07	NA	NA	NA	NA
Zm00001d000150	0.01	0	0	0	0	0	0	0	0	0	0	0.01	0.01	GRMZM2G136014	RefSeq peptide	NP_001147634	LOC100281243
Zm00001d000434	0.01	0	0	0	0	0	0.01	0.01	0	0	0	0.01	0.03	NA	NA	NA	NA
Zm00001d000566	0.01	0.01	0	0	0	0.01	0.01	0	0.01	0.01	0.01	0.01	0.07	NA	NA	NA	NA
Zm00001d000972	0.01	0	0	0	0	0	0	0	0	0	0	0.01	0.01	NA	NA	NA	NA
Zm00001d000979	0.01	0	0	0.01	0	0	0.01	0.01	0.01	0	0	0.01	0.05	NA	NA	NA	NA
Zm00001d001076	0.01	0	0	0	0	0	0	0	0	0.01	0.01	0.01	0.03	NA	NA	NA	NA
Zm00001d001113	0.01	0.01	0	0	0	0.01	0	0.01	0	0	0	0.01	0.04	NA	NA	NA	NA
Zm00001d001177	0.01	0	0	0	0	0	0	0	0	0	0.01	0.01	0.02	NA	NA	NA	NA
Zm00001d001360	0.01	0.01	0	0	0	0	0.01	0	0	0	0	0.01	0.03	NA	NA	NA	NA
Zm00001d001536	0.01	0	0	0	0	0	0	0	0	0.01	0.01	0.01	0.03	NA	NA	NA	NA
Zm00001d001573	0.01	0	0	0	0	0	0	0	0	0	0	0.01	0.01	NA	NA	NA	NA
Zm00001d001667	0.01	0	0	0.01	0	0	0	0	0	0	0.01	0.01	0.03	NA	NA	NA	NA
Zm00001d001675	0.01	0.01	0	0	0	0.01	0	0	0	0	0	0.01	0.03	NA	NA	NA	NA
Zm00001d002071	0.01	0	0	0	0	0.01	0.01	0	0	0	0	0.01	0.03	GRMZM2G400961	UniProtKB/TrEMBL	B4FUX4	Putative uncharacterized protein
Zm00001d002216	0.01	0	0	0	0	0.01	0.01	0.01	0.01	0	0.01	0.01	0.06	GRMZM5G823824	RefSeq peptide	NP_001141669	hypothetical protein LOC100273795
Zm00001d002238	0.01	0	0	0	0	0	0.01	0	0.01	0	0	0.01	0.03	NA	NA	NA	NA
Zm00001d002712	0.01	0	0	0	0	0.01	0.01	0	0	0	0	0.01	0.03	NA	NA	NA	NA
Zm00001d002968	0.01	0	0	0	0	0.01	0.01	0.01	0.01	0.01	0	0.01	0.06	GRMZM2G474929	RefSeq peptide	NP_001146804	hypothetical protein LOC100280409
Zm00001d003144	0.01	0	0	0	0	0	0	0	0	0	0	0.01	0.01	GRMZM2G164036	UniProtKB/TrEMBL	B6UA52	Cytochrome P450 CYP71C36
Zm00001d003289	0.01	0	0	0	0	0	0	0	0	0	0	0.01	0.01	NA	NA	NA	NA
Zm00001d003314	0.01	0	0	0	0	0.01	0.01	0.01	0	0	0.01	0.01	0.05	GRMZM2G362368	RefSeq peptide	NP_001144397	hypothetical protein LOC100277330
Zm00001d003510	0.01	0	0.01	0	0	0	0	0	0	0	0	0.01	0.02	NA	NA	NA	NA
Zm00001d003619	0.01	0	0.01	0	0	0	0	0	0	0	0	0.01	0.02	NA	NA	NA	NA
Zm00001d003828	0.01	0	0.01	0	0	0	0.01	0.01	0.01	0	0.01	0.01	0.06	NA	NA	NA	NA
Zm00001d004197	0.01	0	0	0	0	0	0	0	0	0	0	0.01	0.01	NA	NA	NA	NA
Zm00001d004248	0.01	0	0	0	0	0.01	0.01	0	0	0	0	0.01	0.03	GRMZM2G083935	RefSeq peptide	NP_001168449	hypothetical protein LOC100382222
Zm00001d004437	0.01	0.01	0	0.01	0	0.01	0.01	0	0.01	0	0	0.01	0.06	GRMZM2G100747	RefSeq peptide	NP_001149743	thaumatin-like protein 1a
Zm00001d004784	0.01	0	0.01	0	0	0	0	0	0.01	0.01	0	0.01	0.04	NA	NA	NA	NA
Zm00001d004870	0.01	0	0	0	0	0.01	0	0	0	0	0	0.01	0.02	NA	NA	NA	NA
Zm00001d004953	0.01	0	0	0	0	0	0	0	0	0	0	0.01	0.01	NA	NA	NA	NA
Zm00001d005171	0.01	0	0	0	0	0	0	0	0	0	0	0.01	0.01	NA	NA	NA	NA
Zm00001d005172	0.01	0.01	0.01	0.01	0	0	0	0	0	0	0	0.01	0.04	NA	NA	NA	NA
Zm00001d005299	0.01	0	0.01	0.01	0	0	0.01	0.01	0.01	0	0	0.01	0.06	NA	NA	NA	NA
Zm00001d005465	0.01	0	0	0	0	0	0	0	0	0	0	0.01	0.01	NA	NA	NA	NA
Zm00001d005823	0.01	0	0	0	0	0	0.01	0	0	0	0	0.01	0.02	GRMZM2G125482	RefSeq peptide	NP_001147572	flavonoid 3-monooxygenase
Zm00001d005878	0.01	0	0	0.01	0	0	0	0.01	0	0	0	0.01	0.03	NA	NA	NA	NA
Zm00001d005931	0.01	0	0	0	0	0	0	0.01	0.01	0	0	0.01	0.03	NA	NA	NA	NA
Zm00001d006478	0.01	0	0.01	0	0	0	0	0	0.01	0	0	0.01	0.03	GRMZM2G168679	UniProtKB/TrEMBL	C4JAM4	Putative uncharacterized protein
Zm00001d006727	0.01	0	0.01	0	0	0	0	0	0	0	0.01	0.01	0.03	NA	NA	NA	NA
Zm00001d006746	0.01	0.01	0	0	0	0.01	0.01	0	0.01	0	0	0.01	0.05	NA	NA	NA	NA
Zm00001d006813	0.01	0	0	0.01	0	0	0	0	0.01	0	0	0.01	0.03	NA	NA	NA	NA
Zm00001d007010	0.01	0	0	0	0	0	0	0.01	0.01	0	0	0.01	0.03	GRMZM2G119675	UniProtKB/TrEMBL	B6TH68	Putative uncharacterized protein
Zm00001d007189	0.01	0	0.01	0	0	0.01	0.01	0	0	0	0	0.01	0.04	GRMZM2G003563	RefSeq peptide	NP_001142077	hypothetical protein LOC100274235
Zm00001d007646	0.01	0	0	0	0	0	0	0	0	0	0	0.01	0.01	NA	NA	NA	NA
Zm00001d007935	0.01	0.01	0	0	0	0.01	0.01	0	0	0	0	0.01	0.04	GRMZM2G097967	RefSeq peptide	NP_001149580	disease resistance response protein 206
Zm00001d008036	0.01	0	0	0	0	0	0	0	0.01	0	0	0.01	0.02	NA	NA	NA	NA
Zm00001d008232	0.01	0	0	0	0	0	0	0	0	0	0	0.01	0.01	NA	NA	NA	NA
Zm00001d008349	0.01	0	0	0	0	0	0	0	0	0	0	0.01	0.01	NA	NA	NA	NA
Zm00001d008382	0.01	0	0	0	0	0	0	0	0	0	0.01	0.01	0.02	NA	NA	NA	NA
Zm00001d008462	0.01	0	0	0	0	0.01	0	0	0	0	0	0.01	0.02	NA	NA	NA	NA
Zm00001d008477	0.01	0	0	0	0	0.01	0	0	0	0	0	0.01	0.02	NA	NA	NA	NA
Zm00001d008764	0.01	0	0	0	0	0	0	0	0	0	0	0.01	0.01	GRMZM2G457929	RefSeq peptide	NP_001140705	hypothetical protein LOC100272780
Zm00001d008774	0.01	0.01	0.01	0.01	0	0	0	0.01	0	0	0	0.01	0.05	NA	NA	NA	NA
Zm00001d009057	0.01	0.01	0	0	0	0.01	0	0	0	0	0	0.01	0.03	NA	NA	NA	NA
Zm00001d009068	0.01	0	0	0	0	0	0	0	0	0	0	0.01	0.01	NA	NA	NA	NA
Zm00001d009222	0.01	0	0	0	0	0	0	0	0	0	0	0.01	0.01	NA	NA	NA	NA
Zm00001d009604	0.01	0	0	0	0	0	0	0	0	0	0.01	0.01	0.02	NA	NA	NA	NA
Zm00001d009738	0.01	0	0	0	0	0	0	0	0.01	0	0	0.01	0.02	NA	NA	NA	NA
Zm00001d010511	0.01	0	0.01	0	0	0	0	0.01	0	0	0.01	0.01	0.04	NA	NA	NA	NA
Zm00001d011129	0.01	0.01	0	0	0	0	0	0	0	0	0	0.01	0.02	NA	NA	NA	NA
Zm00001d011182	0.01	0	0	0	0	0	0	0	0	0	0	0.01	0.01	NA	NA	NA	NA
Zm00001d011207	0.01	0	0	0	0	0	0.01	0.01	0	0	0	0.01	0.03	NA	NA	NA	NA
Zm00001d011241	0.01	0	0.01	0.01	0	0.01	0	0	0.01	0	0.01	0.01	0.06	GRMZM2G155077	RefSeq peptide	NP_001151358	hsp20/alpha crystallin family protein
Zm00001d011687	0.01	0	0	0	0	0.01	0.01	0	0	0	0	0.01	0.03	GRMZM5G833406	RefSeq peptide	NP_001152128	IAA-amino acid hydrolase ILR1-like 4
Zm00001d011739	0.01	0	0	0.01	0	0	0	0	0	0	0	0.01	0.02	NA	NA	NA	NA
Zm00001d011856	0.01	0	0	0.01	0	0	0	0	0	0	0	0.01	0.02	NA	NA	NA	NA
Zm00001d012025	0.01	0	0	0.01	0	0	0	0.01	0.01	0	0.01	0.01	0.05	NA	NA	NA	NA
Zm00001d012098	0.01	0.01	0	0	0	0	0	0.01	0.01	0.01	0	0.01	0.05	GRMZM5G888095	UniProtKB/TrEMBL	C0HE88	Putative uncharacterized protein
Zm00001d012413	0.01	0	0	0	0	0	0	0.01	0	0	0	0.01	0.02	NA	NA	NA	NA
Zm00001d012663	0.01	0	0	0	0	0	0	0	0	0	0	0.01	0.01	GRMZM2G027016	RefSeq peptide	NP_001146663	hypothetical protein LOC100280263
Zm00001d012703	0.01	0	0	0.01	0	0.01	0.01	0.01	0.01	0	0	0.01	0.06	NA	NA	NA	NA
Zm00001d012899	0.01	0	0	0	0	0.01	0	0	0	0	0	0.01	0.02	GRMZM2G023081	RefSeq peptide	NP_001148298	PGPS/D12
Zm00001d012920	0.01	0	0	0	0	0.01	0	0	0	0	0	0.01	0.02	NA	NA	NA	NA
Zm00001d012960	0.01	0.01	0.01	0	0	0	0	0.01	0.01	0.01	0.01	0.01	0.07	NA	NA	NA	NA
Zm00001d013017	0.01	0	0	0.01	0	0	0	0	0.01	0	0	0.01	0.03	NA	NA	NA	NA
Zm00001d013594	0.01	0	0	0	0	0	0	0	0	0	0	0.01	0.01	NA	NA	NA	NA
Zm00001d014062	0.01	0	0	0	0	0	0	0	0	0	0	0.01	0.01	GRMZM2G412373	RefSeq peptide	NP_001145266	hypothetical protein LOC100278556
Zm00001d014143	0.01	0.01	0.01	0.01	0	0	0	0.01	0	0	0.01	0.01	0.06	NA	NA	NA	NA
Zm00001d014393	0.01	0	0	0.01	0	0	0	0.01	0	0	0.01	0.01	0.04	NA	NA	NA	NA
Zm00001d014426	0.01	0	0	0	0	0	0	0.01	0	0	0	0.01	0.02	NA	NA	NA	NA
Zm00001d014927	0.01	0	0	0	0	0	0	0.01	0	0	0.01	0.01	0.03	NA	NA	NA	NA
Zm00001d015412	0.01	0	0.01	0.01	0	0.01	0.01	0.01	0.01	0	0.01	0.01	0.08	GRMZM2G334722	RefSeq peptide	NP_001130768	hypothetical protein LOC100191872
Zm00001d015444	0.01	0.01	0	0	0	0.01	0	0	0	0	0	0.01	0.03	GRMZM5G895796	UniProtKB/TrEMBL	C0P8V0	Putative uncharacterized protein
Zm00001d015713	0.01	0	0	0	0	0	0	0	0	0	0	0.01	0.01	NA	NA	NA	NA
Zm00001d016330	0.01	0	0	0	0	0	0	0	0	0	0	0.01	0.01	NA	NA	NA	NA
Zm00001d016582	0.01	0	0	0	0	0	0	0	0	0	0	0.01	0.01	NA	NA	NA	NA
Zm00001d016909	0.01	0	0	0	0	0	0	0.01	0	0	0	0.01	0.02	GRMZM2G176304	RefSeq peptide	NP_001141466	hypothetical protein LOC100273576
Zm00001d017135	0.01	0	0	0	0	0	0	0	0	0	0	0.01	0.01	NA	NA	NA	NA
Zm00001d017928	0.01	0	0	0.01	0	0	0	0	0	0	0	0.01	0.02	NA	NA	NA	NA
Zm00001d018150	0.01	0	0	0	0	0	0.01	0.01	0	0	0	0.01	0.03	GRMZM2G163776	RefSeq peptide	NP_001143383	hypothetical protein LOC100276020
Zm00001d019300	0.01	0.01	0	0	0	0	0	0	0	0	0	0.01	0.02	NA	NA	NA	NA
Zm00001d019764	0.01	0	0.01	0.01	0	0	0	0	0.01	0	0.01	0.01	0.05	GRMZM2G017528	RefSeq peptide	NP_001131761	hypothetical protein LOC100193129
Zm00001d019844	0.01	0	0	0	0	0	0	0	0	0	0	0.01	0.01	NA	NA	NA	NA
Zm00001d019967	0.01	0	0.01	0	0	0	0	0	0	0	0	0.01	0.02	GRMZM2G110548	RefSeq peptide	NP_001105080	enhancer of polycomb-like protein101
Zm00001d020017	0.01	0	0	0	0	0	0.01	0	0	0	0	0.01	0.02	NA	NA	NA	NA
Zm00001d020472	0.01	0	0	0	0	0.01	0	0.01	0.01	0	0	0.01	0.04	NA	NA	NA	NA
Zm00001d020557	0.01	0	0	0	0	0	0.01	0	0	0	0	0.01	0.02	GRMZM2G114642	RefSeq peptide	NP_001105247	glossy1
Zm00001d020652	0.01	0	0	0	0	0	0.01	0	0.01	0	0	0.01	0.03	GRMZM2G429617	RefSeq peptide	NP_001140882	hypothetical protein LOC100272958
Zm00001d020730	0.01	0	0.01	0	0	0.01	0	0.01	0.01	0	0	0.01	0.05	NA	NA	NA	NA
Zm00001d020751	0.01	0	0	0	0	0	0	0	0	0	0.01	0.01	0.02	NA	NA	NA	NA
Zm00001d020757	0.01	0.01	0.01	0	0	0.01	0.01	0.01	0	0	0	0.01	0.06	GRMZM5G811564	RefSeq DNA	NM_001158204	plant-specific domain TIGR01570 family protein (LOC100285311), mRNA
Zm00001d020774	0.01	0	0	0	0	0	0	0.01	0.01	0	0	0.01	0.03	NA	NA	NA	NA
Zm00001d020970	0.01	0	0.01	0	0	0	0	0	0	0	0.01	0.01	0.03	GRMZM2G004683	RefSeq peptide	NP_001105644	dihydroflavanoid reductase-like1
Zm00001d021736	0.01	0	0	0	0	0	0.01	0.01	0	0	0	0.01	0.03	GRMZM2G339645	RefSeq peptide	NP_001147926	CSLF3 - cellulose synthase-like family F; beta1,3;1,4 glucan synthase
Zm00001d021909	0.01	0	0	0	0	0.01	0.01	0.01	0.01	0	0	0.01	0.05	GRMZM2G071997	RefSeq peptide	NP_001130126	hypothetical protein LOC100191220
Zm00001d021945	0.01	0	0.01	0.01	0	0.01	0.01	0.01	0.01	0	0	0.01	0.07	NA	NA	NA	NA
Zm00001d022120	0.01	0	0	0	0	0	0	0	0	0	0	0.01	0.01	GRMZM2G116426	RefSeq peptide	NP_001130954	hypothetical protein LOC100192059
Zm00001d022263	0.01	0	0.01	0.01	0	0	0	0.01	0.01	0	0	0.01	0.05	NA	NA	NA	NA
Zm00001d022289	0.01	0	0	0	0	0	0	0	0	0	0	0.01	0.01	GRMZM2G150731	RefSeq peptide	NP_001141847	hypothetical protein LOC100273989
Zm00001d022326	0.01	0	0	0	0	0	0	0	0	0	0	0.01	0.01	GRMZM2G301932	RefSeq peptide	NP_001151174	gibberellin receptor GID1L2
Zm00001d022509	0.01	0	0	0	0	0	0.01	0.01	0.01	0	0	0.01	0.04	NA	NA	NA	NA
Zm00001d022648	0.01	0	0	0	0	0	0	0	0	0	0	0.01	0.01	NA	NA	NA	NA
Zm00001d022687	0.01	0	0	0	0	0	0	0	0	0	0	0.01	0.01	NA	NA	NA	NA
Zm00001d022855	0.01	0	0	0	0	0	0	0	0	0	0	0.01	0.01	NA	NA	NA	NA
Zm00001d022876	0.01	0.01	0	0	0	0	0	0.01	0	0	0	0.01	0.03	NA	NA	NA	NA
Zm00001d023422	0.01	0	0.01	0.01	0	0.01	0	0.01	0.01	0.01	0	0.01	0.07	NA	NA	NA	NA
Zm00001d023684	0.01	0	0	0	0	0	0	0	0	0	0	0.01	0.01	GRMZM2G437435	RefSeq peptide	NP_001167816	hypothetical protein LOC100381515
Zm00001d023775	0.01	0.01	0	0	0	0	0	0	0	0	0	0.01	0.02	NA	NA	NA	NA
Zm00001d024186	0.01	0.01	0	0.01	0	0.01	0	0.01	0	0.01	0	0.01	0.06	NA	NA	NA	NA
Zm00001d024356	0.01	0.01	0	0	0	0	0	0	0	0	0.01	0.01	0.03	NA	NA	NA	NA
Zm00001d024357	0.01	0.01	0.01	0	0	0.01	0.01	0	0	0.01	0.01	0.01	0.07	GRMZM2G317098	RefSeq peptide	NP_001168768	hypothetical protein LOC100382565
Zm00001d024415	0.01	0	0	0	0	0	0	0.01	0.01	0	0	0.01	0.03	NA	NA	NA	NA
Zm00001d024575	0.01	0	0	0	0	0	0	0.01	0.01	0	0	0.01	0.03	NA	NA	NA	NA
Zm00001d024836	0.01	0	0	0.01	0	0.01	0.01	0	0.01	0	0	0.01	0.05	NA	NA	NA	NA
Zm00001d025764	0.01	0.01	0	0	0	0.01	0	0	0	0	0	0.01	0.03	NA	NA	NA	NA
Zm00001d026162	0.01	0	0	0	0	0	0.01	0	0	0	0	0.01	0.02	GRMZM2G391272	RefSeq peptide	NP_001152587	cortical cell-delineating protein
Zm00001d026650	0.01	0	0	0	0	0	0	0.01	0.01	0	0	0.01	0.03	NA	NA	NA	NA
Zm00001d026716	0.01	0	0	0	0	0	0	0.01	0.01	0	0	0.01	0.03	NA	NA	NA	NA
Zm00001d026773	0.01	0	0	0	0	0	0	0	0	0	0.01	0.01	0.02	NA	NA	NA	NA
Zm00001d026787	0.01	0	0	0	0	0	0.01	0	0	0	0	0.01	0.02	NA	NA	NA	NA
Zm00001d026816	0.01	0.01	0.01	0	0	0	0	0	0	0	0	0.01	0.03	NA	NA	NA	NA
Zm00001d026956	0.01	0.01	0	0.01	0	0.01	0	0.01	0.01	0	0	0.01	0.06	NA	NA	NA	NA
Zm00001d027047	0.01	0	0	0	0	0	0	0	0	0	0	0.01	0.01	NA	NA	NA	NA
Zm00001d027256	0.01	0	0	0	0	0	0	0	0	0	0.01	0.01	0.02	NA	NA	NA	NA
Zm00001d027741	0.01	0.01	0.01	0	0	0	0	0	0.01	0.01	0	0.01	0.05	GRMZM2G169747	UniProtKB/TrEMBL	B6TZL1	Putative uncharacterized protein
Zm00001d027890	0.01	0	0.01	0.01	0	0	0	0	0	0	0	0.01	0.03	NA	NA	NA	NA
Zm00001d027908	0.01	0	0	0	0	0	0	0	0	0	0	0.01	0.01	NA	NA	NA	NA
Zm00001d028258	0.01	0	0	0	0	0	0	0	0.01	0	0	0.01	0.02	GRMZM2G040728	RefSeq peptide	NP_001146262	hypothetical protein LOC100279836
Zm00001d029169	0.01	0	0	0	0	0	0	0	0	0	0	0.01	0.01	NA	NA	NA	NA
Zm00001d029255	0.01	0	0.01	0	0	0	0	0.01	0	0	0	0.01	0.03	AC226368.2_FG006	RefSeq peptide	NP_001147294	transferase, transferring glycosyl groups
Zm00001d029359	0.01	0	0	0	0	0	0	0	0	0	0	0.01	0.01	GRMZM2G311036	UniProtKB/TrEMBL	C0PKR0	Putative uncharacterized protein
Zm00001d029829	0.01	0	0	0	0	0	0	0	0	0	0	0.01	0.01	NA	NA	NA	NA
Zm00001d030199	0.01	0	0	0	0	0	0	0	0	0	0	0.01	0.01	GRMZM2G088765	RefSeq peptide	NP_001148814	LOC100282431
Zm00001d030295	0.01	0	0	0	0	0	0.01	0.01	0.01	0	0	0.01	0.04	GRMZM2G154001	RefSeq peptide	NP_001169992	hypothetical protein LOC100383897
Zm00001d030342	0.01	0	0.01	0.01	0	0	0	0	0	0.01	0.01	0.01	0.05	GRMZM2G057522	RefSeq peptide	NP_001145635	hypothetical protein LOC100279122
Zm00001d030391	0.01	0	0	0	0	0	0	0	0	0.01	0.01	0.01	0.03	NA	NA	NA	NA
Zm00001d030662	0.01	0	0	0	0	0	0	0	0	0	0	0.01	0.01	NA	NA	NA	NA
Zm00001d030981	0.01	0	0	0	0	0	0	0	0	0	0	0.01	0.01	NA	NA	NA	NA
Zm00001d031221	0.01	0.01	0	0	0	0.01	0	0	0	0	0	0.01	0.03	GRMZM5G893912	RefSeq peptide	NP_001169714	hypothetical protein LOC100383595
Zm00001d031228	0.01	0	0	0	0	0	0.01	0.01	0.01	0	0	0.01	0.04	NA	NA	NA	NA
Zm00001d031488	0.01	0	0	0	0	0	0	0	0	0	0	0.01	0.01	GRMZM2G168849	RefSeq peptide	NP_001169339	hypothetical protein LOC100383206
Zm00001d031794	0.01	0	0	0	0	0	0	0	0	0	0	0.01	0.01	GRMZM2G070172	RefSeq peptide	NP_001169611	hypothetical protein LOC100383492
Zm00001d031873	0.01	0	0.01	0.01	0	0.01	0.01	0	0	0.01	0.01	0.01	0.07	NA	NA	NA	NA
Zm00001d031934	0.01	0	0	0	0	0	0	0	0	0.01	0	0.01	0.02	GRMZM2G103197	UniProtKB/TrEMBL	C0PCY5	Putative uncharacterized protein
Zm00001d032506	0.01	0.01	0	0	0	0.01	0.01	0	0.01	0	0	0.01	0.05	GRMZM2G125649	RefSeq DNA	NM_001150941	hypothetical protein LOC100277350 (LOC100277350), mRNA
Zm00001d032693	0.01	0.01	0.01	0	0	0.01	0.01	0	0	0	0.01	0.01	0.06	NA	NA	NA	NA
Zm00001d033152	0.01	0.01	0	0	0	0	0.01	0	0	0	0	0.01	0.03	GRMZM2G171118	UniProtKB/TrEMBL	B6SZ78	Cytochrome P450 CYP71W7
Zm00001d033271	0.01	0	0	0	0	0	0	0	0	0	0	0.01	0.01	NA	NA	NA	NA
Zm00001d033327	0.01	0	0	0	0	0	0.01	0	0.01	0	0	0.01	0.03	NA	NA	NA	NA
Zm00001d033495	0.01	0	0	0	0	0.01	0	0	0	0	0	0.01	0.02	GRMZM5G849971	RefSeq peptide	NP_001132746	hypothetical protein LOC100194233
Zm00001d033614	0.01	0	0.01	0	0	0	0	0	0	0	0.01	0.01	0.03	NA	NA	NA	NA
Zm00001d034175	0.01	0	0	0.01	0	0	0	0	0.01	0	0	0.01	0.03	GRMZM2G009958	RefSeq peptide	NP_001159127	hypothetical protein LOC100304205
Zm00001d034552	0.01	0	0	0	0	0	0	0	0	0	0	0.01	0.01	NA	NA	NA	NA
Zm00001d034819	0.01	0.01	0	0.01	0	0	0	0	0	0.01	0	0.01	0.04	NA	NA	NA	NA
Zm00001d034961	0.01	0	0.01	0.01	0	0	0	0	0	0.01	0.01	0.01	0.05	NA	NA	NA	NA
Zm00001d035111	0.01	0	0	0	0	0	0	0.01	0	0	0	0.01	0.02	NA	NA	NA	NA
Zm00001d035268	0.01	0	0	0	0	0	0	0	0	0	0.01	0.01	0.02	NA	NA	NA	NA
Zm00001d035537	0.01	0	0.01	0	0	0	0	0	0	0	0	0.01	0.02	NA	NA	NA	NA
Zm00001d035881	0.01	0.01	0.01	0	0	0.01	0.01	0.01	0.01	0	0.01	0.01	0.08	GRMZM2G011915	RefSeq peptide	NP_001151045	phytoene synthase
Zm00001d035910	0.01	0	0	0.01	0	0	0	0	0	0	0	0.01	0.02	NA	NA	NA	NA
Zm00001d035989	0.01	0	0.01	0	0	0	0	0	0	0	0	0.01	0.02	NA	NA	NA	NA
Zm00001d036126	0.01	0.01	0.01	0.01	0	0	0.01	0	0.01	0.01	0	0.01	0.07	NA	NA	NA	NA
Zm00001d036324	0.01	0	0	0	0	0	0	0	0	0	0	0.01	0.01	NA	NA	NA	NA
Zm00001d036436	0.01	0	0	0	0	0	0	0	0	0	0	0.01	0.01	NA	NA	NA	NA
Zm00001d036452	0.01	0	0	0	0	0	0	0.01	0	0	0	0.01	0.02	GRMZM2G039383	RefSeq peptide	NP_001149680	nonspecific lipid-transfer protein
Zm00001d036651	0.01	0	0	0.01	0	0	0	0	0	0.01	0.01	0.01	0.04	GRMZM2G300651	RefSeq peptide	NP_001136719	hypothetical protein LOC100216856
Zm00001d036666	0.01	0.01	0	0	0	0	0	0	0	0.01	0	0.01	0.03	NA	NA	NA	NA
Zm00001d036684	0.01	0.01	0.01	0.01	0	0	0	0.01	0.01	0	0	0.01	0.06	NA	NA	NA	NA
Zm00001d037198	0.01	0	0	0	0	0.01	0	0.01	0	0	0	0.01	0.03	NA	NA	NA	NA
Zm00001d037370	0.01	0	0	0	0	0	0	0	0	0	0	0.01	0.01	GRMZM2G095895	RefSeq DNA	NM_001151969	hypothetical protein LOC100278819 (LOC100278819), mRNA
Zm00001d037731	0.01	0	0.01	0	0	0	0	0	0	0	0	0.01	0.02	GRMZM2G094666	UniProtKB/TrEMBL	C4J8V6	Putative uncharacterized protein
Zm00001d037783	0.01	0	0	0	0	0	0.01	0	0	0	0	0.01	0.02	GRMZM2G328785	UniProtKB/Swiss-Prot	P17801	Putative receptor protein kinase ZmPK1 Precursor (EC 2.7.11.1)
Zm00001d037968	0.01	0	0	0	0	0	0	0	0.01	0	0	0.01	0.02	NA	NA	NA	NA
Zm00001d038216	0.01	0	0	0	0	0	0	0	0	0	0	0.01	0.01	NA	NA	NA	NA
Zm00001d038316	0.01	0.01	0.01	0.01	0	0	0.01	0	0.01	0	0.01	0.01	0.07	NA	NA	NA	NA
Zm00001d038479	0.01	0	0	0	0	0	0	0	0.01	0	0	0.01	0.02	NA	NA	NA	NA
Zm00001d038606	0.01	0	0.01	0	0	0.01	0	0	0	0	0	0.01	0.03	GRMZM2G014099	RefSeq peptide	NP_001143268	hypothetical protein LOC100275797
Zm00001d038664	0.01	0	0.01	0	0	0	0	0	0	0	0.01	0.01	0.03	NA	NA	NA	NA
Zm00001d038708	0.01	0.01	0	0.01	0	0	0	0	0	0	0	0.01	0.03	NA	NA	NA	NA
Zm00001d038844	0.01	0	0	0.01	0	0	0.01	0	0.01	0	0	0.01	0.04	GRMZM2G445423	RefSeq peptide	NP_001169878	hypothetical protein LOC100383772
Zm00001d038924	0.01	0	0	0	0	0	0.01	0	0	0	0	0.01	0.02	GRMZM2G037998	RefSeq peptide	NP_001169756	hypothetical protein LOC100383638
Zm00001d039050	0.01	0	0	0	0	0	0	0	0	0	0	0.01	0.01	GRMZM2G117574	RefSeq peptide	NP_001151950	DNA-3-methyladenine glycosylase 1
Zm00001d039109	0.01	0	0	0	0	0	0	0	0.01	0	0	0.01	0.02	NA	NA	NA	NA
Zm00001d039194	0.01	0	0	0	0	0	0	0	0.01	0.01	0	0.01	0.03	NA	NA	NA	NA
Zm00001d039197	0.01	0	0	0	0	0	0.01	0	0	0	0	0.01	0.02	GRMZM2G108480	RefSeq peptide	NP_001141383	hypothetical protein LOC100273474
Zm00001d039399	0.01	0	0	0	0	0.01	0.01	0	0.01	0	0	0.01	0.04	NA	NA	NA	NA
Zm00001d039698	0.01	0	0	0	0	0	0.01	0	0	0	0	0.01	0.02	NA	NA	NA	NA
Zm00001d039824	0.01	0	0	0	0	0	0.01	0.01	0	0	0	0.01	0.03	NA	NA	NA	NA
Zm00001d040044	0.01	0	0	0	0	0	0	0.01	0.01	0	0	0.01	0.03	NA	NA	NA	NA
Zm00001d040139	0.01	0.01	0.01	0	0	0	0	0.01	0.01	0	0.01	0.01	0.06	NA	NA	NA	NA
Zm00001d040434	0.01	0	0.01	0	0	0	0	0.01	0.01	0	0	0.01	0.04	NA	NA	NA	NA
Zm00001d040499	0.01	0	0	0	0	0	0	0	0	0	0	0.01	0.01	NA	NA	NA	NA
Zm00001d040507	0.01	0	0	0.01	0	0	0	0	0	0	0	0.01	0.02	NA	NA	NA	NA
Zm00001d040526	0.01	0	0	0	0	0	0	0	0	0.01	0	0.01	0.02	GRMZM2G001451	RefSeq peptide	NP_001142055	hypothetical protein LOC100274211
Zm00001d040936	0.01	0	0.01	0	0	0.01	0.01	0.01	0.01	0.01	0.01	0.01	0.08	GRMZM2G100321	RefSeq peptide	NP_001145492	hypothetical protein LOC100278891
Zm00001d041225	0.01	0.01	0.01	0	0	0	0	0	0	0	0.01	0.01	0.04	GRMZM2G448931	RefSeq peptide	NP_001145032	hypothetical protein LOC100278211
Zm00001d041326	0.01	0	0.01	0	0	0.01	0	0.01	0.01	0	0	0.01	0.05	NA	NA	NA	NA
Zm00001d041669	0.01	0	0.01	0.01	0	0	0	0.01	0	0	0	0.01	0.04	NA	NA	NA	NA
Zm00001d041809	0.01	0.01	0	0.01	0	0	0	0.01	0.01	0	0	0.01	0.05	NA	NA	NA	NA
Zm00001d042104	0.01	0	0	0	0	0	0	0.01	0.01	0	0	0.01	0.03	GRMZM2G028556	RefSeq peptide	NP_001105593	glutathione transferase7
Zm00001d042173	0.01	0	0	0	0	0	0	0	0	0	0	0.01	0.01	NA	NA	NA	NA
Zm00001d042683	0.01	0	0	0	0	0	0	0	0	0	0	0.01	0.01	GRMZM2G004653	RefSeq peptide	NP_001147599	POT family protein
Zm00001d042911	0.01	0	0	0	0	0.01	0	0.01	0	0	0	0.01	0.03	GRMZM2G072600	RefSeq peptide	NP_001150085	EMB2745
Zm00001d042969	0.01	0.01	0	0	0	0	0	0.01	0.01	0	0.01	0.01	0.05	NA	NA	NA	NA
Zm00001d043198	0.01	0	0	0	0	0.01	0	0	0.01	0	0	0.01	0.03	NA	NA	NA	NA
Zm00001d043360	0.01	0	0	0	0	0	0	0	0.01	0	0	0.01	0.02	NA	NA	NA	NA
Zm00001d043550	0.01	0	0	0.01	0	0	0	0	0.01	0	0	0.01	0.03	NA	NA	NA	NA
Zm00001d043681	0.01	0	0	0	0	0	0	0	0	0	0	0.01	0.01	GRMZM2G035994	RefSeq peptide	NP_001169333	hypothetical protein LOC100383200
Zm00001d044018	0.01	0	0	0	0	0	0	0	0	0.01	0.01	0.01	0.03	NA	NA	NA	NA
Zm00001d044142	0.01	0	0	0	0	0	0	0	0	0.01	0	0.01	0.02	GRMZM2G364528	RefSeq peptide	NP_001142754	hypothetical protein LOC100275101
Zm00001d044368	0.01	0	0	0	0	0.01	0.01	0	0.01	0	0	0.01	0.04	NA	NA	NA	NA
Zm00001d044639	0.01	0	0	0	0	0.01	0.01	0.01	0	0	0	0.01	0.04	GRMZM2G075884	RefSeq peptide	NP_001148178	protein kinase
Zm00001d044666	0.01	0	0	0	0	0	0	0.01	0.01	0	0.01	0.01	0.04	GRMZM2G177895	RefSeq peptide	NP_001150384	FHA domain containing protein
Zm00001d044723	0.01	0	0	0	0	0.01	0.01	0.01	0.01	0	0	0.01	0.05	GRMZM2G341658	RefSeq peptide	NP_001130944	hypothetical protein LOC100192049
Zm00001d044743	0.01	0	0	0	0	0	0	0.01	0.01	0	0	0.01	0.03	NA	NA	NA	NA
Zm00001d044798	0.01	0	0.01	0	0	0	0	0	0	0	0.01	0.01	0.03	NA	NA	NA	NA
Zm00001d044943	0.01	0	0	0	0	0	0.01	0	0	0	0.01	0.01	0.03	NA	NA	NA	NA
Zm00001d045312	0.01	0	0.01	0	0	0	0	0	0	0	0	0.01	0.02	GRMZM2G405203	RefSeq peptide	NP_001168057	hypothetical protein LOC100381787
Zm00001d045320	0.01	0	0	0	0	0.01	0.01	0.01	0	0.01	0	0.01	0.05	GRMZM2G399506	UniProtKB/TrEMBL	B8A155	Putative uncharacterized protein
Zm00001d045462	0.01	0	0.01	0	0	0	0	0	0	0.01	0.01	0.01	0.04	GRMZM2G024993	UniProtKB/Swiss-Prot	P04713	Granule-bound starch synthase 1, chloroplastic/amyloplastic Precursor (EC 2.4.1.242)(Granule-bound starch synthase I)(GBSS-I)
Zm00001d045473	0.01	0	0.01	0.01	0	0	0	0.01	0.01	0	0.01	0.01	0.06	NA	NA	NA	NA
Zm00001d045568	0.01	0	0	0	0	0	0.01	0	0	0	0	0.01	0.02	GRMZM2G367650	RefSeq peptide	NP_001151235	RING zinc finger protein-like
Zm00001d045680	0.01	0	0	0	0	0	0	0	0	0	0	0.01	0.01	NA	NA	NA	NA
Zm00001d045738	0.01	0	0	0	0	0	0	0	0	0.01	0.01	0.01	0.03	NA	NA	NA	NA
Zm00001d045826	0.01	0	0	0	0	0	0	0	0	0	0	0.01	0.01	NA	NA	NA	NA
Zm00001d045974	0.01	0	0	0	0	0	0.01	0	0	0	0	0.01	0.02	NA	NA	NA	NA
Zm00001d046260	0.01	0	0.01	0	0	0.01	0.01	0	0	0.01	0.01	0.01	0.06	NA	NA	NA	NA
Zm00001d046479	0.01	0	0	0	0	0	0	0	0	0.01	0.01	0.01	0.03	NA	NA	NA	NA
Zm00001d046684	0.01	0	0	0	0	0.01	0.01	0	0	0	0	0.01	0.03	GRMZM2G442489	RefSeq peptide	NP_001141678	hypothetical protein LOC100273804
Zm00001d047003	0.01	0	0	0.01	0	0	0	0.01	0.01	0	0	0.01	0.04	NA	NA	NA	NA
Zm00001d047013	0.01	0.01	0	0.01	0	0	0.01	0.01	0.01	0	0	0.01	0.06	NA	NA	NA	NA
Zm00001d047311	0.01	0	0	0	0	0	0	0	0	0	0	0.01	0.01	NA	NA	NA	NA
Zm00001d047347	0.01	0	0.01	0.01	0	0	0.01	0.01	0.01	0.01	0.01	0.01	0.08	NA	NA	NA	NA
Zm00001d047447	0.01	0.01	0.01	0	0	0	0	0.01	0.01	0	0.01	0.01	0.06	GRMZM2G157760	RefSeq peptide	NP_001130835	hypothetical protein LOC100191939
Zm00001d047589	0.01	0	0	0	0	0	0	0	0	0	0	0.01	0.01	NA	NA	NA	NA
Zm00001d047662	0.01	0	0	0	0	0	0	0	0	0	0	0.01	0.01	GRMZM2G077858	UniProtKB/TrEMBL	C0P2B5	Putative uncharacterized protein
Zm00001d047931	0.01	0	0.01	0	0	0	0	0	0	0	0	0.01	0.02	GRMZM2G104626	RefSeq DNA	NM_001158483	senescence-associated protein 15 (LOC100285592), mRNA
Zm00001d048008	0.01	0	0	0.01	0	0	0	0	0	0.01	0	0.01	0.03	GRMZM2G152919	RefSeq peptide	NP_001169958	hypothetical protein LOC100383857
Zm00001d048061	0.01	0	0	0	0	0	0.01	0.01	0	0	0	0.01	0.03	GRMZM5G808266	UniProtKB/TrEMBL	C4J6V0	Putative uncharacterized protein
Zm00001d048207	0.01	0	0.01	0	0	0	0	0	0	0	0	0.01	0.02	NA	NA	NA	NA
Zm00001d048408	0.01	0.01	0	0	0	0	0	0	0	0	0	0.01	0.02	NA	NA	NA	NA
Zm00001d048455	0.01	0	0	0	0	0	0	0	0.01	0	0	0.01	0.02	NA	NA	NA	NA
Zm00001d048798	0.01	0.01	0.01	0.01	0	0	0	0	0	0	0	0.01	0.04	NA	NA	NA	NA
Zm00001d048923	0.01	0	0	0	0	0	0	0	0	0	0	0.01	0.01	NA	NA	NA	NA
Zm00001d048989	0.01	0.01	0	0	0	0	0	0	0	0	0	0.01	0.02	NA	NA	NA	NA
Zm00001d049020	0.01	0	0	0	0	0	0	0	0	0	0.01	0.01	0.02	GRMZM2G017557	UniProtKB/Swiss-Prot	P47917	O-methyltransferase ZRP4 (OMT)(EC 2.1.1.-)
Zm00001d049106	0.01	0	0.01	0.01	0	0.01	0	0.01	0.01	0	0.01	0.01	0.07	NA	NA	NA	NA
Zm00001d049203	0.01	0	0	0	0	0	0	0	0.01	0	0	0.01	0.02	NA	NA	NA	NA
Zm00001d049309	0.01	0.01	0	0	0	0.01	0	0	0	0	0.01	0.01	0.04	NA	NA	NA	NA
Zm00001d049607	0.01	0	0	0	0	0.01	0.01	0.01	0	0	0	0.01	0.04	NA	NA	NA	NA
Zm00001d049719	0.01	0.01	0	0	0	0	0	0	0	0.01	0.01	0.01	0.04	NA	NA	NA	NA
Zm00001d049821	0.01	0	0.01	0	0	0	0	0	0	0	0	0.01	0.02	GRMZM2G094526	RefSeq peptide	NP_001168939	hypothetical protein LOC100382753
Zm00001d049846	0.01	0	0	0	0	0.01	0	0	0	0	0	0.01	0.02	NA	NA	NA	NA
Zm00001d049995	0.01	0	0	0	0	0.01	0	0	0	0	0	0.01	0.02	GRMZM2G568636	UniProtKB/Swiss-Prot	P17571	Nitrate reductase [NADH] Fragment (NR)(EC 1.7.1.1)
Zm00001d050521	0.01	0	0	0	0	0	0.01	0	0	0	0	0.01	0.02	NA	NA	NA	NA
Zm00001d050598	0.01	0	0.01	0	0	0	0	0	0	0.01	0	0.01	0.03	NA	NA	NA	NA
Zm00001d050886	0.01	0	0	0	0	0	0	0.01	0.01	0	0	0.01	0.03	GRMZM2G312806	RefSeq peptide	NP_001141758	hypothetical protein LOC100273894
Zm00001d050967	0.01	0	0.01	0	0	0.01	0	0.01	0.01	0	0	0.01	0.05	NA	NA	NA	NA
Zm00001d051280	0.01	0	0.01	0.01	0	0.01	0.01	0.01	0.01	0	0	0.01	0.07	NA	NA	NA	NA
Zm00001d051614	0.01	0	0	0.01	0	0	0	0.01	0	0	0	0.01	0.03	NA	NA	NA	NA
Zm00001d051850	0.01	0	0.01	0	0	0	0.01	0.01	0.01	0	0.01	0.01	0.06	GRMZM5G889176	RefSeq peptide	NP_001169590	hypothetical protein LOC100383471
Zm00001d051905	0.01	0	0	0.01	0	0	0	0	0.01	0	0	0.01	0.03	GRMZM2G120964	RefSeq peptide	NP_001143359	hypothetical protein LOC100275983
Zm00001d052047	0.01	0	0	0.01	0	0	0	0	0.01	0	0	0.01	0.03	NA	NA	NA	NA
Zm00001d052089	0.01	0	0	0	0	0	0	0	0	0	0	0.01	0.01	GRMZM2G032443	RefSeq peptide	NP_001144116	hypothetical protein LOC100276956
Zm00001d052120	0.01	0	0	0.01	0	0	0	0	0	0	0	0.01	0.02	NA	NA	NA	NA
Zm00001d052799	0.01	0.01	0	0	0	0.01	0.01	0.01	0.01	0	0.01	0.01	0.07	GRMZM5G868730	RefSeq DNA	NM_001175869	hypothetical protein LOC100383207 (LOC100383207), mRNA
Zm00001d053168	0.01	0	0	0	0	0.01	0.01	0.01	0	0	0	0.01	0.04	GRMZM2G002531	RefSeq peptide	NP_001152374	ATP binding protein
Zm00001d053220	0.01	0	0	0	0	0	0	0	0	0	0	0.01	0.01	GRMZM2G419239	RefSeq peptide	NP_001106009	transcription factor MYB42
Zm00001d053409	0.01	0	0	0	0	0	0.01	0	0	0	0	0.01	0.02	NA	NA	NA	NA
Zm00001d053433	0.01	0.01	0.01	0.01	0	0	0.01	0.01	0.01	0	0	0.01	0.07	GRMZM2G038335	RefSeq peptide	NP_001147143	RING-H2 finger protein ATL1N
Zm00001d053652	0.01	0	0	0	0	0	0	0	0.01	0	0	0.01	0.02	GRMZM2G012340	RefSeq peptide	NP_001151714	FK506 binding protein
Zm00001d054052	0.01	0	0.01	0	0	0.01	0	0.01	0.01	0	0	0.01	0.05	NA	NA	NA	NA
Zm00001d052759	1.87	583.55	62.79	9.81	16.17	57.01	2.88	1.48	4.42	2.4	1.25	583.55	743.63	GRMZM2G406552	RefSeq peptide	NP_001146849	LOC100280457
Zm00001d041822	1.48	337.53	17.55	3.44	5.56	27.76	1.52	0.7	1.48	1.21	0.62	337.53	398.85	GRMZM2G087413	RefSeq peptide	NP_001152629	LOC100286270
Zm00001d019277	9.66	160.34	120.65	69.27	24	26.06	8.5	1.84	4.61	18.69	20.17	160.34	463.79	GRMZM2G046532	RefSeq peptide	NP_001148158	LOC100281766
Zm00001d049576	0.43	154.63	7.58	1.04	10.56	11.98	0.8	0.18	0.32	0.25	0.19	154.63	187.96	GRMZM2G152655	RefSeq peptide	NP_001131993	hypothetical protein LOC100193396
Zm00001d007187	9.56	128.41	5.17	1.41	2.17	17.66	1.88	0.34	0.62	0.83	0.92	128.41	168.97	GRMZM2G003409	RefSeq peptide	NP_001140850	hypothetical protein LOC100272926
Zm00001d042231	0.42	128.28	5.74	0.9	7.39	12.08	0.66	0.15	0.42	0.23	0.17	128.28	156.44	GRMZM2G091445	UniProtKB/TrEMBL	C5JA66	Putative defensin
Zm00001d048920	0.55	118.22	5.64	0.83	3.83	14.44	0.66	0.19	0.43	0.3	0.22	118.22	145.31	GRMZM2G132162	RefSeq peptide	NP_001158947	hypothetical protein LOC100303861
Zm00001d053785	0.38	96.78	6.7	0.95	3.5	7.86	0.48	0.11	0.27	0.23	0.15	96.78	117.41	GRMZM2G115340	RefSeq peptide	NP_001152655	LOC100286296
Zm00001d018459	0.19	94.09	4.78	0.9	2	8.59	0.39	0.16	0.6	0.22	0.14	94.09	112.06	GRMZM5G897740	RefSeq peptide	NP_001170235	hypothetical protein LOC100384188
Zm00001d049034	0.14	75.38	2.9	0.47	1.61	4.98	0.19	0.08	0.2	0.05	0.05	75.38	86.05	NA	NA	NA	NA
Zm00001d018837	0.21	68.94	3.21	0.77	0.67	5.69	0.26	0.16	0.35	0.15	0.12	68.94	80.53	GRMZM2G032145	RefSeq peptide	NP_001142627	hypothetical protein LOC100274899
Zm00001d042229	0.22	68.56	3.39	0.5	6.11	5.4	0.31	0.08	0.18	0.09	0.07	68.56	84.91	NA	NA	NA	NA
Zm00001d048622	0.14	65.72	3.25	0.53	1.17	5.42	0.19	0.1	0.26	0.09	0.07	65.72	76.94	GRMZM5G843972	UniProtKB/TrEMBL	B6SN53	Putative uncharacterized protein
Zm00001d053108	0.28	61.85	4.33	0.63	1.67	4.35	0.25	0.1	0.2	0.11	0.11	61.85	73.88	GRMZM2G158400	RefSeq peptide	NP_001143229	hypothetical protein LOC100275746
Zm00001d024620	0.16	57	3.16	0.4	1.89	5.35	0.2	0.06	0.15	0.08	0.05	57	68.5	GRMZM2G123411	RefSeq peptide	NP_001145648	hypothetical protein LOC100279139
Zm00001d015912	0.99	48.76	5.15	10.83	0.89	5.79	0.57	0.23	0.94	0.57	0.45	48.76	75.17	GRMZM2G137954	RefSeq peptide	NP_001141590	hypothetical protein LOC100273706
Zm00001d000161	0.19	47.23	2.84	0.4	0.33	4.33	0.17	0.08	0.23	0.08	0.07	47.23	55.95	GRMZM2G073290	RefSeq peptide	NP_001145581	hypothetical protein LOC100279053
Zm00001d026715	0.32	45.05	4.47	0.5	0.17	8.25	0.34	0.09	0.53	0.09	0.1	45.05	59.91	NA	NA	NA	NA
Zm00001d024659	0.27	44.53	4.08	0.19	0.89	7.08	0.33	0.11	0.18	0.08	0.11	44.53	57.85	GRMZM2G121137	RefSeq peptide	NP_001145663	hypothetical protein LOC100279160
Zm00001d027072	0.1	43.93	1.35	0.22	1.17	3.71	0.14	0.04	0.17	0.07	0.04	43.93	50.94	NA	NA	NA	NA
Zm00001d041671	0.13	43.42	1.15	0.32	0.44	3	0.12	0.09	0.18	0.07	0.06	43.42	48.98	GRMZM2G175976	RefSeq peptide	NP_001105121	basal endosperm transfer layer3
Zm00001d007443	0.08	37.15	2.61	0.45	0.72	3.25	0.15	0.04	0.15	0.08	0.04	37.15	44.72	NA	NA	NA	NA
Zm00001d019030	0.12	36.29	1.5	0.18	0.89	2.6	0.1	0.04	0.08	0.04	0.04	36.29	41.88	GRMZM2G354335	UniProtKB/TrEMBL	B6SYN5	Putative uncharacterized protein
Zm00001d007444	0.07	34.72	1.69	0.28	0.94	3.35	0.14	0.06	0.12	0.05	0.05	34.72	41.47	GRMZM2G107931	UniProtKB/TrEMBL	B6SGT9	Putative uncharacterized protein
Zm00001d048633	0.07	33.2	1.36	0.31	0.5	3.15	0.13	0.06	0.12	0.06	0.04	33.2	39	NA	NA	NA	NA
Zm00001d048630	0.11	32.56	1.63	0.21	1.44	2.11	0.12	0.03	0.06	0.04	0.04	32.56	38.35	GRMZM2G107302	RefSeq peptide	NP_001141730	hypothetical protein LOC100273861
Zm00001d053600	0.07	30.62	1.07	0.29	0.56	1.99	0.1	0.02	0.11	0.06	0.05	30.62	34.94	GRMZM2G078799	RefSeq peptide	NP_001145585	hypothetical protein LOC100279057
Zm00001d003776	0.08	30.57	0.75	0.18	1.56	3.08	0.15	0.02	0.08	0.05	0.04	30.57	36.56	GRMZM2G119689	RefSeq peptide	NP_001105596	miniature seed1
Zm00001d007447	0.08	30	1.94	0.43	0.61	2.67	0.13	0.05	0.2	0.05	0.05	30	36.21	GRMZM5G812796	RefSeq peptide	NP_001145647	hypothetical protein LOC100279135
Zm00001d028775	0.39	26.2	2.39	2.38	0.44	1.91	0.41	0.24	0.31	0.32	0.78	26.2	35.77	GRMZM2G307992	RefSeq peptide	NP_001150878	LOC100284511
Zm00001d053784	0.16	25.52	2.58	0.13	0	4.4	0.18	0.05	0.18	0.05	0.07	25.52	33.32	GRMZM2G010097	RefSeq peptide	NP_001147370	gamma-thionins family protein
Zm00001d002451	1.66	25.1	2.98	0.85	1.06	11.21	4	0.78	1.65	1.04	1.23	25.1	51.56	GRMZM5G862947	UniProtKB/TrEMBL	C4JC12	Putative uncharacterized protein
Zm00001d002276	0.23	24.86	2.71	0.16	0.06	4.87	0.16	0.04	0.13	0.04	0.06	24.86	33.32	GRMZM2G084325	RefSeq peptide	NP_001142522	hypothetical protein LOC100274760
Zm00001d024610	0.05	23.86	1.14	0.17	0.44	1.77	0.09	0.02	0.06	0.03	0.03	23.86	27.66	NA	NA	NA	NA
Zm00001d019027	0.05	23.28	0.88	0.16	1.22	1.76	0.1	0.02	0.07	0.02	0.02	23.28	27.58	GRMZM2G344323	RefSeq peptide	NP_001106006	maternally expressed gene3
Zm00001d010592	0.06	21.92	0.63	0.19	0.28	1.92	0.07	0.04	0.14	0.04	0.04	21.92	25.33	NA	NA	NA	NA
Zm00001d042226	0.06	20.89	0.75	0.16	1	1.96	0.08	0.03	0.12	0.03	0.03	20.89	25.11	NA	NA	NA	NA
Zm00001d006750	7.99	17.97	14.67	12.69	1.06	4.33	2.32	1.28	1.64	1.6	5.98	17.97	71.53	GRMZM2G376432	RefSeq DNA	NM_001153948	GIR1 (LOC100281029), mRNA
Zm00001d018951	0.07	17.74	1.41	0.17	0.67	2.27	0.11	0.03	0.07	0.03	0.03	17.74	22.6	NA	NA	NA	NA
Zm00001d007470	0.08	17.56	0.59	0.1	1.44	1.67	0.09	0.02	0.07	0.03	0.03	17.56	21.68	NA	NA	NA	NA
Zm00001d024549	0.07	16.21	0.57	0.1	0.61	1.11	0.08	0.02	0.05	0.02	0.03	16.21	18.87	NA	NA	NA	NA
Zm00001d007471	0.06	15.96	0.42	0.06	0.94	1.23	0.06	0.02	0.03	0.02	0.02	15.96	18.82	GRMZM2G055594	RefSeq peptide	NP_001143607	hypothetical protein LOC100276320
Zm00001d039430	0.07	15.92	0.36	0.07	0.33	1.35	0.04	0.02	0.05	0.02	0.02	15.92	18.25	GRMZM2G055434	RefSeq peptide	NP_001151407	early nodulin 20
Zm00001d019019	0.04	15.15	0.71	0.12	1.33	1.26	0.08	0.02	0.04	0.03	0.02	15.15	18.8	NA	NA	NA	NA
Zm00001d024617	0.03	14.98	0.55	0.06	1.11	1.15	0.07	0.01	0.04	0.02	0.02	14.98	18.04	GRMZM2G133370	RefSeq peptide	NP_001105141	basal layer antifungal peptide
Zm00001d017121	3.7	14.83	9.71	4.62	6.72	4.85	3.19	2.44	3.35	5.62	3	14.83	62.03	GRMZM2G176307	RefSeq peptide	NP_001105951	cytosolic glyceroldehyde-3-phosphate dehydrogenase GAPC4
Zm00001d007466	0.06	13.39	0.4	0.15	2.78	1.03	0.06	0.04	0.12	0.02	0.02	13.39	18.07	GRMZM2G022863	RefSeq peptide	NP_001143566	hypothetical protein LOC100276263
Zm00001d044747	2.44	12.99	12.59	7.67	3.78	3.55	1.77	0.49	0.64	6	4.99	12.99	56.91	GRMZM2G027392	RefSeq peptide	NP_001148351	LOC100281961
Zm00001d037091	0.03	12.83	0.46	0.1	0.28	1.04	0.04	0.02	0.05	0.02	0.02	12.83	14.89	GRMZM2G126055	RefSeq peptide	NP_001136931	hypothetical protein LOC100217090
Zm00001d008619	1.96	12.61	2.71	1.7	2.22	2.7	1.29	0.89	0.83	1.95	1.82	12.61	30.68	GRMZM2G018177	RefSeq peptide	NP_001132639	hypothetical protein LOC100194114
Zm00001d053838	3.14	12.5	8.44	5.25	7.44	9.39	4.74	3.19	3.65	6.64	3.67	12.5	68.05	GRMZM2G419891	RefSeq peptide	NP_001105376	polyubiquitin
Zm00001d043453	0.17	12.17	0.48	0.48	0.5	1.86	0.16	0.01	0.11	0.13	0.06	12.17	16.13	GRMZM2G010762	RefSeq peptide	NP_001147078	early nodulin-like protein 3
Zm00001d044390	3.13	11.78	2.92	3.14	3.89	3.68	1.99	1.14	1.89	0.84	0.64	11.78	35.04	GRMZM2G042008	UniProtKB/TrEMBL	C4J629	Putative uncharacterized protein
Zm00001d024245	4.26	10.91	1.79	2.52	4.94	3.67	2.74	4.48	5.29	1.46	1.29	10.91	43.35	GRMZM2G181192	RefSeq peptide	NP_001105217	glyoxylase1
Zm00001d010632	0.36	10.28	0.37	0.27	0.89	3.78	1.37	0.17	0.26	0.1	0.05	10.28	17.9	GRMZM2G162868	RefSeq peptide	NP_001145544	hypothetical protein LOC100278993
Zm00001d024959	0.1	9.75	1.12	0.05	0	1.94	0.06	0.01	0.01	0.02	0.03	9.75	13.09	GRMZM2G063375	RefSeq peptide	NP_001146844	5a2 protein
Zm00001d005620	0.01	9.44	0.33	0.08	0.11	1.23	0.04	0.02	0.05	0.01	0.01	9.44	11.33	GRMZM2G110816	RefSeq peptide	NP_001169852	hypothetical protein LOC100383745
Zm00001d023593	0.19	9.42	0.28	0.11	0.28	1.77	0.24	0.2	0.22	0.03	0.03	9.42	12.77	GRMZM2G433162	RefSeq peptide	NP_001168530	hypothetical protein LOC100382310
Zm00001d039091	3.51	9.41	8.23	5.33	3.89	4.26	3.45	4.54	3.59	2.64	2.52	9.41	51.37	GRMZM2G354604	RefSeq peptide	NP_001131881	hypothetical protein LOC100193260
Zm00001d050200	0.03	9.12	0.28	0.04	0.33	1.05	0.03	0.01	0.03	0.01	0.02	9.12	10.95	GRMZM2G016145	UniProtKB/TrEMBL	Q1JSA0	Response regulator
Zm00001d048610	0.05	8.76	0.96	0.03	0.11	1.64	0.05	0.01	0.03	0.02	0.02	8.76	11.68	NA	NA	NA	NA
Zm00001d040505	0.01	8.63	0.21	0.09	0.06	0.65	0.02	0.01	0.04	0.02	0.02	8.63	9.76	NA	NA	NA	NA
Zm00001d042372	0.93	8.27	3.13	2.55	2.11	1.61	1	0.95	1.44	0.83	0.84	8.27	23.66	GRMZM2G153991	RefSeq peptide	NP_001152120	FK506-binding protein 2-1
Zm00001d048896	0.02	8.04	0.53	0.09	1.94	0.77	0.06	0.02	0.05	0.01	0.01	8.04	11.54	NA	NA	NA	NA
Zm00001d023290	0.02	7.96	0.29	0.08	0.33	0.9	0.03	0.01	0.06	0.04	0.03	7.96	9.75	GRMZM2G172596	RefSeq peptide	NP_001149114	GAST1 protein
Zm00001d049320	2.26	7.78	3.8	3.5	3.83	4.98	3.02	1.81	1.79	5	2.91	7.78	40.68	NA	NA	NA	NA
Zm00001d049099	4.46	7.62	7.38	5.55	2.78	2.98	3.67	2.62	2.64	4.48	5.91	7.62	50.09	GRMZM2G091481	UniProtKB/Swiss-Prot	P52588	Protein disulfide-isomerase Precursor (PDI)(EC 5.3.4.1)
Zm00001d040189	3	7.59	6.78	4.1	0.17	1.68	1.36	0.17	0.17	4.34	5.11	7.59	34.47	GRMZM2G062650	RefSeq peptide	NP_001105232	NAM-related protein 1
Zm00001d033747	3.55	7.43	0.49	0.43	0.11	3.92	0.85	0.13	0.28	0.12	0.31	7.43	17.62	GRMZM2G024104	UniProtKB/Swiss-Prot	P38560	Glutamine synthetase root isozyme 2 (EC 6.3.1.2)(Glutamate--ammonia ligase)
Zm00001d050935	0.36	7.36	0.99	0.62	0.39	1.03	0.29	0.22	0.23	0.31	0.48	7.36	12.28	GRMZM2G159691	RefSeq peptide	NP_001152359	hypoxia induced protein conserved region containing protein
Zm00001d032448	0.01	7.25	0.5	0.75	5.22	1.11	0.37	0.85	2.33	0.09	0.13	7.25	18.61	GRMZM2G045082	UniProtKB/TrEMBL	B6SLB5	Putative uncharacterized protein
Zm00001d026132	0	7.19	0.2	0.08	0.22	0.81	0.01	0.02	0.03	0.01	0.01	7.19	8.58	NA	NA	NA	NA
Zm00001d053834	0.98	7.18	3.73	2.51	5	4.92	1.76	1.25	1.23	1.92	0.89	7.18	31.37	GRMZM2G118637	RefSeq peptide	NP_001148453	polyubiquitin containing 7 ubiquitin monomers
Zm00001d050179	1.64	7.11	4.81	4.56	1	4.97	2.63	0.45	0.66	3.47	2.91	7.11	34.21	GRMZM2G173747	RefSeq peptide	NP_001143389	hypothetical protein LOC100276027
Zm00001d032381	0.01	7	0.24	0.05	0.33	0.62	0.02	0.01	0.03	0.01	0.01	7	8.33	NA	NA	NA	NA
Zm00001d021615	0.56	6.91	0.63	0.93	0.89	2.71	1.16	0.77	0.66	0.22	0.12	6.91	15.56	GRMZM2G108849	RefSeq peptide	NP_001150152	LOC100283781
Zm00001d011035	0.02	6.69	0.33	0.1	0.22	0.53	0.04	0.02	0.06	0.02	0.04	6.69	8.07	NA	NA	NA	NA
Zm00001d048085	0.82	6.57	3.48	3.21	0.72	1.7	0.55	0.25	0.42	1.37	1.31	6.57	20.4	AC197717.3_FG002	UniProtKB/Swiss-Prot	B4FAF3	Ninja-family protein 1
Zm00001d045162	0	6.48	0.2	0.07	0.22	0.57	0.02	0.02	0.03	0.01	0.01	6.48	7.63	NA	NA	NA	NA
Zm00001d013007	1.95	6.44	5.39	4.14	4.5	3.97	2.57	1.73	2.33	2.37	1.89	6.44	37.28	GRMZM2G395844	UniProtKB/Swiss-Prot	P49076	ADP-ribosylation factor
Zm00001d043231	0.01	6.43	0.29	0.15	0.17	0.73	0.03	0.08	0.13	0.02	0.02	6.43	8.06	NA	NA	NA	NA
Zm00001d008268	2.05	6.29	1.16	1.88	3.83	6.03	1.93	2.59	2.92	0.8	0.41	6.29	29.89	GRMZM2G013461	UniProtKB/TrEMBL	B4FV48	Multidomain cystatinPutative uncharacterized protein ;
Zm00001d007504	0.01	6.27	0.19	0.04	0.33	0.48	0.01	0	0.03	0.01	0.01	6.27	7.38	GRMZM2G106655	RefSeq peptide	NP_001169486	hypothetical protein LOC100383359
Zm00001d039090	2	6.24	4.65	3.34	3.17	2.46	2.03	2.13	1.85	1.55	1.02	6.24	30.44	NA	NA	NA	NA
Zm00001d021401	1.32	6.16	2.67	2.23	1.17	1.28	0.96	0.58	0.38	1.33	1.71	6.16	19.79	GRMZM2G077463	RefSeq peptide	NP_001150320	signal peptidase complex subunit 3
Zm00001d028615	0.04	6.13	0.18	0.07	0.22	0.75	0.06	0.03	0.06	0.01	0.01	6.13	7.56	NA	NA	NA	NA
Zm00001d037089	0.02	6.1	0.22	0.05	0.11	0.66	0.02	0.01	0.04	0.01	0.01	6.1	7.25	GRMZM2G175250	RefSeq peptide	NP_001168136	hypothetical protein LOC100381883
Zm00001d045404	0.15	6.03	0.23	0.09	0.22	0.56	0.1	0.03	0.04	0.24	0.1	6.03	7.79	GRMZM5G839794	RefSeq DNA	NM_001158209	acid phosphatase 1 (LOC100285316), mRNA
Zm00001d026556	0.13	6.02	0.22	0.17	0.17	0.76	0.16	0.22	0.21	0.03	0.05	6.02	8.14	GRMZM2G107557	UniProtKB/TrEMBL	C4J9P6	Putative uncharacterized protein
Zm00001d004805	0.03	5.95	0.27	0.04	0.11	0.54	0.02	0.01	0.04	0	0.01	5.95	7.02	NA	NA	NA	NA
Zm00001d008898	0.33	5.95	0.86	0.27	4	0.74	0.5	0.05	0.11	0.69	0.7	5.95	14.2	GRMZM2G382379	RefSeq DNA	NM_001158167	peroxidase 68 (LOC100285274), mRNA
Zm00001d022193	0.02	5.86	0.73	1.73	0.22	0.69	0.04	0.04	0.13	0.03	0.05	5.86	9.54	GRMZM2G014729	RefSeq peptide	NP_001105864	ramosa3
Zm00001d053095	0.01	5.83	0.3	0.06	0.17	0.45	0.03	0.01	0.03	0.01	0.01	5.83	6.91	GRMZM2G125386	RefSeq peptide	NP_001142491	hypothetical protein LOC100274719
Zm00001d007884	1.96	5.76	1.67	1.96	3.61	3.98	2.16	1.69	1.87	0.66	0.69	5.76	26.01	GRMZM5G851654	RefSeq peptide	NP_001141311	hypothetical protein LOC100273402
Zm00001d014258	2.25	5.73	5.28	1.99	4.17	2.84	1.86	1.53	2.02	3.13	2.82	5.73	33.62	GRMZM2G088064	RefSeq peptide	NP_001149227	LOC100282849
Zm00001d012909	0.25	5.72	0.41	0.37	0.39	0.78	0.38	0.09	0.35	0.39	0.16	5.72	9.29	GRMZM2G133407	RefSeq peptide	NP_001130862	hypothetical protein LOC100191966
Zm00001d011013	0.19	5.63	0.29	0.39	0.44	1.08	0.2	0.2	0.26	0.07	0.04	5.63	8.79	GRMZM2G056014	RefSeq DNA	NM_001111452	calcium pump1 (cap1), mRNA
Zm00001d018830	0.01	5.46	0.2	0.08	0.17	0.4	0.02	0.01	0.03	0.01	0.01	5.46	6.4	NA	NA	NA	NA
Zm00001d034112	1.53	5.39	0.82	1.48	1.11	1.38	0.9	0.57	1.04	0.17	0.22	5.39	14.61	GRMZM2G091578	RefSeq peptide	NP_001151463	LOC100285096
Zm00001d044225	0.98	5.31	2.93	1.28	1.39	2.06	0.69	0.16	0.2	0.58	1.29	5.31	16.87	GRMZM2G090779	RefSeq peptide	NP_001142151	hypothetical protein LOC100274316
Zm00001d050456	0.01	5.25	0.13	0.06	0.11	0.45	0.01	0.01	0.03	0.01	0	5.25	6.07	NA	NA	NA	NA
Zm00001d051681	0.22	5.15	1.84	0.79	0.11	0.62	0.14	0.04	0.05	0.41	0.35	5.15	9.72	GRMZM2G453424	RefSeq peptide	NP_001130236	hypothetical protein LOC100191330
Zm00001d024611	0.02	5.13	0.2	0.05	0.06	0.41	0.03	0.01	0.03	0.01	0.01	5.13	5.96	NA	NA	NA	NA
Zm00001d045323	1.71	4.94	3.8	3.19	2.5	4.91	2.6	1.86	1.95	1.83	1.31	4.94	30.6	GRMZM2G028594	RefSeq peptide	NP_001131712	hypothetical protein LOC100193074
Zm00001d012966	2.56	4.83	3.61	3.69	4.83	4.53	3.61	2.62	3.82	2.65	2.26	4.83	39.01	GRMZM2G002825	RefSeq peptide	NP_001146959	actin-depolymerizing factor 3
Zm00001d013141	1.58	4.65	3.39	2.55	2.5	3.36	1.62	0.97	1.47	1.59	1.32	4.65	25	GRMZM2G130678	RefSeq peptide	NP_001148357	actin-depolymerizing factor 6
Zm00001d052475	0.36	4.59	0.73	0.26	0.11	0.84	0.33	0.38	0.15	0.23	0.54	4.59	8.52	GRMZM2G012391	RefSeq peptide	NP_001140596	hypothetical protein LOC100272666
Zm00001d021709	1.64	4.53	4.34	2.26	1.67	2.26	1.68	0.75	1.13	3.95	3.46	4.53	27.67	GRMZM2G108285	RefSeq peptide	NP_001105037	LOC541901
Zm00001d001466	0.01	4.48	0.18	0.03	0.22	0.46	0.02	0.01	0.02	0	0	4.48	5.43	NA	NA	NA	NA
Zm00001d020003	1.62	4.42	3.03	2.41	2.78	3.59	1.74	1.63	1.59	2.3	1.98	4.42	27.09	GRMZM2G056501	RefSeq peptide	NP_001168293	hypothetical protein LOC100382057
Zm00001d016198	2.29	4.34	2.7	1.84	1.39	1.74	1.15	0.7	0.98	2.18	1.96	4.34	21.27	GRMZM2G146677	RefSeq peptide	NP_001141969	hypothetical protein LOC100274119
Zm00001d053098	0.01	4.27	0.15	0.04	0.17	0.35	0.02	0.01	0.03	0	0.01	4.27	5.06	NA	NA	NA	NA
Zm00001d029631	0.01	4.25	0.18	0.04	0.94	0.44	0.03	0.01	0.02	0	0	4.25	5.92	GRMZM2G401374	RefSeq peptide	NP_001105851	cystatin8
Zm00001d044533	0.04	4.09	0.25	0.16	0.17	2.19	0.24	0.65	0.85	0.03	0.03	4.09	8.7	GRMZM2G011592	RefSeq peptide	NP_001131004	hypothetical protein LOC100192109
Zm00001d033479	0.94	4.05	1.73	1.22	0.67	0.77	0.59	0.33	0.45	0.57	0.9	4.05	12.22	GRMZM2G154151	RefSeq peptide	NP_001147381	LOC100280989
Zm00001d043323	0.05	4.03	0.4	0.28	0.06	0.54	0.05	0.01	0.12	0.06	0.05	4.03	5.65	GRMZM2G042412	RefSeq peptide	NP_001152680	copper transporter 1
Zm00001d014732	0.86	3.95	2.59	2.93	1.22	1.36	1.18	1.37	1.47	0.51	0.48	3.95	17.92	GRMZM5G806227	UniProtKB/TrEMBL	C4J023	Putative uncharacterized protein
Zm00001d048311	0.01	3.87	0.09	0.06	0	0.47	0.01	0.01	0.02	0	0.01	3.87	4.55	NA	NA	NA	NA
Zm00001d033180	0.03	3.82	0.13	0.2	0.22	0.41	0.06	0.2	0.13	0.01	0.02	3.82	5.23	GRMZM2G103770	UniProtKB/TrEMBL	B7ZZ68	Putative uncharacterized protein
Zm00001d027854	0.32	3.77	0.14	0.18	0.11	1.11	0.11	0.05	0.09	0.01	0.03	3.77	5.92	GRMZM2G034302	RefSeq peptide	NP_001104840	sucrose transporter1
Zm00001d015006	0.82	3.76	2.2	1.41	1.11	1.36	0.73	0.52	0.4	2.08	1.42	3.76	15.81	GRMZM2G044348	RefSeq peptide	NP_001136915	hypothetical protein LOC100217073
Zm00001d045546	0.02	3.74	0.2	0.02	0.17	0.31	0.02	0.01	0.01	0.01	0.01	3.74	4.52	NA	NA	NA	NA
Zm00001d028392	0.31	3.65	1.58	1.61	0.33	2.65	0.85	0.72	0.99	0.35	0.38	3.65	13.42	GRMZM2G077942	RefSeq peptide	NP_001167686	actin-depolymerizing factor 5
Zm00001d013642	1.85	3.62	2.86	2.31	2.06	1.74	1.46	1.28	1.28	1.68	1.93	3.62	22.07	GRMZM2G112366	RefSeq peptide	NP_001152343	LOC100285983
Zm00001d043086	1.38	3.62	2.18	2.6	3.06	1.71	1.29	1.62	1.54	1.1	0.87	3.62	20.97	GRMZM2G003385	RefSeq peptide	NP_001167944	hypothetical protein LOC100381658
Zm00001d006791	0	3.61	0.08	0.03	0.33	0.39	0.02	0.01	0.01	0.01	0.01	3.61	4.5	NA	NA	NA	NA
Zm00001d020511	1.43	3.39	1.38	1.42	2.5	2.13	1.22	1.08	1.07	0.73	0.78	3.39	17.13	GRMZM2G116689	RefSeq peptide	NP_001148606	LOC100282222
Zm00001d029512	0.21	3.39	1.23	0.7	0.22	0.48	0.11	0.02	0.05	0.33	0.51	3.39	7.25	GRMZM2G137502	RefSeq peptide	NP_001131758	hypothetical protein LOC100193126
Zm00001d001900	0.57	3.36	0.58	0.96	1.83	0.92	0.47	0.3	0.46	0.04	0.09	3.36	9.58	GRMZM2G010435	RefSeq peptide	NP_001150266	cysteine protease 1
Zm00001d013053	0.11	3.29	1.18	0.68	0.17	0.35	0.1	0.11	0.17	0.06	0.14	3.29	6.36	GRMZM2G054224	RefSeq peptide	NP_001141909	hypothetical protein LOC100274058
Zm00001d036442	0.93	3.29	1.79	2.11	2	1.51	1.06	1	0.97	0.54	0.65	3.29	15.85	NA	NA	NA	NA
Zm00001d045085	0.69	3.26	1.47	2.43	1.89	1.53	0.72	0.41	0.3	0.4	0.85	3.26	13.95	GRMZM2G128056	RefSeq peptide	NP_001146398	hypothetical protein LOC100279978
Zm00001d007310	0.01	3.25	0.13	0.02	0.06	0.25	0.01	0.01	0.01	0	0	3.25	3.75	GRMZM5G819662	UniProtKB/TrEMBL	C4J998	Putative uncharacterized protein
Zm00001d016505	0.36	3.24	1.43	1.86	0	0.52	0.28	0.01	0.08	0.57	0.92	3.24	9.27	NA	NA	NA	NA
Zm00001d049294	0.12	3.23	1.57	0.97	0.28	0.54	0.14	0.32	0.21	0.22	0.26	3.23	7.86	NA	NA	NA	NA
Zm00001d030509	0.24	3.22	1.28	1.41	2.89	1.36	1.32	1.77	2	0.36	0.23	3.22	16.08	GRMZM2G165506	RefSeq peptide	NP_001146979	pollen-specific protein C13
Zm00001d035629	1	3.15	1.93	1.21	0.83	1.48	1.18	0.48	0.72	0.31	0.45	3.15	12.74	GRMZM5G808475	UniProtKB/TrEMBL	C4IZB6	Putative uncharacterized protein
Zm00001d034256	0.91	2.97	1.83	1.62	2.56	1.75	0.97	0.69	0.65	2.39	1.17	2.97	17.51	GRMZM2G065083	UniProtKB/Swiss-Prot	P49105	Glucose-6-phosphate isomerase, cytosolic (GPI)(EC 5.3.1.9)(Phosphoglucose isomerase)(PGI)(Phosphohexose isomerase)(PHI)
Zm00001d007765	0.06	2.96	1.91	0.25	0.22	0.36	0.08	0.02	0.04	0.55	0.39	2.96	6.84	GRMZM5G843555	RefSeq DNA	NM_001146862	hypothetical protein LOC100272381 (LOC100272381), mRNA
Zm00001d039273	1.6	2.93	2.12	1.14	0.44	0.88	0.79	0.25	0.19	1.19	1.52	2.93	13.05	NA	NA	NA	NA
Zm00001d011975	0.56	2.73	0.99	0.61	0.17	0.51	0.3	0.17	0.11	2.19	1.16	2.73	9.5	GRMZM2G147226	RefSeq peptide	NP_001141659	hypothetical protein LOC100273784
Zm00001d041818	0.01	2.73	0.06	0.03	0	0.26	0.01	0	0.01	0	0	2.73	3.11	GRMZM5G803355	RefSeq peptide	NP_001151853	myb-like DNA-binding domain containing protein
Zm00001d028450	2.15	2.66	1.27	1.29	0.83	1.74	1.19	0.65	0.81	0.82	0.85	2.66	14.26	GRMZM2G138103	RefSeq peptide	NP_001148853	ufm1-conjugating enzyme 1
Zm00001d024338	0.66	2.62	0.93	0.9	0.89	0.84	0.5	0.54	0.48	0.94	0.8	2.62	10.1	GRMZM2G140612	RefSeq peptide	NP_001148926	LOC100282546
Zm00001d007930	0.65	2.61	2.14	1.24	0.22	1	0.38	0.39	0.59	0.6	0.72	2.61	10.54	GRMZM2G096693	RefSeq peptide	NP_001145962	hypothetical protein LOC100279488
Zm00001d033650	0.03	2.61	0.1	0.09	0.06	0.23	0.06	0.1	0.06	0.01	0.01	2.61	3.36	AC217401.3_FG001	RefSeq peptide	NP_001151737	LOC100285372
Zm00001d045385	0.04	2.61	0.43	0.66	0.11	0.72	0.26	0.55	2.35	0.13	0.07	2.61	7.93	NA	NA	NA	NA
Zm00001d014895	0.87	2.58	1.36	1.33	1.44	1.34	0.88	0.68	0.81	0.57	0.63	2.58	12.49	NA	NA	NA	NA
Zm00001d028726	0.71	2.44	2.33	2.01	1.06	1.82	1.4	0.7	0.56	2.4	1.3	2.44	16.73	NA	NA	NA	NA
Zm00001d021943	0.5	2.42	0.95	0.72	1.11	1.14	0.86	0.41	0.58	0.73	0.66	2.42	10.08	GRMZM2G110034	RefSeq peptide	NP_001151375	sorbitol transporter
Zm00001d024430	0.2	2.42	0.55	0.8	0.83	0.44	0.21	0.59	0.52	0.07	0.16	2.42	6.79	GRMZM2G384439	UniProtKB/TrEMBL	C0HIP1	Putative uncharacterized protein
Zm00001d047857	0.53	2.42	1	0.79	0.89	1.45	0.79	0.28	0.33	0.81	0.63	2.42	9.92	AC210314.3_FG006	RefSeq peptide	NP_001143751	hypothetical protein LOC100276509
Zm00001d006699	1.19	2.41	1.95	0.86	1.56	1.88	1.11	0.27	0.21	2	1.7	2.41	15.14	GRMZM2G156246	RefSeq peptide	NP_001150243	LOC100283873
Zm00001d018799	0.43	2.37	0.51	0.38	0.39	2.2	0.19	0.1	0.17	0.51	0.45	2.37	7.7	GRMZM2G013236	RefSeq peptide	NP_001131525	hypothetical protein LOC100192864
Zm00001d032830	1.02	2.32	1.2	1.29	0.44	1.66	0.95	1.41	1.44	0.74	0.98	2.32	13.45	GRMZM2G053764	RefSeq peptide	NP_001148188	ubiquitin-conjugating enzyme E2-21 kDa 1
Zm00001d047489	0.21	2.32	1.33	0.71	0	0.34	0.1	0.02	0.06	0.41	0.45	2.32	5.95	GRMZM2G002309	RefSeq peptide	NP_001167819	hypothetical protein LOC100381518
Zm00001d053114	0.01	2.32	0.07	0.01	0.06	0.21	0	0	0.01	0	0	2.32	2.69	GRMZM2G136771	RefSeq peptide	NP_001145577	hypothetical protein LOC100279046
Zm00001d023874	0.59	2.24	1.72	1.15	1.61	1.45	0.86	0.64	0.34	1.07	0.84	2.24	12.51	GRMZM2G056270	RefSeq peptide	NP_001149168	RING finger and CHY zinc finger domain-containing protein 1
Zm00001d027323	0.48	2.24	1.33	0.86	0.94	0.93	0.67	0.16	0.22	0.25	0.28	2.24	8.36	GRMZM5G802392	RefSeq peptide	NP_001143634	hypothetical protein LOC100276353
Zm00001d015292	0.02	2.22	0.07	0.02	0	0.35	0.02	0.01	0.02	0	0	2.22	2.73	GRMZM2G482256	RefSeq peptide	NP_001170447	hypothetical protein LOC100384439
Zm00001d023222	0.7	2.22	1.57	1.28	0.78	0.98	0.52	0.57	0.44	0.48	0.54	2.22	10.08	GRMZM2G057441	RefSeq peptide	NP_001168179	hypothetical protein LOC100381933
Zm00001d024810	0	2.21	0.07	0.02	0	0.22	0	0	0.01	0	0	2.21	2.53	GRMZM2G422083	RefSeq peptide	NP_001168202	hypothetical protein LOC100381958
Zm00001d036481	1.19	2.19	1.84	1.97	0.67	1.48	0.97	0.84	0.66	1.32	1.28	2.19	14.41	GRMZM2G102421	RefSeq peptide	NP_001152661	NEDD8-conjugating enzyme Ubc12-like
Zm00001d034768	0.78	2.16	1.78	1.43	0.44	1.52	1.08	1.2	1.05	1.09	0.94	2.16	13.47	GRMZM5G874478	RefSeq peptide	NP_001149519	glycine-rich RNA-binding protein 8
Zm00001d036978	0.06	2.15	0.23	0.09	0.22	0.27	0.08	0.11	0.05	0.04	0.04	2.15	3.34	GRMZM2G103526	RefSeq peptide	NP_001130101	hypothetical protein LOC100191194
Zm00001d042973	0.18	2.15	1.48	0.37	0.22	0.76	0.35	0.1	0.05	1.71	0.9	2.15	8.27	GRMZM2G155954	RefSeq peptide	NP_001141032	hypothetical protein LOC100273111
Zm00001d052494	0.33	2.12	1.46	0.93	1.39	0.67	0.57	0.77	0.73	1.01	0.56	2.12	10.54	GRMZM2G119175	RefSeq peptide	NP_001130515	hypothetical protein LOC100191614
Zm00001d048585	1.2	2.11	1.78	1.65	0.67	0.79	1.04	0.88	1.2	0.88	1.01	2.11	13.21	GRMZM2G000531	RefSeq peptide	NP_001105744	LOC542766
Zm00001d027293	0.88	2.1	1.54	1.63	1.06	1.29	0.93	0.95	0.78	1.29	0.96	2.1	13.41	GRMZM2G060296	RefSeq peptide	NP_001130574	signal recognition particle receptor homolog1
Zm00001d032158	0.65	2.1	1.16	1.19	0.56	1.01	0.56	0.25	0.3	0.36	0.5	2.1	8.64	GRMZM2G047019	RefSeq peptide	NP_001140241	hypothetical protein LOC100272282
Zm00001d017197	0.52	2.09	1.87	1.36	1.11	0.85	0.51	0.79	0.46	1.37	0.72	2.09	11.65	GRMZM2G142088	RefSeq peptide	NP_001169289	hypothetical protein LOC100383153
Zm00001d028252	0.41	2.09	0.61	0.34	0.17	0.71	0.6	0.05	0.03	1.25	0.7	2.09	6.96	GRMZM2G342685	RefSeq peptide	NP_001151906	caleosin
Zm00001d034124	0.12	2.09	0.35	0.43	0.44	0.28	0.22	0.17	0.17	0.01	0.03	2.09	4.31	GRMZM2G348578	RefSeq peptide	NP_001150030	prolyl 4-hydroxylase
Zm00001d052565	0.6	2.09	1.09	1.02	0.5	0.81	0.47	0.36	0.29	0.47	0.59	2.09	8.29	GRMZM2G055643	RefSeq peptide	NP_001170316	hypothetical protein LOC100384282
Zm00001d012420	0.95	2.08	2.01	0.61	0.44	0.58	0.6	0.3	0.58	1.56	0.82	2.08	10.53	GRMZM2G310431	UniProtKB/Swiss-Prot	P11143	Heat shock 70 kDa protein
Zm00001d034608	0.24	2.05	0.24	0.34	0.22	0.88	0.32	0.3	0.2	0.03	0.1	2.05	4.92	NA	NA	NA	NA
Zm00001d046246	0.02	2.05	0.72	1.76	0.11	0.25	0.05	0.02	0.09	0.08	0.34	2.05	5.49	NA	NA	NA	NA
Zm00001d050324	0.66	2.04	0.9	0.73	0.61	1.66	0.61	0.34	0.38	0.25	0.45	2.04	8.63	GRMZM2G114702	RefSeq peptide	NP_001168427	hypothetical protein LOC100382197
Zm00001d038972	0.6	2.03	1.5	1.47	1.89	1.91	0.68	0.66	0.71	0.26	0.31	2.03	12.02	GRMZM2G381709	UniProtKB/TrEMBL	C4J8Y2	Putative uncharacterized protein
Zm00001d039284	0.63	2.02	1.85	1.72	0.67	1.42	0.91	0.56	0.55	0.39	0.49	2.02	11.21	GRMZM5G824094	UniProtKB/TrEMBL	C4J325	Putative uncharacterized protein
Zm00001d017060	0.39	2.01	1.38	0.93	0.61	0.87	0.54	0.28	0.38	0.66	0.54	2.01	8.59	NA	NA	NA	NA
Zm00001d034714	0.65	2.01	0.74	0.62	0.39	1.67	0.83	0.21	0.23	0.19	0.26	2.01	7.8	GRMZM2G139041	RefSeq peptide	NP_001152086	hydrolase, acting on ester bonds
Zm00001d027728	0.43	1.99	1.94	1.24	0.44	0.75	0.45	0.57	0.53	0.52	0.46	1.99	9.32	NA	NA	NA	NA
Zm00001d028572	1.23	1.98	1.74	0.93	0.11	0.71	0.89	0.56	0.97	1.13	0.99	1.98	11.24	GRMZM2G160506	RefSeq peptide	NP_001142215	hypothetical protein LOC100274383
Zm00001d036451	0.58	1.97	1.36	0.83	0.5	0.92	0.46	0.34	0.26	0.48	0.65	1.97	8.35	GRMZM5G832166	RefSeq peptide	NP_001148508	LOC100282123
Zm00001d028410	0.1	1.94	0.84	0.94	0.56	0.3	0.13	0.17	0.2	0.2	0.16	1.94	5.54	GRMZM2G172537	RefSeq peptide	NP_001150602	LOC100284235
Zm00001d048556	0.4	1.94	0.95	0.8	0.67	0.56	0.36	0.29	0.35	0.21	0.33	1.94	6.86	GRMZM2G079066	RefSeq peptide	NP_001143571	hypothetical protein LOC100276268
Zm00001d048689	0.96	1.94	1.91	1.72	0.78	1.17	0.68	0.56	0.47	1.27	1.07	1.94	12.53	NA	NA	NA	NA
Zm00001d018616	0.81	1.91	1.91	1.14	0.5	0.81	0.69	0.52	0.48	0.76	0.96	1.91	10.49	GRMZM2G179429	RefSeq peptide	NP_001140487	hypothetical protein LOC100272547
Zm00001d047896	0.41	1.91	0.58	0.94	0.22	1.14	0.51	0.68	0.5	0.19	0.34	1.91	7.42	GRMZM2G036697	RefSeq peptide	NP_001167719	hypothetical protein LOC100381407
Zm00001d011092	0.86	1.9	1.59	1.5	0.83	1.67	1.18	1.21	1.15	1	0.88	1.9	13.77	GRMZM2G470513	RefSeq peptide	NP_001152705	LOC100286346
Zm00001d011435	0.83	1.89	0.48	0.4	0	0.26	0.16	0.01	0.01	0.1	0.19	1.89	4.33	NA	NA	NA	NA
Zm00001d053564	0.68	1.89	1.65	1.39	1.11	1.29	0.83	1.29	0.87	0.76	0.68	1.89	12.44	GRMZM2G162992	RefSeq peptide	NP_001146241	hypothetical protein LOC100279814
Zm00001d009445	0.41	1.85	1.07	0.72	0.78	1.15	0.62	0.61	0.58	0.31	0.41	1.85	8.51	GRMZM2G075839	RefSeq peptide	NP_001149851	programmed cell death protein 5
Zm00001d034432	0.47	1.85	0.83	0.69	1.39	1.24	0.6	0.17	0.22	0.63	0.4	1.85	8.49	GRMZM2G074404	RefSeq peptide	NP_001149807	transmembrane BAX inhibitor motif-containing protein 4
Zm00001d036784	0.18	1.84	0.09	0.09	0.39	0.27	0.08	0.06	0.04	0.01	0.02	1.84	3.07	NA	NA	NA	NA
Zm00001d005396	1.1	1.83	1.09	0.91	0.56	1.08	0.66	0.28	0.29	0.74	0.89	1.83	9.43	GRMZM2G064898	RefSeq peptide	NP_001148636	LOC100282252
Zm00001d025037	0.03	1.83	0.07	0.06	0	0.23	0.05	0.12	0.15	0.01	0.01	1.83	2.56	NA	NA	NA	NA
Zm00001d053367	0.57	1.81	1.22	0.84	1.78	0.79	0.63	1.22	1.5	0.33	0.37	1.81	11.06	GRMZM2G002420	RefSeq peptide	NP_001158946	AGP16
Zm00001d039346	0.01	1.8	0.07	0.01	0.11	0.22	0.01	0	0.01	0	0	1.8	2.24	NA	NA	NA	NA
Zm00001d000390	0.06	1.78	1.53	0.72	0.06	0.45	0.26	0.03	0.03	0.76	0.47	1.78	6.15	GRMZM2G312078	RefSeq DNA	NM_001158728	ring finger protein (LOC100285838), mRNA
Zm00001d010251	1.01	1.78	1.37	1.6	1.67	1.74	1.18	1.49	1.49	0.66	0.53	1.78	14.52	GRMZM2G435373	RefSeq peptide	NP_001151199	LOC100284832
Zm00001d023590	0.46	1.78	0.6	0.71	0.22	0.79	0.63	0.53	0.48	0.45	0.4	1.78	7.05	GRMZM5G813470	RefSeq peptide	NP_001130865	hypothetical protein LOC100191969
Zm00001d044618	0.1	1.78	0.34	0.12	0	0.2	0.07	0.01	0.01	0.1	0.2	1.78	2.93	NA	NA	NA	NA
Zm00001d052007	1.2	1.77	1.57	1.05	1.72	1.48	0.83	0.56	0.73	1.18	1	1.77	13.09	GRMZM2G178972	RefSeq peptide	NP_001147641	LOC100281250
Zm00001d033906	0.25	1.76	1.06	0.71	0.56	0.79	0.36	0.19	0.21	0.91	0.45	1.76	7.25	GRMZM2G108115	RefSeq peptide	NP_001148525	endoplasmic oxidoreductin-1
Zm00001d034404	1.5	1.75	1.17	1.13	1.22	1.74	0.94	0.67	0.81	0.33	0.45	1.75	11.71	GRMZM2G120674	RefSeq peptide	NP_001130947	hypothetical protein LOC100192052
Zm00001d036748	0.54	1.75	1.06	1.1	0.61	0.82	0.51	0.46	0.45	0.3	0.36	1.75	7.96	GRMZM2G169184	RefSeq peptide	NP_001144978	hypothetical protein LOC100278128
Zm00001d035915	0.95	1.72	1.21	1.44	1.39	1.1	0.91	0.99	0.92	0.75	0.76	1.72	12.14	GRMZM2G140867	RefSeq peptide	NP_001149857	LOC100283485
Zm00001d045264	0.69	1.72	0.11	0.11	0.06	0.36	0.23	0.09	0.35	0.14	0.08	1.72	3.94	NA	NA	NA	NA
Zm00001d053782	0.12	1.72	0.1	0.16	0.06	0.52	0.22	0.34	0.29	0.02	0.02	1.72	3.57	GRMZM2G010221	UniProtKB/TrEMBL	B4FPF1	Putative uncharacterized protein
Zm00001d053783	0.17	1.72	0.33	0.28	0.22	0.56	0.17	0.17	0.13	0.11	0.11	1.72	3.97	GRMZM2G010152	UniProtKB/TrEMBL	C4J1E7	Putative uncharacterized protein
Zm00001d039041	0.52	1.7	1.29	1	0.44	0.61	0.48	0.65	0.47	0.4	0.59	1.7	8.15	GRMZM2G101515	UniProtKB/TrEMBL	B6U142	Putative uncharacterized protein
Zm00001d003349	0	1.69	0.05	0.01	0	0.15	0.01	0	0.01	0	0	1.69	1.92	GRMZM2G107199	RefSeq peptide	NP_001136926	hypothetical protein LOC100217085
Zm00001d018911	0.75	1.68	1.49	1.27	1.44	1.46	0.86	0.94	0.72	0.97	0.52	1.68	12.1	NA	NA	NA	NA
Zm00001d009908	0.3	1.67	0.14	0.41	0.67	0.67	0.57	0.44	0.8	0.04	0.04	1.67	5.75	GRMZM2G007404	RefSeq peptide	NP_001140492	hypothetical protein LOC100272553
Zm00001d019062	0.63	1.67	0.36	0.66	0.72	1.58	0.49	0.34	0.32	0.32	0.38	1.67	7.47	GRMZM2G104325	RefSeq peptide	NP_001136587	hypothetical protein LOC100216710
Zm00001d024488	0.07	1.67	0.33	0.52	0.11	0.2	0.03	0	0.03	0.01	0.05	1.67	3.02	GRMZM2G150680	RefSeq peptide	NP_001167937	hypothetical protein LOC100381651
Zm00001d007139	0.41	1.66	1.19	1.1	0.78	0.85	0.35	0.31	0.2	0.48	0.5	1.66	7.83	NA	NA	NA	NA
Zm00001d018409	0.79	1.65	1.09	1.2	1.22	1.24	0.76	1.18	0.87	0.54	0.55	1.65	11.09	GRMZM2G027282	RefSeq peptide	NP_001141483	hypothetical protein LOC100273594
Zm00001d008674	0	1.64	0.04	0	0.06	0.1	0.01	0	0.01	0	0	1.64	1.86	NA	NA	NA	NA
Zm00001d033556	0.45	1.64	1.13	1.05	1.5	0.65	0.55	0.48	0.57	1	0.64	1.64	9.66	GRMZM2G147145	RefSeq peptide	NP_001130678	hypothetical protein LOC100191781
Zm00001d043371	0.31	1.64	0.79	0.16	0	0.18	0.19	0.11	0.11	0.43	0.76	1.64	4.68	GRMZM2G310031	RefSeq peptide	NP_001145230	hypothetical protein LOC100278501
Zm00001d006320	0.71	1.63	1.22	0.99	1.06	0.64	0.5	0.56	0.59	0.56	0.72	1.63	9.18	GRMZM2G091558	RefSeq peptide	NP_001142116	hypothetical protein LOC100274280
Zm00001d037745	0.36	1.63	0.21	0.06	0.11	0.23	0.08	0.01	0.02	0.05	0.14	1.63	2.9	GRMZM2G032896	UniProtKB/TrEMBL	B6T0I8	Cytochrome P450 CYP90D10.b
Zm00001d051756	0.16	1.63	0.43	0.64	0	0.13	0.07	0.05	0.04	0.23	0.23	1.63	3.61	NA	NA	NA	NA
Zm00001d053143	0.02	1.63	0.07	0.06	0.94	0.18	0.05	0.15	0.06	0	0.01	1.63	3.17	NA	NA	NA	NA
Zm00001d003869	0	1.61	0.03	0.02	0.11	0.14	0	0	0.01	0	0	1.61	1.92	GRMZM2G084462	UniProtKB/TrEMBL	B2XWS4	Isopentenyl transferase IPT2
Zm00001d024814	0	1.61	0.08	0.01	0.22	0.13	0	0	0.01	0.01	0	1.61	2.07	NA	NA	NA	NA
Zm00001d031637	0.47	1.61	0.97	1.33	0.5	0.99	0.69	0.37	0.54	0.49	0.5	1.61	8.46	GRMZM2G083551	RefSeq peptide	NP_001147761	LOC100281371
Zm00001d042059	0.53	1.6	0.99	0.94	0.89	1.27	0.55	0.6	0.61	0.69	0.46	1.6	9.13	GRMZM2G168707	RefSeq peptide	NP_001148564	LOC100282180
Zm00001d043860	0.08	1.6	0.07	0.1	0	0.21	0.06	0.09	0.09	0.03	0.06	1.6	2.39	NA	NA	NA	NA
Zm00001d003539	0.88	1.59	1.42	1.15	1	0.99	0.84	0.75	0.67	0.77	0.81	1.59	10.87	GRMZM2G131321	RefSeq peptide	NP_001148886	LOC100282505
Zm00001d012259	0.02	1.59	0.13	0.66	0.06	0.44	0.17	0.15	0.41	0.1	0.06	1.59	3.79	GRMZM2G148800	RefSeq peptide	NP_001169834	hypothetical protein LOC100383726
Zm00001d030031	0.53	1.59	1.19	0.91	0.33	0.8	0.44	0.12	0.2	0.84	0.73	1.59	7.68	NA	NA	NA	NA
Zm00001d021961	0.06	1.58	0.22	0.24	0.22	0.21	0.11	0.23	0.09	0.01	0.02	1.58	2.99	NA	NA	NA	NA
Zm00001d026283	0.69	1.58	1.2	1.45	1.17	1.33	1.18	1.1	1.28	0.51	0.42	1.58	11.91	GRMZM2G028929	RefSeq peptide	NP_001104962	coatomer protein2
Zm00001d049835	0.62	1.58	1.32	1.22	1.44	1.19	0.87	0.71	0.82	1.11	1.03	1.58	11.91	GRMZM2G070693	RefSeq peptide	NP_001132648	hypothetical protein LOC100194123
Zm00001d053747	0.96	1.58	1.26	1.13	0.72	1.42	0.72	0.52	0.48	0.86	0.78	1.58	10.43	GRMZM2G037185	RefSeq peptide	NP_001149183	LOC100282805
Zm00001d024631	0.36	1.57	1.25	0.62	0.5	0.7	0.28	0.16	0.13	0.44	0.51	1.57	6.52	GRMZM2G070780	RefSeq peptide	NP_001144546	hypothetical protein LOC100277547
Zm00001d053557	0.01	1.55	0.05	0.01	0.06	0.19	0.03	0	0.01	0.01	0.01	1.55	1.93	NA	NA	NA	NA
Zm00001d004917	0.11	1.54	0.22	0.53	0.28	0.25	0.09	0.05	0.12	0.06	0.14	1.54	3.39	GRMZM2G055973	RefSeq peptide	NP_001142172	hypothetical protein LOC100274339
Zm00001d052061	0.58	1.52	0.84	0.72	0.22	0.65	0.26	0.1	0.2	0.35	0.32	1.52	5.76	GRMZM2G070138	RefSeq peptide	NP_001152277	protein CYPRO4
Zm00001d021974	0.4	1.5	0.51	0.49	0.39	0.91	0.48	0.14	0.17	0.15	0.33	1.5	5.47	GRMZM2G172726	RefSeq peptide	NP_001130696	hypothetical protein LOC100191799
Zm00001d024855	0.63	1.5	1.34	1.3	0.83	1.46	0.71	0.88	0.75	1.09	0.6	1.5	11.09	NA	NA	NA	NA
Zm00001d027966	0.23	1.5	0.68	0.8	1.06	0.7	0.36	0.66	0.58	0.18	0.27	1.5	7.02	GRMZM2G025078	RefSeq peptide	NP_001159288	hypothetical protein LOC100304379
Zm00001d031227	0.33	1.5	0.67	0.72	0.89	0.96	0.36	0.21	0.29	0.14	0.27	1.5	6.34	GRMZM2G169451	RefSeq peptide	NP_001150387	protein yippee-like
Zm00001d035443	0.78	1.5	0.74	0.83	0.28	1.09	0.91	0.63	0.81	0.52	0.45	1.5	8.54	NA	NA	NA	NA
Zm00001d039285	0.57	1.5	1.21	1.26	1.33	1.2	0.49	0.32	0.33	0.55	0.62	1.5	9.38	GRMZM2G123519	UniProtKB/TrEMBL	C4JBU2	Putative uncharacterized protein
Zm00001d025887	0.11	1.49	0.04	0.03	0.11	0.25	0.16	0.05	0.02	0.02	0.01	1.49	2.29	NA	NA	NA	NA
Zm00001d036540	0.48	1.49	0.85	1.04	0.67	0.82	0.54	0.61	0.7	0.29	0.38	1.49	7.87	GRMZM2G150209	RefSeq peptide	NP_001150332	mRNA decapping enzyme 2
Zm00001d012458	0.38	1.48	0.62	0.8	0.72	1.03	0.5	0.21	0.26	0.17	0.26	1.48	6.43	GRMZM5G897342	RefSeq peptide	NP_001151493	selT-like protein
Zm00001d044095	0.01	1.48	0.05	0.02	0.11	0.2	0.01	0	0.01	0	0	1.48	1.89	GRMZM2G348512	RefSeq peptide	NP_001152905	hypothetical protein LOC100274597
Zm00001d052314	0.66	1.47	1.25	1.01	1	0.93	0.59	0.54	0.57	0.43	0.48	1.47	8.93	GRMZM2G111818	RefSeq peptide	NP_001145948	hypothetical protein LOC100279472
Zm00001d012693	0.03	1.46	0.23	0.18	0.22	0.16	0.12	0.36	0.14	0.02	0.06	1.46	2.98	GRMZM2G437859	RefSeq peptide	NP_001152037	solute carrier family 23 member 2
Zm00001d013868	0.08	1.46	0.48	0.3	0.39	0.21	0.07	0.17	0.1	0.15	0.17	1.46	3.58	NA	NA	NA	NA
Zm00001d019035	0	1.46	0.03	0.01	0.06	1.17	0.01	0	0	0	0	1.46	2.74	GRMZM2G150091	RefSeq peptide	NP_001132192	hypothetical protein LOC100193620
Zm00001d048476	0.29	1.46	0.15	0.18	0.06	0.21	0.09	0.04	0.1	0.01	0.02	1.46	2.61	GRMZM2G171440	RefSeq peptide	NP_001147171	acyltransferase
Zm00001d010578	0.1	1.45	0.15	0.12	0.06	0.42	0.17	0.14	0.14	0.02	0.05	1.45	2.82	GRMZM2G068192	RefSeq peptide	NP_001145942	hypothetical protein LOC100279465
Zm00001d015231	0.28	1.45	0.92	0.67	0.39	0.36	0.25	0.19	0.13	0.1	0.53	1.45	5.27	GRMZM2G097207	RefSeq peptide	NP_001151032	glucan endo-1,3-beta-glucosidase 6
Zm00001d024615	0	1.45	0.05	0.01	0.44	0.12	0.01	0	0	0	0	1.45	2.08	GRMZM2G133382	RefSeq peptide	NP_001105731	basal layer antifungal peptide
Zm00001d008430	0.35	1.44	0.66	0.57	0.39	0.49	0.24	0.19	0.19	0.2	0.31	1.44	5.03	GRMZM5G851914	RefSeq peptide	NP_001136635	hypothetical protein LOC100216763
Zm00001d011825	0.39	1.44	1.04	0.93	1.06	0.96	0.42	0.44	0.39	0.38	0.46	1.44	7.91	GRMZM2G118644	RefSeq peptide	NP_001144479	hypothetical protein LOC100277447
Zm00001d017539	0.38	1.44	0.81	1.13	0.44	0.34	0.28	0.66	1.1	0.28	0.23	1.44	7.09	GRMZM2G005996	RefSeq peptide	NP_001159287	hypothetical protein LOC100304377
Zm00001d003394	0.33	1.43	0.74	0.57	0.5	0.61	0.31	0.31	0.29	0.24	0.31	1.43	5.64	GRMZM2G029001	RefSeq peptide	NP_001143878	hypothetical protein LOC100276679
Zm00001d004119	0.53	1.43	0.93	0.89	0.56	0.72	0.5	0.66	0.65	0.59	0.53	1.43	7.99	NA	NA	NA	NA
Zm00001d029120	0.45	1.43	1.24	1.08	0.94	0.84	0.55	0.63	0.61	0.73	0.46	1.43	8.96	NA	NA	NA	NA
Zm00001d037326	0.9	1.43	1.01	1.03	1.11	1.33	0.76	0.88	0.79	0.6	0.56	1.43	10.4	NA	NA	NA	NA
Zm00001d039066	0.46	1.43	0.4	0.37	0.17	0.86	0.22	0.15	0.09	0.12	0.51	1.43	4.78	GRMZM5G879064	UniProtKB/TrEMBL	C0P6K1	Putative uncharacterized protein
Zm00001d010025	0.16	1.42	1.31	0.39	0.06	0.19	0.13	0.01	0.02	0.6	0.78	1.42	5.07	GRMZM2G058358	RefSeq peptide	NP_001147170	subtilisin-chymotrypsin inhibitor CI-1C
Zm00001d019294	0	1.42	0.03	0	0.17	0.17	0	0	0.01	0	0	1.42	1.8	GRMZM2G156794	RefSeq peptide	NP_001140323	hypothetical protein LOC100272370
Zm00001d037926	0.83	1.42	0.87	0.96	1.28	0.73	0.73	0.88	0.82	0.6	0.74	1.42	9.86	GRMZM2G035526	RefSeq peptide	NP_001141767	hypothetical protein LOC100273903
Zm00001d039390	0	1.42	0.04	0.01	0	0.13	0.01	0	0.01	0	0	1.42	1.62	NA	NA	NA	NA
Zm00001d007889	0.63	1.4	0.9	0.97	1	0.89	0.47	0.78	0.42	0.47	0.56	1.4	8.49	GRMZM2G037923	RefSeq peptide	NP_001152101	LOC100285738
Zm00001d018404	0.02	1.4	0.05	0.02	0.11	0.14	0.05	0.09	0.04	0	0	1.4	1.92	GRMZM2G083812	UniProtKB/TrEMBL	C4J522	Putative uncharacterized protein
Zm00001d047354	0.74	1.4	1.06	0.92	0.67	0.72	0.62	0.51	0.51	0.49	0.68	1.4	8.32	NA	NA	NA	NA
Zm00001d003428	0.18	1.39	1.15	0.89	0.33	0.45	0.16	0.24	0.25	0.12	0.11	1.39	5.27	GRMZM2G009948	RefSeq peptide	NP_001131660	hypothetical protein LOC100193020
Zm00001d028656	0.51	1.39	1.1	1.19	0.56	1.21	0.81	0.47	0.65	0.61	0.55	1.39	9.05	GRMZM2G119886	RefSeq peptide	NP_001150760	DNA binding protein
Zm00001d001883	1	1.38	1.02	1.1	0.39	0.93	0.7	0.28	0.35	0.67	0.66	1.38	8.48	GRMZM2G078033	RefSeq peptide	NP_001130504	hypothetical protein LOC100191603
Zm00001d052087	0.36	1.37	0.46	0.65	0.44	0.68	0.29	0.24	0.31	0.22	0.26	1.37	5.28	GRMZM2G018398	RefSeq peptide	NP_001148691	LOC100282307
Zm00001d024809	0	1.36	0.04	0.01	0.11	0.19	0	0	0.01	0	0	1.36	1.72	NA	NA	NA	NA
Zm00001d007762	0.27	1.34	0.43	0.39	0.44	0.18	0.1	0.1	0.12	0.04	0.17	1.34	3.58	NA	NA	NA	NA
Zm00001d009763	0.26	1.33	0.21	0.24	0.22	0.78	0.29	0.18	0.23	0.04	0.03	1.33	3.81	GRMZM5G809587	RefSeq peptide	NP_001104999	calcium exchanger1
Zm00001d032396	0.26	1.33	0.77	0.86	0.22	0.3	0.22	0.11	0.13	0.18	0.29	1.33	4.67	GRMZM2G112242	RefSeq peptide	NP_001152177	LOC100285815
Zm00001d052709	0.68	1.33	1.29	1.3	0.61	1.21	0.61	0.54	0.4	0.66	0.59	1.33	9.22	GRMZM2G100913	UniProtKB/TrEMBL	B6T0U8	Putative uncharacterized protein
Zm00001d006780	0.72	1.31	0.98	0.98	1.28	1.11	0.59	0.59	0.39	0.56	0.68	1.31	9.19	GRMZM2G457889	RefSeq peptide	NP_001105019	probable histone deacetylase 19
Zm00001d047868	0.19	1.31	0.69	0.43	0.28	0.37	0.3	0.22	0.24	0.16	0.21	1.31	4.4	GRMZM5G805540	RefSeq peptide	NP_001130864	hypothetical protein LOC100191968
Zm00001d008851	0.44	1.3	0.89	0.72	0.67	0.92	0.46	0.59	0.6	0.62	0.59	1.3	7.8	GRMZM2G033283	RefSeq peptide	NP_001147367	LOC100280975
Zm00001d023466	0	1.3	0.06	0.01	0	0.11	0.01	0	0.01	0	0	1.3	1.5	NA	NA	NA	NA
Zm00001d013250	0.05	1.29	1.17	0.99	0.56	0.22	0.14	0.26	0.72	0.26	0.33	1.29	5.99	NA	NA	NA	NA
Zm00001d019576	0.5	1.29	0.84	0.62	0.11	0.4	0.3	0.09	0.18	0.62	0.62	1.29	5.57	GRMZM2G044720	RefSeq peptide	NP_001141612	hypothetical protein LOC100273730
Zm00001d032257	0.69	1.28	0.71	0.86	0.78	0.92	0.58	0.86	0.76	0.22	0.37	1.28	8.03	NA	NA	NA	NA
Zm00001d033969	0.74	1.28	0.79	0.67	0.44	0.83	0.52	0.21	0.35	0.48	0.64	1.28	6.95	GRMZM2G159295	RefSeq peptide	NP_001149859	LOC100283487
Zm00001d042284	0.55	1.28	1.03	0.79	0.17	0.82	0.61	0.39	0.44	0.3	0.46	1.28	6.84	GRMZM5G865769	RefSeq peptide	NP_001149175	LOC100282797
Zm00001d007045	0.45	1.26	0.96	1.05	0.22	0.98	1.02	0.29	0.7	0.09	0.23	1.26	7.25	GRMZM2G322618	RefSeq peptide	NP_001149922	LOC100283550
Zm00001d011036	0.07	1.26	0.04	0.07	0.06	0.71	0.25	0.02	0.11	0.01	0.01	1.26	2.61	GRMZM5G801289	UniProtKB/TrEMBL	C4J4V1	Putative uncharacterized protein
Zm00001d015259	0.57	1.26	1.21	1.26	0.67	0.97	0.56	0.88	0.61	0.92	0.54	1.26	9.45	GRMZM5G816609	RefSeq peptide	NP_001170353	hypothetical protein LOC100384330
Zm00001d015415	0.71	1.26	0.71	0.74	0.94	0.98	0.46	0.77	0.67	0.3	0.42	1.26	7.96	GRMZM5G811740	UniProtKB/TrEMBL	C0HJ80	Putative uncharacterized protein
Zm00001d033621	0.17	1.26	0.56	0.45	0.28	0.51	0.16	0.08	0.11	0.25	0.22	1.26	4.05	GRMZM2G123128	RefSeq peptide	NP_001150809	lysM domain containing protein
Zm00001d041864	0.51	1.26	0.93	1.02	0.56	0.99	0.51	0.42	0.46	0.59	0.58	1.26	7.83	GRMZM2G096070	UniProtKB/TrEMBL	B4FXH2	Putative uncharacterized protein
Zm00001d010974	0.58	1.25	1.08	1.08	0.61	0.86	0.5	0.49	0.35	0.72	0.65	1.25	8.17	GRMZM2G155123	RefSeq peptide	NP_001140473	hypothetical protein LOC100272532
Zm00001d033056	0.26	1.25	0.9	1.11	0.44	1.01	0.59	0.33	0.28	0.17	0.23	1.25	6.57	GRMZM2G174549	RefSeq peptide	NP_001150058	LOC100283685
Zm00001d037004	0.44	1.25	0.85	1.09	1.22	1.13	0.72	0.94	1.01	0.64	0.47	1.25	9.76	GRMZM5G841137	UniProtKB/TrEMBL	C0PAY3	Putative uncharacterized protein
Zm00001d039916	0.47	1.25	1.12	0.83	0.61	1.08	0.51	0.23	0.31	0.51	0.58	1.25	7.5	NA	NA	NA	NA
Zm00001d054017	0.56	1.25	0.92	0.81	1.06	0.65	0.62	0.68	0.6	0.67	0.62	1.25	8.44	GRMZM2G150193	UniProtKB/TrEMBL	B4FPX1	Putative uncharacterized protein
Zm00001d028481	0.82	1.24	1.06	1.07	0.89	1.13	0.63	0.91	0.68	0.66	0.62	1.24	9.71	GRMZM2G030422	RefSeq peptide	NP_001143455	hypothetical protein LOC100276114
Zm00001d028894	0.37	1.24	0.76	1	1	1.2	0.46	0.38	0.38	0.46	0.46	1.24	7.71	NA	NA	NA	NA
Zm00001d016439	0.43	1.23	0.96	1.06	0.89	1.13	0.71	1.05	1.02	0.59	0.42	1.23	9.49	GRMZM2G137528	RefSeq peptide	NP_001140953	hypothetical protein LOC100273032
Zm00001d018565	0.62	1.23	0.97	0.93	0.28	1.11	0.41	0.52	0.44	0.18	0.4	1.23	7.09	NA	NA	NA	NA
Zm00001d032974	0.46	1.23	0.85	0.92	1.22	0.63	0.39	0.46	0.43	0.2	0.42	1.23	7.21	GRMZM2G520535	RefSeq peptide	NP_001169835	hypothetical protein LOC100383727
Zm00001d040721	1	1.23	1.12	1.17	0.61	0.86	0.65	0.55	0.54	1.03	0.7	1.23	9.46	NA	NA	NA	NA
Zm00001d043524	0.13	1.23	0.59	0.55	0.5	0.39	0.39	0.92	0.82	0.23	0.42	1.23	6.17	GRMZM2G005082	RefSeq peptide	NP_001144992	hypothetical protein LOC100278152
Zm00001d007441	0.37	1.22	0.78	0.74	0.94	0.85	0.4	0.38	0.41	0.19	0.33	1.22	6.61	GRMZM5G888697	UniProtKB/TrEMBL	B7ZZG4	Putative uncharacterized protein
Zm00001d015319	0.4	1.22	1.11	0.65	0.33	0.79	0.3	0.22	0.27	0.59	0.61	1.22	6.49	GRMZM5G867030	RefSeq peptide	NP_001142339	hypothetical protein LOC100274509
Zm00001d032556	0.56	1.22	0.46	0.48	0.56	0.68	0.5	0.72	0.93	0.18	0.36	1.22	6.65	GRMZM2G135849	RefSeq peptide	NP_001150874	acetyltransferase
Zm00001d050102	0	1.22	0.03	0	0.06	0.12	0.01	0	0	0	0	1.22	1.44	NA	NA	NA	NA
Zm00001d001966	0.54	1.21	1.04	1.21	1.06	0.95	0.69	0.96	0.77	0.55	0.45	1.21	9.43	GRMZM2G061745	RefSeq peptide	NP_001142646	hypothetical protein LOC100274928
Zm00001d012924	0.13	1.21	0.15	0.18	0.28	0.64	0.23	0.1	0.11	0.02	0.03	1.21	3.08	NA	NA	NA	NA
Zm00001d018328	0.39	1.21	0.57	0.7	0.61	0.91	0.38	0.34	0.33	0.31	0.38	1.21	6.13	GRMZM2G089466	RefSeq peptide	NP_001169753	hypothetical protein LOC100383634
Zm00001d052098	0.48	1.21	0.86	0.84	0.56	0.65	0.31	0.37	0.27	0.34	0.43	1.21	6.32	GRMZM2G091143	RefSeq peptide	NP_001167947	hypothetical protein LOC100381661
Zm00001d052666	0.13	1.21	0.32	0.27	0.28	0.3	0.15	0.3	0.24	0.13	0.16	1.21	3.49	GRMZM2G153150	UniProtKB/Swiss-Prot	Q8H0J6	Retinoblastoma-related protein 2 (ZmRBR2)
Zm00001d004734	0.5	1.2	1.04	0.75	0.39	0.45	0.45	0.11	0.12	0.68	0.69	1.2	6.38	GRMZM2G128268	UniProtKB/TrEMBL	B7ZZY5	Putative uncharacterized protein
Zm00001d013147	0.3	1.2	0.54	0.29	0.22	0.43	0.23	0.2	0.16	0.2	0.24	1.2	4.01	NA	NA	NA	NA
Zm00001d033846	0.1	1.2	1.11	0.81	0.22	0.19	0.19	0.13	0.81	0.54	0.41	1.2	5.71	GRMZM2G026780	RefSeq peptide	NP_001142527	hypothetical protein LOC100274767
Zm00001d000178	0.42	1.19	0.68	0.86	0.61	0.56	0.39	0.2	0.2	0.56	0.55	1.19	6.22	GRMZM5G818887	RefSeq peptide	NP_001137487	LOC100240689
Zm00001d003446	0.06	1.19	0.16	0.24	0.33	0.36	0.2	0.15	0.16	0.04	0.03	1.19	2.92	GRMZM2G065073	RefSeq peptide	NP_001147571	gamma-glutamyltranspeptidase 1
Zm00001d032663	0.16	1.19	0.83	0.69	1	0.29	0.2	0.21	0.25	0.1	0.16	1.19	5.08	GRMZM2G380668	RefSeq peptide	NP_001143266	hypothetical protein LOC100275795
Zm00001d037279	0.41	1.19	1.08	1.02	0.72	0.87	0.5	0.39	0.32	0.64	0.46	1.19	7.6	GRMZM2G157462	RefSeq peptide	NP_001152484	dynamin-2A
Zm00001d039576	0.54	1.18	0.85	0.8	0.5	0.71	0.34	0.18	0.26	0.36	0.48	1.18	6.2	GRMZM2G144615	RefSeq peptide	NP_001170411	hypothetical protein LOC100384398
Zm00001d040123	0.29	1.18	1.03	0.72	0.83	0.72	0.39	0.65	0.45	0.39	0.35	1.18	7	NA	NA	NA	NA
Zm00001d034667	0.4	1.17	0.66	0.61	0.5	0.7	0.39	0.47	0.47	0.29	0.31	1.17	5.97	GRMZM2G459811	RefSeq peptide	NP_001137091	hypothetical protein LOC100217267
Zm00001d000134	0	1.16	0.03	0.02	0	0.07	0	0	0	0	0	1.16	1.28	NA	NA	NA	NA
Zm00001d031024	0.5	1.16	1.08	0.65	0.56	1.02	0.66	0.47	0.42	0.61	0.64	1.16	7.77	GRMZM2G029262	RefSeq peptide	NP_001143027	hypothetical protein LOC100275494
Zm00001d047030	0.54	1.15	1.08	0.8	0.61	0.64	0.43	0.43	0.4	0.61	0.54	1.15	7.23	NA	NA	NA	NA
Zm00001d018522	0.43	1.14	1.12	0.98	0.72	0.89	0.57	0.79	0.7	0.42	0.42	1.14	8.18	GRMZM2G013890	RefSeq peptide	NP_001131322	hypothetical protein LOC100192636
Zm00001d018986	0.23	1.14	0.96	0.69	0.5	0.68	0.36	0.42	0.34	0.37	0.41	1.14	6.1	AC148167.6_FG001	RefSeq peptide	NP_001150978	LOC100284611
Zm00001d040279	0.47	1.14	0.85	0.92	0.33	0.82	0.38	0.12	0.16	0.64	0.51	1.14	6.34	NA	NA	NA	NA
Zm00001d006702	0.37	1.13	0.8	0.7	0.44	0.82	0.37	0.36	0.27	0.34	0.3	1.13	5.9	GRMZM2G130854	RefSeq peptide	NP_001168562	hypothetical protein LOC100382344
Zm00001d039618	0.04	1.13	0.07	0.08	0.33	0.2	0.05	0.04	0.09	0.02	0.03	1.13	2.08	GRMZM2G115574	RefSeq peptide	NP_001149137	triacylglycerol lipase
Zm00001d045764	0.25	1.13	0.77	0.6	0.28	0.52	0.28	0.32	0.31	0.27	0.27	1.13	5	GRMZM2G002617	RefSeq peptide	NP_001116341	hypothetical protein LOC100144300
Zm00001d014729	0.38	1.12	0.39	0.43	1	0.57	0.3	0.41	0.34	0.14	0.24	1.12	5.32	GRMZM2G135756	RefSeq peptide	NP_001151498	RER1A protein
Zm00001d028425	0.64	1.12	1	1.03	0.78	0.65	0.51	0.88	0.61	0.39	0.49	1.12	8.1	GRMZM2G170382	RefSeq peptide	NP_001141732	hypothetical protein LOC100273863
Zm00001d049208	0.61	1.12	0.92	1.06	0.89	0.66	0.54	0.6	0.47	0.66	0.61	1.12	8.14	GRMZM2G019236	RefSeq peptide	NP_001168682	hypothetical protein LOC100382471
Zm00001d050985	0.73	1.12	0.63	0.86	0.72	0.59	0.34	0.18	0.26	0.24	0.48	1.12	6.15	GRMZM2G152616	RefSeq peptide	NP_001145799	hypothetical protein LOC100279306
Zm00001d001789	0.23	1.11	0.17	0.26	0.61	0.38	0.27	0.28	0.3	0.11	0.11	1.11	3.83	GRMZM2G165535	RefSeq peptide	NP_001140792	hypothetical protein LOC100272867
Zm00001d025416	0	1.11	0.02	0.01	0	0.12	0	0	0.01	0	0	1.11	1.27	NA	NA	NA	NA
Zm00001d034730	0.35	1.11	0.61	0.58	0.5	0.59	0.38	0.33	0.26	0.22	0.29	1.11	5.22	GRMZM2G156756	RefSeq peptide	NP_001140446	hypothetical protein LOC100272505
Zm00001d037553	0.45	1.11	0.7	0.64	0.61	0.52	0.35	0.48	0.34	0.17	0.3	1.11	5.67	GRMZM2G177026	RefSeq peptide	NP_001145704	hypothetical protein LOC100279208
Zm00001d051664	0.46	1.11	0.64	0.87	0.61	0.74	0.48	0.2	0.2	0.28	0.35	1.11	5.94	GRMZM2G072612	RefSeq peptide	NP_001144206	hypothetical protein LOC100277067
Zm00001d033795	0.46	1.1	0.82	0.69	1	1.04	0.49	0.51	0.31	0.65	0.62	1.1	7.69	GRMZM2G073912	RefSeq peptide	NP_001148575	3,4-dihydroxy-2-butanone kinase
Zm00001d049413	0.71	1.1	0.8	0.9	0.5	0.73	0.55	0.91	0.72	0.5	0.64	1.1	8.06	NA	NA	NA	NA
Zm00001d003615	0.23	1.09	0.24	0.44	0.22	0.71	0.22	0.19	0.17	0.08	0.08	1.09	3.67	NA	NA	NA	NA
Zm00001d006348	0.3	1.09	0.61	0.92	0.67	0.65	0.26	0.45	0.37	0.26	0.17	1.09	5.75	GRMZM2G004619	RefSeq peptide	NP_001106023	putative growth-regulating factor 4
Zm00001d037463	0.35	1.09	0.85	0.56	0.5	0.66	0.41	0.63	0.5	0.17	0.37	1.09	6.09	GRMZM2G342539	RefSeq peptide	NP_001148769	fiber protein Fb34
Zm00001d041267	0.39	1.09	0.7	0.52	0.39	0.51	0.32	0.25	0.38	0.33	0.39	1.09	5.27	GRMZM2G135599	RefSeq peptide	NP_001152217	protein YIF1A
Zm00001d011353	0.44	1.08	0.95	0.85	0.78	0.87	0.5	0.4	0.46	0.74	0.49	1.08	7.56	GRMZM2G107757	RefSeq peptide	NP_001130264	hypothetical protein LOC100191358
Zm00001d025628	0.42	1.08	0.52	0.67	0.72	0.64	0.41	0.24	0.37	0.24	0.3	1.08	5.61	GRMZM2G134539	RefSeq peptide	NP_001148755	LOC100282371
Zm00001d028695	0.34	1.08	0.74	0.87	0.83	0.63	0.42	0.77	0.58	0.24	0.33	1.08	6.83	GRMZM2G042032	RefSeq peptide	NP_001143768	hypothetical protein LOC100276530
Zm00001d034893	0.46	1.08	0.98	0.99	0.44	0.91	0.73	0.57	0.74	0.6	0.57	1.08	8.07	GRMZM2G138053	RefSeq peptide	NP_001131928	hypothetical protein LOC100193319
Zm00001d050225	0.42	1.08	0.74	0.76	0.78	0.78	0.42	0.51	0.5	0.25	0.41	1.08	6.65	NA	NA	NA	NA
Zm00001d005107	0.58	1.07	0.75	0.92	1	0.98	0.52	0.89	0.61	0.38	0.46	1.07	8.16	GRMZM2G313812	RefSeq peptide	NP_001142834	hypothetical protein LOC100275224
Zm00001d013217	0.27	1.07	0.59	0.44	0.72	0.83	0.35	0.42	0.4	0.57	0.35	1.07	6.01	GRMZM2G141903	UniProtKB/TrEMBL	B4FFH1	Putative uncharacterized protein
Zm00001d020219	0.33	1.07	0.6	0.72	0.89	0.64	0.52	0.97	0.92	0.14	0.18	1.07	6.98	GRMZM2G146670	RefSeq peptide	NP_001104948	voltage-dependent anion channel protein 1b
Zm00001d024319	0.38	1.07	0.57	0.72	0.72	0.6	0.52	0.76	0.64	0.23	0.35	1.07	6.56	GRMZM2G073077	RefSeq peptide	NP_001148851	26S proteasome non-ATPase regulatory subunit 8
Zm00001d007758	0.49	1.06	0.87	1	0.67	0.91	0.62	1.02	0.84	0.5	0.35	1.06	8.33	GRMZM2G036034	RefSeq peptide	NP_001132662	hypothetical protein LOC100194138
Zm00001d008893	0.51	1.06	0.73	1.06	0.61	0.58	0.48	0.88	0.61	0.23	0.41	1.06	7.16	GRMZM2G472625	RefSeq peptide	NP_001131812	hypothetical protein LOC100193185
Zm00001d011174	0.21	1.06	0.33	0.27	0.72	0.54	0.28	0.11	0.07	0.07	0.15	1.06	3.81	GRMZM2G081626	RefSeq peptide	NP_001105119	legumain-like protease
Zm00001d023367	0.3	1.06	0.6	0.53	0.5	0.33	0.2	0.12	0.13	0.22	0.32	1.06	4.31	GRMZM2G036685	RefSeq peptide	NP_001132127	hypothetical protein LOC100193544
Zm00001d037962	0.13	1.06	1.06	0.39	0.06	0.35	0.12	0.04	0.05	0.33	0.22	1.06	3.81	NA	NA	NA	NA
Zm00001d042729	0.36	1.06	0.5	0.73	0.44	0.59	0.34	0.29	0.33	0.19	0.28	1.06	5.11	GRMZM2G178244	RefSeq peptide	NP_001150988	VAMP-like protein YKT62
Zm00001d027612	0.41	1.05	0.87	0.68	0.78	0.76	0.54	0.79	0.68	0.46	0.47	1.05	7.49	GRMZM2G046932	RefSeq peptide	NP_001169449	hypothetical protein LOC100383320
Zm00001d037802	0	1.05	0.04	0	0	0.13	0	0	0.01	0	0	1.05	1.23	NA	NA	NA	NA
Zm00001d007042	0.36	1.04	0.91	0.92	0.67	0.4	0.33	0.15	0.22	0.71	0.57	1.04	6.28	GRMZM2G060109	RefSeq peptide	NP_001152144	DNA binding protein
Zm00001d012988	0.07	1.04	0.74	0.56	0.22	0.32	0.17	0.04	0.02	0.12	0.17	1.04	3.47	GRMZM2G165255	RefSeq peptide	NP_001145363	hypothetical protein LOC100278700
Zm00001d026176	0.27	1.04	0.87	0.61	0.56	0.65	0.28	0.32	0.25	0.16	0.28	1.04	5.29	GRMZM2G124965	UniProtKB/TrEMBL	C4J4C3	Putative uncharacterized protein
Zm00001d043234	0.01	1.04	0.22	0.12	0	0.19	0.01	0.01	0.02	0.03	0.05	1.04	1.7	NA	NA	NA	NA
Zm00001d004361	0.21	1.03	0.3	0.27	0.33	0.37	0.11	0.17	0.13	0.03	0.04	1.03	2.99	NA	NA	NA	NA
Zm00001d007952	0.01	1.03	0.03	0.01	0.67	0.16	0.01	0	0.01	0	0	1.03	1.93	GRMZM2G048775	RefSeq peptide	NP_001136527	hypothetical protein LOC100216644
Zm00001d010901	0.37	1.03	0.77	0.69	0.56	0.68	0.51	0.86	0.65	0.44	0.4	1.03	6.96	GRMZM5G817255	RefSeq peptide	NP_001150298	LOC100283928
Zm00001d025027	0.47	1.03	0.56	0.84	0.78	0.56	0.27	0.34	0.29	0.27	0.34	1.03	5.75	NA	NA	NA	NA
Zm00001d030363	0.03	1.03	0.02	0	0	0.11	0.04	0.01	0.01	0	0	1.03	1.25	GRMZM2G433184	RefSeq peptide	NP_001148724	disease resistance response protein 206
Zm00001d034738	0.33	1.03	0.71	0.61	0.78	0.37	0.22	0.3	0.27	0.22	0.32	1.03	5.16	GRMZM2G156543	RefSeq peptide	NP_001149723	LOC100283350
Zm00001d048914	0.11	1.03	0.08	0.19	0.17	0.57	0.09	0.13	0.1	0.08	0.04	1.03	2.59	NA	NA	NA	NA
Zm00001d051884	0.34	1.03	0.52	0.46	0.61	0.85	0.31	0.19	0.2	0.21	0.24	1.03	4.96	GRMZM2G143854	RefSeq peptide	NP_001143141	hypothetical protein LOC100275621
Zm00001d008439	0.47	1.02	0.84	0.81	0.5	0.8	0.45	0.63	0.54	0.24	0.34	1.02	6.64	GRMZM2G132796	RefSeq peptide	NP_001130663	hypothetical protein LOC100191766
Zm00001d010055	0.49	1.02	0.69	0.95	0.39	0.64	0.42	0.39	0.6	0.49	0.41	1.02	6.49	GRMZM2G086943	RefSeq peptide	NP_001131465	hypothetical protein LOC100192800
Zm00001d037617	0.08	1.02	0.06	0.1	0.11	0.22	0.11	0.18	0.19	0.02	0.04	1.02	2.13	GRMZM2G089021	RefSeq peptide	NP_001147566	bifunctional protein tilS/hprT
Zm00001d011646	0.45	1.01	0.96	0.91	1	0.82	0.66	0.77	0.96	0.54	0.45	1.01	8.53	GRMZM2G094879	RefSeq peptide	NP_001143381	hypothetical protein LOC100276017
Zm00001d017675	0.42	1.01	0.85	0.89	0.56	0.66	0.57	0.48	0.53	0.71	0.53	1.01	7.21	GRMZM2G331032	RefSeq peptide	NP_001149848	LOC100283476
Zm00001d019233	0.35	1.01	0.84	0.78	0.22	0.75	0.38	0.09	0.13	0.33	0.46	1.01	5.34	GRMZM2G431900	RefSeq peptide	NP_001132529	hypothetical protein LOC100193992
Zm00001d006771	0.61	1	0.96	0.89	0.83	0.68	0.47	0.79	0.73	0.6	0.62	1	8.18	GRMZM2G016106	RefSeq peptide	NP_001140428	hypothetical protein LOC100272487
Zm00001d013256	0.34	1	0.81	0.58	0.22	0.74	0.75	0.23	0.26	0.37	0.38	1	5.68	GRMZM2G071970	RefSeq peptide	NP_001105969	brittle stalk-2-like protein 4
Zm00001d016070	0.36	1	0.07	0.12	0.61	0.82	0.64	0.15	0.1	0.06	0.03	1	3.96	NA	NA	NA	NA
Zm00001d022889	0.27	1	0.76	0.7	0.67	0.76	0.34	0.31	0.49	0.4	0.42	1	6.12	NA	NA	NA	NA
Zm00001d025660	0.23	1	0.27	0.42	0.5	0.69	0.25	0.18	0.23	0.22	0.15	1	4.14	GRMZM2G173878	UniProtKB/Swiss-Prot	P49104	Ras-related protein Rab-2-B
Zm00001d040468	0.01	1	0.03	0.01	0	0.19	0.01	0.01	0.02	0.01	0	1	1.29	GRMZM2G161310	RefSeq peptide	NP_001141824	hypothetical protein LOC100273965
Zm00001d004650	0.11	0.99	0.07	0.1	0.11	0.15	0.13	0.21	0.17	0.05	0.09	0.99	2.18	GRMZM5G836157	UniProtKB/TrEMBL	C0PLQ8	Putative uncharacterized protein
Zm00001d024567	0.41	0.99	0.54	0.61	0.5	0.55	0.28	0.41	0.31	0.29	0.32	0.99	5.21	GRMZM5G806309	RefSeq peptide	NP_001141723	hypothetical protein LOC100273854
Zm00001d015559	0.44	0.98	0.21	0.39	0.28	0.29	0.32	0.02	0.06	0.31	0.29	0.98	3.59	GRMZM2G109805	UniProtKB/TrEMBL	C0HGN9	Putative uncharacterized protein
Zm00001d028396	0.48	0.98	0.71	0.85	0.89	0.91	0.58	0.61	0.64	0.29	0.34	0.98	7.28	GRMZM2G165926	RefSeq peptide	NP_001140864	hypothetical protein LOC100272940
Zm00001d031205	0.45	0.98	0.56	0.49	0.56	0.86	0.47	0.3	0.43	0.26	0.36	0.98	5.72	GRMZM2G007381	RefSeq peptide	NP_001146940	ubiquitin-conjugating enzyme E2 W
Zm00001d019287	0.57	0.97	0.73	0.83	0.89	0.69	0.64	0.56	0.66	0.45	0.53	0.97	7.52	NA	NA	NA	NA
Zm00001d032057	0.25	0.97	0.85	0.67	0	0.18	0.09	0.01	0.02	0.22	0.5	0.97	3.76	NA	NA	NA	NA
Zm00001d032157	0.36	0.97	0.83	0.52	0.5	0.37	0.24	0.2	0.21	0.25	0.4	0.97	4.85	GRMZM2G047238	RefSeq peptide	NP_001149316	LOC100282939
Zm00001d038334	0.04	0.97	0.04	0.02	0	0.2	0.12	0.01	0.01	0.02	0.01	0.97	1.44	GRMZM2G378604	RefSeq peptide	NP_001147980	LOC100281589
Zm00001d041407	0.36	0.97	0.53	0.41	0.72	0.61	0.35	0.42	0.27	0.24	0.42	0.97	5.3	GRMZM2G069758	RefSeq peptide	NP_001149934	pyridoxal kinase
Zm00001d045310	0.33	0.97	0.5	0.56	0.67	0.89	0.44	0.52	0.53	0.14	0.21	0.97	5.76	GRMZM2G020216	RefSeq peptide	NP_001104843	MAP kinase 5
Zm00001d002485	0.22	0.96	0.46	0.26	0.11	0.48	0.34	0.12	0.14	0.3	0.25	0.96	3.64	GRMZM2G359331	RefSeq DNA	NM_001149734	hypothetical protein LOC100275709 (LOC100275709), mRNA
Zm00001d052407	0.3	0.96	0.65	0.46	0.33	0.33	0.2	0.25	0.14	0.32	0.36	0.96	4.3	GRMZM2G174938	RefSeq peptide	NP_001145444	hypothetical protein LOC100278822
Zm00001d000029	0.35	0.95	0.41	0.51	0.5	0.94	0.38	0.18	0.21	0.29	0.27	0.95	4.99	NA	NA	NA	NA
Zm00001d020205	0.31	0.95	0.7	0.5	0.78	0.68	0.35	0.36	0.31	0.34	0.38	0.95	5.66	GRMZM2G085630	RefSeq peptide	NP_001149250	holocarboxylase synthetase
Zm00001d021390	0.29	0.95	0.49	0.35	0.5	0.87	0.22	0.33	0.23	0.2	0.25	0.95	4.68	GRMZM2G006416	RefSeq peptide	NP_001168504	hypothetical protein LOC100382283
Zm00001d028227	0.26	0.95	0.5	0.57	0.11	0.57	0.26	0.28	0.29	0.17	0.26	0.95	4.22	GRMZM2G163129	RefSeq peptide	NP_001169712	hypothetical protein LOC100383593
Zm00001d011758	0.38	0.94	0.45	0.42	0.33	0.61	0.15	0.23	0.16	0.18	0.22	0.94	4.07	NA	NA	NA	NA
Zm00001d013317	0.3	0.94	0.7	0.7	0.39	0.9	0.35	0.27	0.4	0.21	0.34	0.94	5.5	GRMZM2G057129	RefSeq peptide	NP_001132732	hypothetical protein LOC100194219
Zm00001d014811	0.14	0.94	0.4	0.53	0.39	0.67	0.2	0.08	0.1	0.23	0.11	0.94	3.79	GRMZM2G152056	RefSeq peptide	NP_001149644	LOC100283270
Zm00001d023291	0.19	0.94	0.4	0.33	0.28	0.3	0.21	0.13	0.13	0.13	0.23	0.94	3.27	GRMZM2G127416	RefSeq peptide	NP_001151894	secondary cell wall-related glycosyltransferase family 47
Zm00001d046600	0.51	0.94	0.69	0.72	0.89	0.72	0.54	0.71	0.73	0.39	0.46	0.94	7.3	GRMZM2G092975	RefSeq peptide	NP_001141963	hypothetical protein LOC100274112
Zm00001d002371	0.43	0.93	0.58	0.62	0.5	0.7	0.43	0.32	0.37	0.33	0.39	0.93	5.6	GRMZM2G102088	RefSeq peptide	NP_001151086	serine/threonine protein kinase
Zm00001d002782	0.16	0.93	0.35	0.43	0.89	0.33	0.19	0.36	0.59	0.09	0.11	0.93	4.43	GRMZM2G320827	RefSeq peptide	NP_001144478	hypothetical protein LOC100277445
Zm00001d020506	0.35	0.93	0.54	0.43	0.33	0.55	0.36	0.45	0.41	0.16	0.29	0.93	4.8	GRMZM2G160770	RefSeq peptide	NP_001140607	hypothetical protein LOC100272678
Zm00001d025679	0.3	0.93	0.47	0.47	0.39	0.52	0.2	0.21	0.22	0.31	0.3	0.93	4.32	GRMZM2G133016	RefSeq peptide	NP_001169731	hypothetical protein LOC100383612
Zm00001d043962	0.26	0.93	0.6	0.49	0.11	0.49	0.33	0.5	0.41	0.1	0.17	0.93	4.39	GRMZM5G825358	UniProtKB/TrEMBL	C4J8N9	Putative uncharacterized protein
Zm00001d053123	0.53	0.93	0.76	0.69	0.89	0.76	0.4	0.68	0.62	0.26	0.45	0.93	6.97	GRMZM2G108976	UniProtKB/TrEMBL	C0PCU1	Actin-related protein 2/3 complex subunit 5
Zm00001d008863	0.06	0.92	0.13	0.17	0.28	0.34	0.12	0.11	0.1	0.01	0.01	0.92	2.25	NA	NA	NA	NA
Zm00001d034406	0.41	0.92	0.76	0.69	0.89	0.44	0.39	0.49	0.46	0.36	0.35	0.92	6.16	NA	NA	NA	NA
Zm00001d043716	0.39	0.92	0.09	0.04	0.06	0.07	0.1	0	0	0.16	0.08	0.92	1.91	GRMZM2G107754	UniProtKB/TrEMBL	C4J3E5	Putative uncharacterized protein
Zm00001d028531	0.16	0.91	0.33	0.37	0.33	0.43	0.22	0.12	0.12	0.19	0.16	0.91	3.34	GRMZM2G151582	RefSeq peptide	NP_001144187	hypothetical protein LOC100277047
Zm00001d045483	0.22	0.91	0.49	0.42	0.39	0.6	0.21	0.19	0.15	0.28	0.25	0.91	4.11	GRMZM2G122061	RefSeq peptide	NP_001141317	hypothetical protein LOC100273408
Zm00001d029714	0.22	0.9	0.69	0.39	0.11	0.26	0.17	0.21	0.13	0.51	0.45	0.9	4.04	NA	NA	NA	NA
Zm00001d030893	0.08	0.9	0.14	0.13	0.33	0.57	0.21	0.4	0.18	0.03	0.06	0.9	3.03	GRMZM5G836886	RefSeq DNA	NM_001175499	hypothetical protein LOC100382797 (LOC100382797), mRNA
Zm00001d042669	0.37	0.9	0.76	0.61	0.33	0.35	0.22	0.23	0.22	0.34	0.34	0.9	4.67	GRMZM2G046846	RefSeq peptide	NP_001145172	hypothetical protein LOC100278408
Zm00001d044379	0.32	0.9	0.8	0.77	0.22	0.49	0.3	0.33	0.27	0.42	0.38	0.9	5.2	GRMZM2G055578	RefSeq DNA	NM_001175370	hypothetical protein LOC100382646 (LOC100382646), mRNA
Zm00001d045611	0.46	0.9	0.56	0.57	0.67	0.33	0.23	0.22	0.12	0.29	0.39	0.9	4.74	NA	NA	NA	NA
Zm00001d001809	0.53	0.89	0.81	0.86	0.89	0.83	0.41	0.69	0.64	0.32	0.45	0.89	7.32	GRMZM5G845404	UniProtKB/TrEMBL	C4J6Z5	Putative uncharacterized protein
Zm00001d003941	0.57	0.89	0.21	0.42	0.56	0.57	0.43	0.29	0.25	0.33	0.37	0.89	4.89	GRMZM2G085833	RefSeq peptide	NP_001131175	hypothetical protein LOC100192483
Zm00001d009902	0.13	0.89	0.7	0.4	0	0.09	0.08	0.01	0.01	0.33	0.39	0.89	3.03	GRMZM2G023520	RefSeq peptide	NP_001144246	hypothetical protein LOC100277114
Zm00001d010522	0.46	0.89	0.72	0.72	0.89	0.68	0.45	0.61	0.49	0.37	0.31	0.89	6.59	GRMZM2G038401	RefSeq DNA	NM_001151857	hypothetical protein LOC100278654 (LOC100278654), mRNA
Zm00001d014656	0.42	0.89	0.68	0.62	0.5	0.68	0.47	0.77	0.57	0.34	0.45	0.89	6.39	GRMZM2G058479	RefSeq peptide	NP_001144648	hypothetical protein LOC100277669
Zm00001d014775	0.37	0.89	0.74	0.54	0.56	0.66	0.3	0.3	0.33	0.24	0.31	0.89	5.24	GRMZM2G158136	RefSeq peptide	NP_001150200	ATPase family AAA domain-containing protein 1
Zm00001d021754	0.36	0.89	0.54	0.58	0.28	0.37	0.26	0.38	0.3	0.17	0.27	0.89	4.4	NA	NA	NA	NA
Zm00001d037142	0.37	0.89	0.65	0.63	0.61	0.79	0.43	0.5	0.42	0.43	0.32	0.89	6.04	NA	NA	NA	NA
Zm00001d041767	0.45	0.89	0.5	0.44	0.28	0.37	0.33	0.31	0.22	0.29	0.38	0.89	4.46	GRMZM2G153087	RefSeq peptide	NP_001149474	LOC100283100
Zm00001d046472	0.24	0.89	0.49	0.31	0.33	0.54	0.19	0.12	0.09	0.36	0.24	0.89	3.8	GRMZM2G155868	UniProtKB/TrEMBL	B6SXE2	Hemoglobin-like protein HbO
Zm00001d046592	0.34	0.89	0.56	0.59	0.83	0.79	0.4	0.29	0.25	0.16	0.18	0.89	5.28	GRMZM2G105167	RefSeq DNA	NM_001150835	hypothetical protein LOC100277198 (LOC100277198), mRNA
Zm00001d004075	0.06	0.88	0.05	0.03	0.56	0.27	0.1	0.04	0.02	0.04	0.01	0.88	2.06	GRMZM2G157027	RefSeq peptide	NP_001132102	hypothetical protein LOC100193518
Zm00001d008218	0.36	0.88	0.64	0.87	0.83	0.6	0.54	0.66	0.63	0.25	0.29	0.88	6.55	GRMZM2G378906	RefSeq peptide	NP_001169567	hypothetical protein LOC100383446
Zm00001d008690	0.21	0.88	0.49	0.42	0	0.53	0.19	0.16	0.13	0.18	0.16	0.88	3.35	GRMZM2G141216	RefSeq peptide	NP_001170754	hypothetical protein LOC100384847
Zm00001d034161	0.38	0.88	0.84	0.71	0.56	0.72	0.51	0.51	0.57	0.34	0.42	0.88	6.44	GRMZM2G138861	RefSeq peptide	NP_001149657	serine/threonine-protein kinase SAPK8
Zm00001d034494	0.21	0.88	0.22	0.74	0.06	0.32	0.21	0.11	0.27	0.05	0.08	0.88	3.15	GRMZM2G049912	RefSeq peptide	NP_001131426	hypothetical protein LOC100192756
Zm00001d040124	0.16	0.88	0.22	0.37	0.39	0.69	0.28	0.19	0.25	0.04	0.06	0.88	3.53	GRMZM2G104088	RefSeq DNA	NM_001153163	hypothetical protein LOC100280234 (LOC100280234), mRNA
Zm00001d040981	0.21	0.88	0.47	0.34	0.11	0.52	0.23	0.23	0.23	0.17	0.17	0.88	3.56	GRMZM2G045714	RefSeq peptide	NP_001132359	hypothetical protein LOC100193803
Zm00001d045559	0.32	0.88	0.55	0.68	0.28	0.8	0.46	0.21	0.3	0.2	0.2	0.88	4.88	GRMZM2G051890	RefSeq peptide	NP_001149788	nucleic acid binding protein
Zm00001d047382	0.6	0.88	0.65	0.6	0.39	0.6	0.38	0.4	0.47	0.31	0.46	0.88	5.74	GRMZM2G123709	RefSeq peptide	NP_001150616	nucleotide binding protein
Zm00001d049761	0.25	0.88	0.5	0.46	0.44	0.49	0.26	0.54	0.33	0.35	0.26	0.88	4.76	NA	NA	NA	NA
Zm00001d007654	0	0.87	0.03	0.01	0	0.13	0	0.01	0	0	0	0.87	1.05	NA	NA	NA	NA
Zm00001d018146	0.27	0.87	0.55	0.52	0.33	0.39	0.24	0.41	0.34	0.2	0.23	0.87	4.35	GRMZM2G101438	RefSeq peptide	NP_001136774	hypothetical protein LOC100216916
Zm00001d024854	0.01	0.87	0.03	0.03	0.06	0.09	0.07	0.01	0.01	0	0	0.87	1.18	GRMZM2G166665	RefSeq peptide	NP_001151574	lipopolysaccharide-modifying protein
Zm00001d027701	0.24	0.87	0.52	0.57	0.44	0.49	0.28	0.41	0.32	0.22	0.23	0.87	4.59	GRMZM2G100707	RefSeq peptide	NP_001152046	appr-1-p processing enzyme family protein
Zm00001d028958	0.38	0.87	0.82	0.85	0.39	0.66	0.4	0.66	0.62	0.17	0.28	0.87	6.1	NA	NA	NA	NA
Zm00001d037596	0.25	0.87	0.35	0.45	0.39	0.45	0.23	0.21	0.24	0.16	0.2	0.87	3.8	GRMZM2G153250	RefSeq peptide	NP_001146728	hypothetical protein LOC100280330
Zm00001d045050	0.18	0.87	0.17	0.27	0.28	0.34	0.22	0.26	0.23	0.04	0.07	0.87	2.93	GRMZM2G177231	RefSeq DNA	NM_001157664	tac7077 (LOC100284769), mRNA
Zm00001d018131	0.3	0.86	0.7	0.48	0.39	0.44	0.23	0.24	0.34	0.39	0.44	0.86	4.81	GRMZM2G072300	RefSeq peptide	NP_001152507	LOC100286147
Zm00001d020020	0.3	0.86	0.57	0.51	0.67	0.85	0.37	0.47	0.33	0.27	0.25	0.86	5.45	GRMZM2G173943	RefSeq peptide	NP_001152613	MYB-CC type transfactor
Zm00001d035170	0.38	0.86	0.56	0.72	0.56	0.84	0.39	0.37	0.41	0.23	0.25	0.86	5.57	NA	NA	NA	NA
Zm00001d042569	0.37	0.86	0.67	0.51	0.56	0.42	0.35	0.44	0.39	0.45	0.48	0.86	5.5	GRMZM2G070562	RefSeq peptide	NP_001169083	hypothetical protein LOC100382925
Zm00001d047499	0.28	0.86	0.71	0.18	0	0.17	0.17	0.12	0.13	0.13	0.29	0.86	3.04	GRMZM2G134064	RefSeq peptide	NP_001145000	hypothetical protein LOC100278163
Zm00001d025921	0.32	0.85	0.3	0.3	0.39	0.4	0.26	0.32	0.28	0.08	0.12	0.85	3.62	GRMZM2G168953	RefSeq peptide	NP_001148440	short-chain dehydrogenase/reductase SDR
Zm00001d026608	0.11	0.85	0.61	0.3	0.22	0.25	0.14	0.12	0.12	0.31	0.31	0.85	3.34	GRMZM5G892522	RefSeq peptide	NP_001147244	thioredoxin X
Zm00001d033457	0.28	0.85	0.76	0.85	0.22	0.68	0.48	0.01	0.06	0.04	0.06	0.85	4.29	GRMZM2G108766	UniProtKB/Swiss-Prot	Q43695	Tubulin beta-3 chain (Beta-3-tubulin)
Zm00001d034833	0.39	0.85	0.84	0.67	0.28	0.54	0.42	0.42	0.43	0.44	0.5	0.85	5.78	GRMZM2G016892	RefSeq peptide	NP_001146041	hypothetical protein LOC100279572
Zm00001d043152	0.25	0.85	0.15	0.22	0.33	0.33	0.19	0.06	0.03	0.06	0.13	0.85	2.6	GRMZM2G020002	RefSeq peptide	NP_001140692	hypothetical protein LOC100272767
Zm00001d043879	0.04	0.85	0.07	0.07	0	0.17	0.07	0.02	0.04	0.01	0.01	0.85	1.35	GRMZM2G037469	RefSeq peptide	NP_001151473	galactosylgalactosylxylosylprotein 3-beta-glucuronosyltransferase 1
Zm00001d044291	0.48	0.85	0.45	0.52	0.78	0.3	0.17	0.03	0.04	0.17	0.36	0.85	4.15	GRMZM2G371606	RefSeq peptide	NP_001146074	hypothetical protein LOC100279606
Zm00001d049361	0.41	0.85	0.62	0.46	0.83	0.78	0.56	0.4	0.41	0.45	0.46	0.85	6.23	GRMZM5G852329	UniProtKB/TrEMBL	B4FSS0	Putative uncharacterized protein
Zm00001d007652	0.09	0.84	0.09	0.06	0.06	0.1	0.01	0.01	0.01	0.01	0.04	0.84	1.32	NA	NA	NA	NA
Zm00001d046624	0.64	0.84	0.69	0.76	0.61	0.69	0.38	0.42	0.34	0.59	0.45	0.84	6.41	GRMZM2G145104	RefSeq DNA	NM_001177079	hypothetical protein LOC100384569 (LOC100384569), mRNA
Zm00001d007388	0.52	0.83	0.62	0.7	0.67	0.43	0.46	0.59	0.5	0.33	0.42	0.83	6.07	NA	NA	NA	NA
Zm00001d009801	0.04	0.83	0.44	0.23	0	0.11	0.01	0	0.02	0.02	0.02	0.83	1.72	NA	NA	NA	NA
Zm00001d032979	0.37	0.83	0.8	0.64	0.44	0.49	0.36	0.52	0.45	0.32	0.37	0.83	5.59	GRMZM2G118467	RefSeq peptide	NP_001146094	hypothetical protein LOC100279626
Zm00001d038704	0.29	0.83	0.52	0.51	0.22	0.48	0.25	0.32	0.32	0.15	0.22	0.83	4.11	GRMZM2G111696	RefSeq DNA	NM_001111807	expressed protein DH12 (LOC542193), mRNA
Zm00001d039304	0.14	0.83	0.37	0.33	0.33	0.39	0.27	0.19	0.29	0.22	0.18	0.83	3.54	NA	NA	NA	NA
Zm00001d054093	0	0.83	0.05	0.07	0.06	0.71	0.07	0.24	0.27	0	0.01	0.83	2.31	GRMZM2G131087	RefSeq peptide	NP_001148289	senescence-associated protein DIN1
Zm00001d006605	0.23	0.82	0.51	0.79	0.39	0.32	0.23	0.36	0.51	0.1	0.14	0.82	4.4	NA	NA	NA	NA
Zm00001d007434	0.36	0.82	0.78	0.7	0.56	0.71	0.36	0.58	0.45	0.22	0.37	0.82	5.91	GRMZM2G023328	RefSeq peptide	NP_001159208	hypothetical protein LOC100304294
Zm00001d008596	0.35	0.82	0.58	0.73	0.72	0.74	0.41	0.33	0.35	0.39	0.36	0.82	5.78	GRMZM2G126860	UniProtKB/TrEMBL	B8A2I4	Putative uncharacterized protein
Zm00001d010889	0	0.82	0.03	0.02	0	0.13	0	0	0.01	0	0	0.82	1.01	GRMZM2G111306	UniProtKB/TrEMBL	Q8RUX5	One repeat myb transcriptional factor
Zm00001d026630	0.4	0.82	0.5	0.57	0.5	0.66	0.35	0.46	0.39	0.12	0.24	0.82	5.01	GRMZM2G142757	RefSeq peptide	NP_001136598	hypothetical protein LOC100216721
Zm00001d008284	0.39	0.81	0.67	0.81	0.67	0.61	0.46	0.68	0.74	0.23	0.28	0.81	6.35	GRMZM2G467059	RefSeq peptide	NP_001137003	hypothetical protein LOC100217166
Zm00001d010537	0.37	0.81	0.74	0.58	0.61	0.47	0.37	0.46	0.48	0.24	0.35	0.81	5.48	GRMZM5G883149	RefSeq peptide	NP_001141961	hypothetical protein LOC100274110
Zm00001d017826	0.11	0.81	0.27	0.26	0.5	0.14	0.05	0.05	0.1	0.08	0.08	0.81	2.45	NA	NA	NA	NA
Zm00001d034839	0.27	0.81	0.21	0.72	0.28	0.68	0.32	0.42	0.43	0.05	0.12	0.81	4.31	GRMZM2G134054	RefSeq peptide	NP_001140870	hypothetical protein LOC100272946
Zm00001d041420	0.19	0.81	0.28	0.34	0.22	0.3	0.21	0.33	0.21	0.06	0.06	0.81	3.01	GRMZM2G075900	RefSeq peptide	NP_001106067	H+-translocating pyrophosphatase
Zm00001d043768	0.22	0.81	0.46	0.59	0.28	0.37	0.19	0.26	0.13	0.14	0.19	0.81	3.64	GRMZM2G152057	RefSeq peptide	NP_001131182	hypothetical protein LOC100192490
Zm00001d017261	0.23	0.8	0.63	0.46	0.5	0.44	0.35	0.44	0.39	0.3	0.29	0.8	4.83	GRMZM2G075683	RefSeq peptide	NP_001137014	hypothetical protein LOC100217181
Zm00001d028713	0.46	0.8	0.29	0.39	0.72	0.47	0.44	0.33	0.38	0.14	0.13	0.8	4.55	GRMZM2G443265	RefSeq peptide	NP_001130193	hypothetical protein LOC100191287
Zm00001d004466	0.5	0.79	0.73	0.73	0.28	0.33	0.33	0.39	0.41	0.46	0.46	0.79	5.41	GRMZM2G081745	RefSeq peptide	NP_001132680	hypothetical protein LOC100194158
Zm00001d013421	0.19	0.79	0.63	0.53	0.22	0.31	0.17	0.22	0.21	0.23	0.25	0.79	3.75	GRMZM2G347645	RefSeq peptide	NP_001170060	hypothetical protein LOC100383976
Zm00001d029725	0.34	0.79	0.36	0.45	0.17	0.32	0.26	0.33	0.29	0.19	0.25	0.79	3.75	GRMZM2G162292	RefSeq DNA	NM_001150446	hypothetical protein LOC100276728 (LOC100276728), mRNA
Zm00001d002639	0.26	0.78	0.5	0.44	0.39	0.53	0.28	0.19	0.2	0.19	0.2	0.78	3.96	GRMZM2G072462	RefSeq peptide	NP_001130198	hypothetical protein LOC100191292
Zm00001d012883	0	0.78	0.06	0.11	0	0.3	0.03	0.03	0.05	0.01	0.01	0.78	1.38	GRMZM2G148937	RefSeq peptide	NP_001145798	hypothetical protein LOC100279305
Zm00001d014525	0.31	0.78	0.46	0.39	0.5	0.75	0.45	0.23	0.22	0.38	0.22	0.78	4.69	GRMZM2G113655	RefSeq peptide	NP_001105784	glycosyltransferase
Zm00001d021347	0.21	0.78	0.44	0.38	0.17	0.18	0.17	0.19	0.16	0.13	0.18	0.78	2.99	NA	NA	NA	NA
Zm00001d035731	0.23	0.78	0.59	0.41	0.11	0.27	0.13	0.16	0.11	0.26	0.26	0.78	3.31	NA	NA	NA	NA
Zm00001d037537	0.14	0.78	0.43	0.24	0.44	0.51	0.18	0.15	0.18	0.06	0.15	0.78	3.26	GRMZM2G148810	RefSeq peptide	NP_001131996	hypothetical protein LOC100193399
Zm00001d040448	0.3	0.78	0.66	0.63	0.67	0.32	0.31	0.45	0.41	0.22	0.32	0.78	5.07	AC213600.3_FG002	RefSeq peptide	NP_001146004	hypothetical protein LOC100279534
Zm00001d046263	0.2	0.78	0.08	0.05	0.5	0.1	0.15	0.05	0.04	0.13	0.1	0.78	2.18	NA	NA	NA	NA
Zm00001d046649	0.23	0.78	0.39	0.3	0.06	0.1	0.03	0.01	0.01	0.01	0.08	0.78	2	NA	NA	NA	NA
Zm00001d047666	0.44	0.78	0.72	0.65	0.17	0.48	0.32	0.32	0.38	0.49	0.58	0.78	5.33	GRMZM2G123987	RefSeq peptide	NP_001146225	hypothetical protein LOC100279795
Zm00001d003435	0.28	0.77	0.65	0.71	0.5	0.48	0.36	0.75	0.67	0.21	0.3	0.77	5.68	NA	NA	NA	NA
Zm00001d006580	0.35	0.77	0.5	0.65	0.33	0.39	0.21	0.41	0.29	0.16	0.21	0.77	4.27	GRMZM2G415012	RefSeq peptide	NP_001130778	hypothetical protein LOC100191882
Zm00001d010206	0.12	0.77	0.3	0.45	0.11	0.3	0.2	0.3	0.28	0.07	0.15	0.77	3.05	GRMZM2G149808	RefSeq peptide	NP_001144101	hypothetical protein LOC100276938
Zm00001d012101	0.24	0.77	0.43	0.46	0.28	0.28	0.17	0.24	0.34	0.14	0.17	0.77	3.52	GRMZM2G065893	RefSeq peptide	NP_001145987	hypothetical protein LOC100279516
Zm00001d018149	0.33	0.77	0.36	0.6	0.11	0.36	0.19	0.04	0.09	0.09	0.19	0.77	3.13	GRMZM2G101613	RefSeq peptide	NP_001149832	cyclin-dependent kinase inhibitor 2
Zm00001d033557	0.21	0.77	0.67	0.55	0.72	0.55	0.24	0.33	0.17	0.48	0.34	0.77	5.03	GRMZM2G080725	RefSeq peptide	NP_001144123	hypothetical protein LOC100276965
Zm00001d038871	0.48	0.77	0.54	0.58	0.61	0.29	0.27	0.42	0.36	0.24	0.37	0.77	4.93	GRMZM2G096491	RefSeq peptide	NP_001149966	mov34/MPN/PAD-1 family protein
Zm00001d039409	0.28	0.77	0.58	0.51	0.06	0.36	0.26	0.32	0.2	0.35	0.28	0.77	3.97	NA	NA	NA	NA
Zm00001d049092	0.04	0.77	0.06	0.06	0.39	0.12	0.09	0.11	0.13	0.01	0.02	0.77	1.8	GRMZM2G104147	RefSeq peptide	NP_001168252	hypothetical protein LOC100382015
Zm00001d050827	0.18	0.77	0.3	0.27	0.28	0.28	0.26	0.63	0.67	0.1	0.21	0.77	3.95	GRMZM2G060464	RefSeq peptide	NP_001148550	nucleoside diphosphate kinase
Zm00001d053432	0	0.77	0.08	0.03	0.11	0.17	0.03	0.02	0.04	0.01	0.01	0.77	1.27	GRMZM2G038365	RefSeq peptide	NP_001140947	hypothetical protein LOC100273026
Zm00001d003460	0.24	0.76	0.7	0.69	0.33	0.31	0.24	0.38	0.29	0.24	0.27	0.76	4.45	GRMZM2G071768	RefSeq peptide	NP_001148795	LOC100282412
Zm00001d006219	0.36	0.76	0.48	0.54	0.61	0.18	0.25	0.44	0.41	0.13	0.25	0.76	4.41	GRMZM2G130278	RefSeq peptide	NP_001141664	hypothetical protein LOC100273790
Zm00001d006722	0.19	0.76	0.41	0.63	0.17	0.38	0.19	0.11	0.14	0.06	0.16	0.76	3.2	GRMZM2G028905	RefSeq peptide	NP_001140234	hypothetical protein LOC100272274
Zm00001d028608	0.3	0.76	0.45	0.75	0.22	0.37	0.26	0.1	0.15	0.24	0.32	0.76	3.92	GRMZM2G110309	UniProtKB/TrEMBL	C0PH41	Initiator-binding protein 2Putative uncharacterized protein ;
Zm00001d031707	0.19	0.76	0.37	0.4	0.33	0.47	0.26	0.3	0.27	0.13	0.15	0.76	3.63	NA	NA	NA	NA
Zm00001d042058	0.35	0.76	0.66	0.62	0.22	0.6	0.34	0.4	0.31	0.46	0.32	0.76	5.04	GRMZM2G109284	UniProtKB/TrEMBL	C4JAG0	Putative uncharacterized protein
Zm00001d051761	0.21	0.76	0.75	0.39	0.28	0.74	0.45	0.12	0.06	0.5	0.37	0.76	4.63	GRMZM2G125544	RefSeq peptide	NP_001146721	hypothetical protein LOC100280323
Zm00001d003292	0.09	0.75	0.14	0.27	0.11	0.27	0.08	0.11	0.09	0.04	0.06	0.75	2.01	GRMZM2G062488	RefSeq peptide	NP_001169715	hypothetical protein LOC100383596
Zm00001d024619	0	0.75	0.02	0	0.06	0.08	0	0	0	0	0	0.75	0.91	GRMZM2G034862	RefSeq peptide	NP_001142768	hypothetical protein LOC100275124
Zm00001d029249	0.3	0.75	0.74	0.45	0.72	0.34	0.23	0.51	0.44	0.29	0.34	0.75	5.11	AC213099.3_FG001	RefSeq peptide	NP_001145400	hypothetical protein LOC100278751
Zm00001d045127	0.18	0.75	0.29	0.4	0.56	0.19	0.11	0.17	0.14	0.03	0.13	0.75	2.95	GRMZM2G072550	RefSeq peptide	NP_001144031	hypothetical protein LOC100276855
Zm00001d047908	0.26	0.75	0.4	0.56	0.28	0.35	0.27	0.38	0.42	0.11	0.18	0.75	3.96	GRMZM2G144985	RefSeq peptide	NP_001147940	serine palmitoyltransferase 1
Zm00001d050326	0	0.75	0.02	0	0	0.07	0	0	0.01	0	0	0.75	0.85	NA	NA	NA	NA
Zm00001d008725	0.33	0.74	0.63	0.52	0.17	0.33	0.26	0.52	0.35	0.24	0.28	0.74	4.37	NA	NA	NA	NA
Zm00001d013512	0.26	0.74	0.4	0.36	0.44	0.26	0.16	0.13	0.23	0.07	0.18	0.74	3.23	GRMZM5G813092	RefSeq peptide	NP_001142104	hypothetical protein LOC100274268
Zm00001d020101	0.41	0.74	0.67	0.56	0.28	0.19	0.19	0.09	0.41	0.13	0.32	0.74	3.99	GRMZM2G110685	RefSeq peptide	NP_001159234	hypothetical protein LOC100304321
Zm00001d035574	0.33	0.74	0.69	0.72	0.33	0.55	0.21	0.34	0.26	0.28	0.32	0.74	4.77	NA	NA	NA	NA
Zm00001d045370	0.25	0.74	0.65	0.19	0	0.2	0.21	0.07	0.06	0.57	0.47	0.74	3.41	GRMZM2G076972	RefSeq peptide	NP_001145623	hypothetical protein LOC100279109
Zm00001d047020	0.35	0.74	0.41	0.43	0.44	0.59	0.29	0.06	0.09	0.22	0.33	0.74	3.95	GRMZM2G134045	RefSeq peptide	NP_001149824	ADP-ribosylation factor GTPase-activating protein 3
Zm00001d003851	0.18	0.73	0.32	0.39	0.17	0.71	0.32	0.33	0.32	0.12	0.16	0.73	3.75	GRMZM2G422938	RefSeq peptide	NP_001141482	hypothetical protein LOC100273593
Zm00001d010443	0.13	0.73	0.5	0.38	0.22	0.31	0.22	0.29	0.27	0.13	0.23	0.73	3.41	GRMZM2G131152	RefSeq peptide	NP_001131156	hypothetical protein LOC100192464
Zm00001d014783	0.1	0.73	0.31	0.41	0.17	0.35	0.15	0.13	0.1	0.07	0.12	0.73	2.64	GRMZM5G823891	RefSeq peptide	NP_001131337	hypothetical protein LOC100192653
Zm00001d021553	0.36	0.73	0.69	0.68	0.39	0.52	0.34	0.55	0.41	0.32	0.38	0.73	5.37	GRMZM2G138230	RefSeq peptide	NP_001159153	hypothetical protein LOC100304236
Zm00001d027353	0.09	0.73	0.13	0.38	0	0.13	0.11	0.13	0.25	0.02	0.04	0.73	2.01	GRMZM2G126199	RefSeq DNA	NM_001158770	retinol dehydrogenase 12 (LOC100285880), mRNA
Zm00001d042615	0.26	0.73	0.68	0.51	0.33	0.35	0.21	0.38	0.22	0.25	0.29	0.73	4.21	NA	NA	NA	NA
Zm00001d049548	0.43	0.73	0.59	0.63	0.28	0.51	0.3	0.51	0.43	0.29	0.38	0.73	5.08	GRMZM2G055520	RefSeq peptide	NP_001145766	hypothetical protein LOC100279273
Zm00001d002340	0.37	0.72	0.52	0.48	0.39	0.44	0.26	0.38	0.36	0.19	0.29	0.72	4.4	GRMZM2G045331	RefSeq peptide	NP_001131945	hypothetical protein LOC100193338
Zm00001d010529	0.07	0.72	0.32	0.19	0	0.18	0.09	0.12	0.15	0.08	0.09	0.72	2.01	NA	NA	NA	NA
Zm00001d023557	0.22	0.72	0.46	0.51	0.28	0.51	0.24	0.15	0.12	0.36	0.22	0.72	3.79	GRMZM2G068710	RefSeq peptide	NP_001149015	LOC100282635
Zm00001d025884	0	0.72	0.03	0	0.06	0.1	0.01	0	0	0	0	0.72	0.92	NA	NA	NA	NA
Zm00001d027362	0.24	0.72	0.48	0.54	0.5	0.66	0.26	0.22	0.24	0.44	0.37	0.72	4.67	GRMZM2G044388	RefSeq peptide	NP_001142270	hypothetical protein LOC100274439
Zm00001d033734	0.35	0.72	0.61	0.67	0.44	0.47	0.39	0.37	0.43	0.22	0.25	0.72	4.92	GRMZM2G010054	RefSeq peptide	NP_001170371	hypothetical protein LOC100384351
Zm00001d036048	0.21	0.72	0.58	0.56	0.44	0.53	0.28	0.16	0.16	0.13	0.21	0.72	3.98	NA	NA	NA	NA
Zm00001d038336	0.03	0.72	0.03	0.03	0.06	0.1	0.02	0.05	0.02	0	0	0.72	1.06	NA	NA	NA	NA
Zm00001d038396	0.24	0.72	0.58	0.49	0.28	0.35	0.23	0.23	0.18	0.28	0.24	0.72	3.82	GRMZM5G804893	UniProtKB/Swiss-Prot	P25209	Nuclear transcription factor Y subunit B (NF-YB)(CAAT box DNA-binding protein subunit B)
Zm00001d038927	0.22	0.72	0.6	0.52	0.44	0.6	0.31	0.21	0.22	0.17	0.18	0.72	4.19	GRMZM2G113216	RefSeq peptide	NP_001105769	thiol oxidoreductase
Zm00001d039251	0.01	0.72	0.06	0.06	0.06	0.06	0.02	0.03	0.03	0.01	0.01	0.72	1.07	GRMZM5G860761	UniProtKB/TrEMBL	B6T324	Glucan endo-1,3-beta-glucosidase 4
Zm00001d039710	0.4	0.72	0.66	0.43	0.28	0.55	0.29	0.11	0.23	0.19	0.43	0.72	4.29	GRMZM2G159145	RefSeq peptide	NP_001147225	thioredoxin H-type
Zm00001d042193	0.31	0.72	0.51	0.52	0.72	0.61	0.28	0.49	0.3	0.13	0.17	0.72	4.76	NA	NA	NA	NA
Zm00001d042724	0.36	0.72	0.72	0.56	0.44	0.72	0.35	0.49	0.42	0.49	0.38	0.72	5.65	GRMZM5G866954	RefSeq peptide	NP_001130799	hypothetical protein LOC100191903
Zm00001d045894	0.55	0.72	0.57	0.46	0.61	0.57	0.4	0.38	0.38	0.27	0.42	0.72	5.33	GRMZM2G082962	RefSeq peptide	NP_001146377	hypothetical protein LOC100279955
Zm00001d046948	0.19	0.72	0.37	0.4	0.67	0.72	0.31	0.4	0.32	0.18	0.18	0.72	4.46	GRMZM2G090849	RefSeq peptide	NP_001149466	cell division control protein 50
Zm00001d051910	0.25	0.72	0.44	0.5	0.11	0.69	0.29	0.31	0.33	0.18	0.25	0.72	4.07	GRMZM2G142806	RefSeq peptide	NP_001152412	TBC1 domain family member 22A
Zm00001d002243	0.29	0.71	0.69	0.54	0.61	0.31	0.24	0.37	0.3	0.31	0.38	0.71	4.75	GRMZM2G012088	RefSeq peptide	NP_001131626	hypothetical protein LOC100192981
Zm00001d005102	0.3	0.71	0.6	0.59	0.39	0.47	0.32	0.51	0.42	0.15	0.25	0.71	4.71	GRMZM2G151268	RefSeq peptide	NP_001132494	hypothetical protein LOC100193953
Zm00001d011243	0.23	0.71	0.48	0.53	0.28	0.53	0.29	0.26	0.25	0.28	0.24	0.71	4.08	NA	NA	NA	NA
Zm00001d012393	0.14	0.71	0.48	0.44	0.39	0.32	0.11	0.13	0.17	0.22	0.22	0.71	3.33	GRMZM2G450424	RefSeq peptide	NP_001140563	hypothetical protein LOC100272628
Zm00001d012511	0.31	0.71	0.66	0.66	0.22	0.47	0.35	0.32	0.29	0.38	0.31	0.71	4.68	NA	NA	NA	NA
Zm00001d018043	0.16	0.71	0.43	0.38	0.22	0.29	0.15	0.12	0.14	0.18	0.19	0.71	2.97	NA	NA	NA	NA
Zm00001d024729	0.27	0.71	0.52	0.62	0.67	0.45	0.36	0.26	0.25	0.63	0.5	0.71	5.24	NA	NA	NA	NA
Zm00001d033776	0.21	0.71	0.48	0.47	0.33	0.52	0.22	0.24	0.21	0.15	0.18	0.71	3.72	GRMZM2G176735	RefSeq peptide	NP_001142809	hypothetical protein LOC100275187
Zm00001d038400	0.14	0.71	0.23	0.29	0.33	0.24	0.2	0.17	0.15	0.07	0.11	0.71	2.64	NA	NA	NA	NA
Zm00001d048272	0.31	0.71	0.65	0.64	0.56	0.58	0.36	0.44	0.36	0.33	0.31	0.71	5.25	GRMZM5G830874	RefSeq peptide	NP_001143971	hypothetical protein LOC100276788
Zm00001d006131	0.38	0.7	0.53	0.42	0.28	0.61	0.34	0.45	0.27	0.26	0.31	0.7	4.55	GRMZM5G848608	RefSeq peptide	NP_001132697	hypothetical protein LOC100194177
Zm00001d009837	0.22	0.7	0.64	0.55	0.28	0.39	0.21	0.19	0.21	0.5	0.43	0.7	4.32	GRMZM2G055116	RefSeq peptide	NP_001167835	hypothetical protein LOC100381535
Zm00001d012958	0.14	0.7	0.67	0.34	0.11	0.18	0.13	0.12	0.14	0.28	0.38	0.7	3.19	GRMZM2G144042	RefSeq peptide	NP_001141912	hypothetical protein LOC100274061
Zm00001d014084	0.01	0.7	0.34	0.32	0	0.09	0.02	0.01	0.03	0.06	0.06	0.7	1.64	NA	NA	NA	NA
Zm00001d015893	0.4	0.7	0.34	0.47	0.67	0.51	0.34	0.4	0.31	0.18	0.29	0.7	4.61	GRMZM2G029258	UniProtKB/TrEMBL	C0PIG5	Putative uncharacterized protein
Zm00001d018382	0.36	0.7	0.52	0.63	0.5	0.64	0.35	0.35	0.42	0.53	0.35	0.7	5.35	NA	NA	NA	NA
Zm00001d020418	0	0.7	0.01	0	0	0.08	0	0	0	0	0	0.7	0.79	GRMZM2G022904	UniProtKB/TrEMBL	C4J6D1	Putative uncharacterized protein
Zm00001d031979	0.23	0.7	0.55	0.51	0.28	0.42	0.25	0.4	0.43	0.13	0.19	0.7	4.09	NA	NA	NA	NA
Zm00001d033980	0.24	0.7	0.07	0.17	0.11	0.54	0.12	0.28	0.67	0.05	0.14	0.7	3.09	GRMZM2G149923	UniProtKB/TrEMBL	B6TGU5	Calmodulin
Zm00001d034682	0.29	0.7	0.43	0.44	0.17	0.47	0.25	0.3	0.28	0.24	0.26	0.7	3.83	GRMZM2G366688	RefSeq peptide	NP_001140901	hypothetical protein LOC100272978
Zm00001d002823	0.09	0.69	0.38	0.37	0.39	0.22	0.09	0.17	0.14	0.31	0.15	0.69	3	GRMZM2G070863	RefSeq peptide	NP_001140841	hypothetical protein LOC100272917
Zm00001d010368	0.44	0.69	0.29	0.41	0.5	0.46	0.32	0.36	0.25	0.22	0.35	0.69	4.29	GRMZM2G117388	UniProtKB/Swiss-Prot	Q4G2J6	Derlin-1.1 (ZmDerlin1-1)
Zm00001d013620	0.41	0.69	0.59	0.57	0.28	0.45	0.33	0.39	0.38	0.55	0.58	0.69	5.22	GRMZM5G814310	RefSeq peptide	NP_001169822	hypothetical protein LOC100383714
Zm00001d016591	0.19	0.69	0.43	0.46	0.11	0.33	0.17	0.26	0.26	0.29	0.24	0.69	3.43	NA	NA	NA	NA
Zm00001d019263	0.42	0.69	0.67	0.61	0.39	0.49	0.44	0.46	0.47	0.39	0.46	0.69	5.49	GRMZM2G421614	RefSeq peptide	NP_001147377	protein phosphatase inhibitor 2 containing protein
Zm00001d027876	0.37	0.69	0.26	0.33	0.28	0.37	0.25	0.32	0.24	0.2	0.3	0.69	3.61	GRMZM2G156486	RefSeq peptide	NP_001146676	hypothetical protein LOC100280276
Zm00001d034501	0.13	0.69	0.28	0.47	0.22	0.26	0.07	0.01	0.04	0.07	0.02	0.69	2.26	NA	NA	NA	NA
Zm00001d044431	0.06	0.69	0.31	0.64	0	0.31	0.18	0.16	0.55	0.02	0.03	0.69	2.95	NA	NA	NA	NA
Zm00001d053217	0.45	0.69	0.57	0.61	0.39	0.55	0.46	0.39	0.45	0.16	0.32	0.69	5.04	GRMZM2G050467	RefSeq peptide	NP_001132162	hypothetical protein LOC100193583
Zm00001d002941	0.35	0.68	0.39	0.48	0.67	0.59	0.52	0.64	0.55	0.09	0.19	0.68	5.15	GRMZM2G127591	RefSeq peptide	NP_001146487	hypothetical protein LOC100280075
Zm00001d007757	0.24	0.68	0.37	0.59	0.39	0.49	0.24	0.27	0.2	0.2	0.2	0.68	3.87	GRMZM2G035807	UniProtKB/TrEMBL	C4J594	Putative uncharacterized protein
Zm00001d010834	0.24	0.68	0.54	0.36	0.44	0.43	0.25	0.18	0.23	0.16	0.22	0.68	3.73	GRMZM2G017142	RefSeq peptide	NP_001136752	hypothetical protein LOC100216893
Zm00001d015010	0.02	0.68	0.07	0.06	0.33	0.11	0.02	0.06	0.04	0.02	0.01	0.68	1.42	NA	NA	NA	NA
Zm00001d026639	0.24	0.68	0.68	0.56	0.56	0.52	0.28	0.33	0.25	0.22	0.26	0.68	4.58	GRMZM2G173636	RefSeq peptide	NP_001142181	hypothetical protein LOC100274349
Zm00001d002115	0.45	0.67	0.62	0.65	0.39	0.19	0.24	0.49	0.27	0.18	0.32	0.67	4.47	GRMZM5G824964	RefSeq peptide	NP_001145974	hypothetical protein LOC100279501
Zm00001d002663	0.26	0.67	0.67	0.42	0.28	0.39	0.21	0.17	0.17	0.41	0.37	0.67	4.02	GRMZM2G082181	RefSeq peptide	NP_001145689	hypothetical protein LOC100279193
Zm00001d003796	0.05	0.67	0.27	0.24	0.39	0.18	0.12	0.09	0.18	0.09	0.12	0.67	2.4	GRMZM2G006371	RefSeq peptide	NP_001168513	hypothetical protein LOC100382292
Zm00001d014951	0.19	0.67	0.39	0.4	0.33	0.27	0.19	0.36	0.42	0.15	0.16	0.67	3.53	GRMZM2G159142	RefSeq peptide	NP_001144600	hypothetical protein LOC100277615
Zm00001d018072	0.34	0.67	0.64	0.47	0.28	0.36	0.35	0.2	0.24	0.53	0.51	0.67	4.59	GRMZM2G012269	RefSeq DNA	NM_001152974	hypothetical protein LOC100280031 (LOC100280031), mRNA
Zm00001d022366	0.22	0.67	0.44	0.41	0.17	0.35	0.21	0.2	0.21	0.15	0.24	0.67	3.27	GRMZM2G148213	RefSeq peptide	NP_001130519	hypothetical protein LOC100191618
Zm00001d030561	0.24	0.67	0.29	0.2	0.33	0.61	0.17	0.15	0.14	0.19	0.17	0.67	3.16	GRMZM2G053531	RefSeq peptide	NP_001158999	wound responsive protein
Zm00001d030770	0.12	0.67	0.34	0.33	0.61	0.46	0.15	0.21	0.14	0.08	0.09	0.67	3.2	GRMZM2G076911	RefSeq peptide	NP_001106237	LOC100127509
Zm00001d044290	0.1	0.67	0.36	0.61	0.17	0.23	0.15	0.57	0.61	0.09	0.14	0.67	3.7	GRMZM2G130375	RefSeq peptide	NP_001140495	hypothetical protein LOC100272556
Zm00001d053200	0.39	0.67	0.43	0.53	0.22	0.36	0.25	0.32	0.33	0.11	0.19	0.67	3.8	GRMZM2G096622	RefSeq peptide	NP_001131824	hypothetical protein LOC100193197
Zm00001d003652	0.27	0.66	0.35	0.31	0.39	0.32	0.23	0.24	0.22	0.27	0.23	0.66	3.49	GRMZM5G800530	UniProtKB/TrEMBL	C0PNA6	Putative uncharacterized protein
Zm00001d019357	0.24	0.66	0.42	0.35	0.06	0.08	0.07	0	0.01	0.06	0.12	0.66	2.07	GRMZM2G045834	RefSeq peptide	NP_001136729	hypothetical protein LOC100216868
Zm00001d023853	0.12	0.66	0.2	0.26	0.11	0.29	0.15	0.15	0.12	0.04	0.1	0.66	2.2	GRMZM2G141848	RefSeq peptide	NP_001105767	adenosine 5'-phosphosulfate reductase6
Zm00001d033780	0.3	0.66	0.64	0.39	0.5	0.56	0.32	0.3	0.29	0.31	0.29	0.66	4.56	GRMZM2G044569	RefSeq peptide	NP_001148677	LOC100282293
Zm00001d034990	0.06	0.66	0.33	0.51	0.44	0.36	0.1	0.1	0.12	0.07	0.05	0.66	2.8	GRMZM2G004435	RefSeq peptide	NP_001148255	polygalacturonase
Zm00001d037611	0	0.66	0.03	0.01	0	0.08	0	0	0	0	0	0.66	0.78	GRMZM2G024350	UniProtKB/TrEMBL	C4JC18	Putative uncharacterized protein
Zm00001d048732	0.21	0.66	0.26	0.22	0.44	0.52	0.18	0.12	0.11	0.14	0.15	0.66	3.01	GRMZM2G037342	RefSeq peptide	NP_001142115	hypothetical protein LOC100274279
Zm00001d051702	0.21	0.66	0.63	0.59	0.17	0.43	0.24	0.29	0.29	0.19	0.23	0.66	3.93	GRMZM2G127548	UniProtKB/TrEMBL	B4FWY5	BSD domain containing proteinPutative uncharacterized protein ;
Zm00001d053698	0.17	0.66	0.43	0.41	0.28	0.53	0.28	0.36	0.3	0.11	0.14	0.66	3.67	GRMZM2G040320	RefSeq peptide	NP_001143563	hypothetical protein LOC100276260
Zm00001d003254	0.29	0.65	0.4	0.41	0.5	0.36	0.21	0.3	0.22	0.15	0.24	0.65	3.73	GRMZM2G142712	RefSeq peptide	NP_001143399	hypothetical protein LOC100276041
Zm00001d016856	0.24	0.65	0.42	0.36	0.22	0.3	0.2	0.34	0.14	0.1	0.16	0.65	3.13	NA	NA	NA	NA
Zm00001d017728	0.11	0.65	0.24	0.55	0.06	0.17	0.2	0.16	0.6	0.31	0.3	0.65	3.35	NA	NA	NA	NA
Zm00001d028397	0.27	0.65	0.33	0.34	0.17	0.33	0.15	0.17	0.13	0.12	0.25	0.65	2.91	GRMZM2G108138	RefSeq peptide	NP_001142259	hypothetical protein LOC100274428
Zm00001d034662	0.21	0.65	0.35	0.22	0.39	0.28	0.2	0.13	0.12	0.38	0.4	0.65	3.33	GRMZM2G068117	RefSeq peptide	NP_001145874	hypothetical protein LOC100279389
Zm00001d037624	0.13	0.65	0.12	0.21	0.17	0.32	0.16	0.2	0.18	0.02	0.04	0.65	2.2	GRMZM2G092244	RefSeq peptide	NP_001132232	hypothetical protein LOC100193667
Zm00001d044695	0.03	0.65	0.06	0.1	0.11	0.1	0.03	0.06	0.05	0.01	0.01	0.65	1.21	NA	NA	NA	NA
Zm00001d048286	0.14	0.65	0.49	0.34	0.17	0.25	0.11	0.14	0.11	0.4	0.26	0.65	3.06	GRMZM2G136389	RefSeq peptide	NP_001141650	hypothetical protein LOC100273775
Zm00001d050479	0	0.65	0.02	0.02	0	0.06	0	0	0	0	0	0.65	0.75	NA	NA	NA	NA
Zm00001d012275	0.22	0.64	0.35	0.44	0.22	0.41	0.24	0.32	0.29	0.08	0.16	0.64	3.37	GRMZM2G387076	RefSeq peptide	NP_001148985	VAMP-like protein YKT62
Zm00001d014771	0.46	0.64	0.4	0.48	0.22	0.46	0.27	0.24	0.14	0.14	0.22	0.64	3.67	GRMZM2G116434	RefSeq peptide	NP_001146720	hypothetical protein LOC100280322
Zm00001d016228	0.36	0.64	0.38	0.39	0.5	0.25	0.2	0.29	0.24	0.11	0.26	0.64	3.62	GRMZM2G026490	RefSeq peptide	NP_001143593	hypothetical protein LOC100276297
Zm00001d034180	0.27	0.64	0.46	0.49	0.28	0.63	0.39	0.56	0.33	0.14	0.2	0.64	4.39	GRMZM2G164493	RefSeq peptide	NP_001141701	hypothetical protein LOC100273830
Zm00001d034575	0.33	0.64	0.58	0.5	0.56	0.34	0.23	0.35	0.29	0.28	0.3	0.64	4.4	GRMZM2G134227	RefSeq peptide	NP_001130546	hypothetical protein LOC100191645
Zm00001d035765	0.12	0.64	0.35	0.41	0.39	0.37	0.14	0.2	0.16	0.06	0.11	0.64	2.95	NA	NA	NA	NA
Zm00001d037693	0.02	0.64	0.02	0.02	0.06	0.22	0.05	0.05	0.02	0	0	0.64	1.1	GRMZM5G886257	RefSeq peptide	NP_001150965	NADP-dependent malic enzyme
Zm00001d042451	0.19	0.64	0.58	0.48	0.28	0.53	0.24	0.31	0.31	0.16	0.16	0.64	3.88	GRMZM2G127756	UniProtKB/TrEMBL	C4J6Q6	Putative uncharacterized protein
Zm00001d047807	0	0.64	0.02	0	0	0.06	0	0	0	0	0	0.64	0.72	NA	NA	NA	NA
Zm00001d007941	0	0.63	0.03	0	0.06	0.06	0	0	0	0	0	0.63	0.78	NA	NA	NA	NA
Zm00001d020403	0	0.63	0.02	0.01	0.06	0.13	0.01	0	0.01	0	0	0.63	0.87	GRMZM2G153527	RefSeq peptide	NP_001147470	receptor kinase
Zm00001d021930	0.15	0.63	0.56	0.58	0.22	0.23	0.25	0.34	0.25	0.13	0.2	0.63	3.54	GRMZM2G055216	RefSeq peptide	NP_001170519	hypothetical protein LOC100384530
Zm00001d024088	0.35	0.63	0.51	0.39	0.5	0.42	0.28	0.52	0.32	0.37	0.4	0.63	4.69	GRMZM5G829486	UniProtKB/TrEMBL	C4IYD4	Putative uncharacterized protein
Zm00001d042500	0.3	0.63	0.39	0.44	0.61	0.15	0.13	0.22	0.41	0.11	0.16	0.63	3.55	NA	NA	NA	NA
Zm00001d005264	0.3	0.62	0.42	0.51	0.17	0.33	0.28	0.36	0.33	0.2	0.26	0.62	3.78	GRMZM2G158575	RefSeq peptide	NP_001169345	hypothetical protein LOC100383212
Zm00001d010589	0.31	0.62	0.5	0.46	0.28	0.42	0.23	0.25	0.3	0.19	0.28	0.62	3.84	NA	NA	NA	NA
Zm00001d010985	0.06	0.62	0.23	0.25	0	0.23	0.1	0.16	0.41	0.04	0.11	0.62	2.21	AC219006.2_FG006	RefSeq peptide	NP_001152642	LOC100286283
Zm00001d027425	0.21	0.62	0.5	0.47	0.06	0.58	0.18	0.03	0.05	0.15	0.23	0.62	3.08	GRMZM2G026608	UniProtKB/TrEMBL	B6UGD4	Putative uncharacterized protein
Zm00001d029227	0.21	0.62	0.6	0.55	0.56	0.55	0.3	0.15	0.17	0.51	0.29	0.62	4.51	GRMZM2G057674	RefSeq peptide	NP_001141958	hypothetical protein LOC100274107
Zm00001d031536	0.37	0.62	0.36	0.44	0	0.19	0.17	0.09	0.28	0.14	0.22	0.62	2.88	GRMZM2G067049	UniProtKB/TrEMBL	B6UG37	Putative uncharacterized protein
Zm00001d032362	0.32	0.62	0.29	0.28	0	0.12	0.15	0.17	0.2	0.28	0.35	0.62	2.78	GRMZM2G101105	RefSeq peptide	NP_001141713	hypothetical protein LOC100273842
Zm00001d032671	0.27	0.62	0.39	0.39	0.33	0.58	0.34	0.46	0.36	0.14	0.22	0.62	4.1	GRMZM2G131815	RefSeq peptide	NP_001143231	hypothetical protein LOC100275748
Zm00001d047310	0.27	0.62	0.46	0.34	0.17	0.36	0.27	0.33	0.29	0.22	0.25	0.62	3.58	GRMZM2G171401	RefSeq peptide	NP_001150356	PRKR interacting protein 1
Zm00001d006751	0.13	0.61	0.27	0.33	0.22	0.3	0.15	0.18	0.17	0.08	0.06	0.61	2.5	NA	NA	NA	NA
Zm00001d010824	0.23	0.61	0.38	0.49	0.39	0.28	0.23	0.24	0.24	0.13	0.19	0.61	3.41	GRMZM2G048117	RefSeq peptide	NP_001168128	hypothetical protein LOC100381872
Zm00001d011102	0.31	0.61	0.52	0.41	0.44	0.27	0.23	0.47	0.4	0.13	0.22	0.61	4.01	GRMZM2G098212	RefSeq peptide	NP_001146656	hypothetical protein LOC100280256
Zm00001d011958	0.46	0.61	0.61	0.37	0.44	0.51	0.34	0.39	0.53	0.08	0.12	0.61	4.46	GRMZM2G105005	RefSeq peptide	NP_001146787	hypothetical protein LOC100280390
Zm00001d012931	0.12	0.61	0.4	0.42	0.17	0.22	0.16	0.22	0.2	0.11	0.12	0.61	2.75	GRMZM2G121826	RefSeq peptide	NP_001131271	hypothetical protein LOC100192584
Zm00001d013958	0.2	0.61	0.25	0.38	0.28	0.32	0.09	0.11	0.21	0.13	0.23	0.61	2.81	GRMZM2G020098	RefSeq peptide	NP_001141886	hypothetical protein LOC100274029
Zm00001d021823	0.2	0.61	0.41	0.42	0.28	0.33	0.23	0.13	0.16	0.15	0.19	0.61	3.11	GRMZM5G897592	RefSeq peptide	NP_001168633	hypothetical protein LOC100382419
Zm00001d021878	0.21	0.61	0.43	0.48	0.5	0.41	0.19	0.17	0.13	0.21	0.21	0.61	3.55	GRMZM2G061156	RefSeq peptide	NP_001145816	hypothetical protein LOC100279323
Zm00001d023807	0.32	0.61	0.6	0.53	0.39	0.49	0.31	0.39	0.32	0.41	0.31	0.61	4.68	NA	NA	NA	NA
Zm00001d034817	0.26	0.61	0.55	0.61	0.22	0.5	0.28	0.28	0.44	0.32	0.33	0.61	4.4	GRMZM2G369912	RefSeq peptide	NP_001105904	protein phosphatase 2A regulatory subunit B'
Zm00001d037902	0.18	0.61	0.21	0.18	0.28	0.39	0.13	0.16	0.14	0.07	0.11	0.61	2.46	AC233942.1_FG001	RefSeq peptide	NP_001169022	hypothetical protein LOC100382855
Zm00001d038189	0.41	0.61	0.45	0.36	0.61	0.52	0.34	0.36	0.25	0.13	0.25	0.61	4.29	GRMZM5G891783	RefSeq peptide	NP_001143394	hypothetical protein LOC100276032
Zm00001d039826	0.18	0.61	0.49	0.22	0	0.46	0.16	0.07	0.07	0.19	0.31	0.61	2.76	NA	NA	NA	NA
Zm00001d048623	0.01	0.61	0.01	0.02	0	0.06	0.04	0.02	0.01	0	0	0.61	0.78	GRMZM2G048136	RefSeq DNA	NM_001156410	MYB59 (LOC100283510), mRNA
Zm00001d002607	0.25	0.6	0.39	0.33	0.33	0.17	0.18	0.14	0.16	0.15	0.22	0.6	2.92	GRMZM2G003752	RefSeq peptide	NP_001151356	fasciclin-like arabinogalactan protein 10
Zm00001d007522	0.16	0.6	0.28	0.31	0.22	0.32	0.16	0.23	0.19	0.15	0.15	0.6	2.77	GRMZM2G000936	UniProtKB/TrEMBL	C4J124	Putative uncharacterized protein
Zm00001d009407	0.15	0.6	0.28	0.51	0.28	0.37	0.15	0.1	0.11	0.1	0.14	0.6	2.79	NA	NA	NA	NA
Zm00001d016351	0.23	0.6	0.41	0.27	0.17	0.1	0.07	0.01	0.02	0.12	0.17	0.6	2.17	NA	NA	NA	NA
Zm00001d018041	0.12	0.6	0.24	0.25	0.11	0.55	0.16	0.09	0.06	0.09	0.11	0.6	2.38	GRMZM5G836378	RefSeq peptide	NP_001149772	protein SUR2
Zm00001d018959	0.08	0.6	0.21	0.18	0.11	0.2	0.07	0.08	0.08	0.07	0.08	0.6	1.76	NA	NA	NA	NA
Zm00001d025050	0.17	0.6	0.47	0.25	0.22	0.22	0.15	0.15	0.13	0.16	0.25	0.6	2.77	GRMZM5G881323	UniProtKB/TrEMBL	C0PKW1	Putative uncharacterized protein
Zm00001d025414	0.12	0.6	0.21	0.38	0.17	0.28	0.21	0.08	0.09	0.08	0.09	0.6	2.31	GRMZM5G800211	RefSeq peptide	NP_001130191	hypothetical protein LOC100191285
Zm00001d028989	0.23	0.6	0.31	0.33	0.39	0.5	0.24	0.35	0.21	0.09	0.15	0.6	3.4	GRMZM2G107463	RefSeq peptide	NP_001169391	hypothetical protein LOC100383259
Zm00001d029832	0.27	0.6	0.41	0.3	0.28	0.24	0.14	0.25	0.21	0.15	0.22	0.6	3.07	GRMZM2G117804	RefSeq peptide	NP_001141652	hypothetical protein LOC100273777
Zm00001d031338	0.21	0.6	0.4	0.22	0.11	0.24	0.18	0.12	0.13	0.38	0.28	0.6	2.87	GRMZM2G115981	UniProtKB/TrEMBL	C0P904	Putative uncharacterized protein
Zm00001d042478	0.14	0.6	0.52	0.23	0.39	0.17	0.09	0.14	0.11	0.12	0.27	0.6	2.78	GRMZM2G058954	RefSeq peptide	NP_001170211	hypothetical protein LOC100384162
Zm00001d043775	0.34	0.6	0.52	0.51	0.56	0.49	0.27	0.42	0.31	0.29	0.3	0.6	4.61	NA	NA	NA	NA
Zm00001d045696	0.06	0.6	0.13	0.19	0.39	0.23	0.08	0.05	0.05	0.03	0.05	0.6	1.86	GRMZM2G057983	UniProtKB/TrEMBL	C4JC39	Putative uncharacterized protein
Zm00001d050823	0.21	0.6	0.36	0.35	0.5	0.44	0.32	0.37	0.28	0.11	0.2	0.6	3.74	GRMZM2G032314	RefSeq peptide	NP_001132307	hypothetical protein LOC100193749
Zm00001d051504	0.15	0.6	0.13	0.1	0.22	0.15	0.06	0.06	0.05	0.13	0.09	0.6	1.74	GRMZM2G146337	UniProtKB/TrEMBL	C4JBJ9	Putative uncharacterized protein
Zm00001d007068	0.33	0.59	0.47	0.52	0.39	0.48	0.28	0.23	0.22	0.36	0.31	0.59	4.18	GRMZM2G172210	RefSeq peptide	NP_001140355	hypothetical protein LOC100272403
Zm00001d014786	0.35	0.59	0.37	0.49	0.44	0.37	0.26	0.44	0.4	0.1	0.16	0.59	3.97	GRMZM2G075257	RefSeq peptide	NP_001149020	protein BRE
Zm00001d027573	0.33	0.59	0.43	0.4	0.44	0.24	0.17	0.12	0.13	0.26	0.3	0.59	3.41	AC155624.2_FG011	UniProtKB/TrEMBL	B6STV3	Putative uncharacterized protein
Zm00001d033467	0.33	0.59	0.51	0.54	0.56	0.46	0.32	0.26	0.32	0.16	0.35	0.59	4.4	AY542798.1_FG003	RefSeq peptide	NP_001136701	hypothetical protein LOC100216835
Zm00001d033986	0.27	0.59	0.51	0.54	0.33	0.41	0.38	0.27	0.39	0.52	0.35	0.59	4.56	GRMZM2G009895	RefSeq peptide	NP_001136501	hypothetical protein LOC100216616
Zm00001d035066	0.25	0.59	0.45	0.19	0.33	0.35	0.16	0.23	0.19	0.43	0.49	0.59	3.66	GRMZM2G104769	RefSeq peptide	NP_001141358	hypothetical protein LOC100273449
Zm00001d042074	0.22	0.59	0.54	0.49	0.5	0.27	0.17	0.31	0.24	0.19	0.23	0.59	3.75	GRMZM2G125642	RefSeq peptide	NP_001146821	hypothetical protein LOC100280426
Zm00001d047594	0.35	0.59	0.46	0.33	0.11	0.58	0.21	0.19	0.18	0.27	0.31	0.59	3.58	GRMZM2G064725	RefSeq peptide	NP_001149540	SNF1-related protein kinase regulatory subunit beta-1
Zm00001d048908	0.17	0.59	0.3	0.56	0.5	0.38	0.22	0.15	0.17	0.21	0.12	0.59	3.37	GRMZM2G303431	RefSeq peptide	NP_001131973	hypothetical protein LOC100193371
Zm00001d050978	0.34	0.59	0.51	0.52	0.56	0.42	0.43	0.19	0.29	0.39	0.32	0.59	4.56	GRMZM2G122983	RefSeq peptide	NP_001136557	hypothetical protein LOC100216677
Zm00001d003347	0.33	0.58	0.33	0.46	0.33	0.22	0.21	0.12	0.23	0.39	0.25	0.58	3.45	GRMZM2G330430	UniProtKB/Swiss-Prot	P49103	Ras-related protein Rab-2-A
Zm00001d006670	0.32	0.58	0.5	0.45	0.44	0.46	0.32	0.24	0.33	0.3	0.31	0.58	4.25	GRMZM2G039622	RefSeq DNA	NM_001175151	hypothetical protein LOC100382407 (LOC100382407), mRNA
Zm00001d023979	0.09	0.58	0.19	0.18	0.28	0.25	0.15	0.17	0.14	0.07	0.11	0.58	2.21	GRMZM5G827286	RefSeq peptide	NP_001169174	hypothetical protein LOC100383024
Zm00001d028532	0.21	0.58	0.29	0.48	0.39	0.52	0.27	0.37	0.41	0.11	0.14	0.58	3.77	GRMZM2G151576	RefSeq peptide	NP_001148721	CONSTANS interacting protein 4
Zm00001d029180	0.2	0.58	0.41	0.36	0.33	0.35	0.21	0.4	0.3	0.13	0.16	0.58	3.43	NA	NA	NA	NA
Zm00001d032508	0.29	0.58	0.51	0.53	0.44	0.36	0.24	0.21	0.15	0.25	0.28	0.58	3.84	GRMZM2G159975	RefSeq peptide	NP_001143849	hypothetical protein LOC100276640
Zm00001d038739	0.15	0.58	0.27	0.39	0.28	0.3	0.2	0.16	0.24	0.05	0.08	0.58	2.7	NA	NA	NA	NA
Zm00001d045417	0.21	0.58	0.35	0.48	0.39	0.35	0.22	0.33	0.23	0.15	0.19	0.58	3.48	GRMZM5G886200	UniProtKB/TrEMBL	C4J7Q9	Putative uncharacterized protein
Zm00001d046973	0.27	0.58	0.32	0.4	0.33	0.44	0.26	0.3	0.28	0.1	0.17	0.58	3.45	GRMZM2G110822	RefSeq peptide	NP_001132532	hypothetical protein LOC100193995
Zm00001d049049	0.12	0.58	0.18	0.21	0.39	0.57	0.14	0.23	0.12	0.08	0.06	0.58	2.68	GRMZM2G124593	RefSeq peptide	NP_001130271	hypothetical protein LOC100191365
Zm00001d054105	0.34	0.58	0.39	0.44	0.44	0.29	0.24	0.33	0.3	0.24	0.25	0.58	3.84	NA	NA	NA	NA
Zm00001d002579	0.1	0.57	0.17	0.24	0.28	0.08	0.13	0.23	0.29	0.02	0.03	0.57	2.14	GRMZM2G426067	RefSeq peptide	NP_001152262	transferase, transferring glycosyl groups
Zm00001d011111	0.13	0.57	0.37	0.33	0.44	0.46	0.17	0.18	0.15	0.11	0.15	0.57	3.06	GRMZM2G477847	RefSeq peptide	NP_001144366	hypothetical protein LOC100277281
Zm00001d012121	0.19	0.57	0.45	0.39	0.39	0.39	0.23	0.18	0.21	0.21	0.2	0.57	3.41	GRMZM2G104179	RefSeq peptide	NP_001136906	hypothetical protein LOC100217063
Zm00001d020688	0.15	0.57	0.31	0.31	0.33	0.26	0.09	0.13	0.14	0.07	0.12	0.57	2.48	GRMZM2G092409	RefSeq peptide	NP_001140853	hypothetical protein LOC100272929
Zm00001d023258	0.02	0.57	0.03	0	0.17	0.26	0.09	0.04	0.01	0	0	0.57	1.19	NA	NA	NA	NA
Zm00001d023272	0.17	0.57	0.38	0.27	0.22	0.26	0.13	0.17	0.12	0.14	0.18	0.57	2.61	GRMZM2G138659	RefSeq peptide	NP_001168383	hypothetical protein LOC100382152
Zm00001d024292	0.29	0.57	0.37	0.36	0.56	0.37	0.24	0.19	0.25	0.12	0.23	0.57	3.55	GRMZM2G151580	RefSeq peptide	NP_001130120	hypothetical protein LOC100191214
Zm00001d032010	0.28	0.57	0.44	0.54	0.56	0.38	0.3	0.49	0.4	0.26	0.29	0.57	4.51	GRMZM2G119761	RefSeq peptide	NP_001149380	LOC100283005
Zm00001d041142	0.21	0.57	0.38	0.48	0.5	0.56	0.25	0.32	0.19	0.2	0.29	0.57	3.95	GRMZM2G074373	RefSeq peptide	NP_001131383	hypothetical protein LOC100192709
Zm00001d001870	0.36	0.56	0.3	0.28	0.22	0.29	0.22	0.15	0.28	0.23	0.25	0.56	3.14	GRMZM2G145775	RefSeq peptide	NP_001143649	hypothetical protein LOC100276371
Zm00001d006350	0.19	0.56	0.32	0.41	0.22	0.26	0.14	0.21	0.18	0.06	0.13	0.56	2.68	NA	NA	NA	NA
Zm00001d007186	0.25	0.56	0.38	0.56	0.44	0.4	0.35	0.24	0.25	0.15	0.15	0.56	3.73	NA	NA	NA	NA
Zm00001d009447	0.01	0.56	0.02	0.01	0.06	0.07	0.01	0	0	0	0	0.56	0.74	NA	NA	NA	NA
Zm00001d018596	0.3	0.56	0.47	0.4	0.33	0.46	0.25	0.29	0.25	0.24	0.32	0.56	3.87	NA	NA	NA	NA
Zm00001d019547	0.36	0.56	0.43	0.36	0.5	0.42	0.3	0.32	0.3	0.42	0.26	0.56	4.23	GRMZM2G133396	RefSeq peptide	NP_001130389	hypothetical protein LOC100191485
Zm00001d025144	0.21	0.56	0.33	0.38	0.56	0.38	0.22	0.27	0.24	0.09	0.13	0.56	3.37	GRMZM2G009346	RefSeq peptide	NP_001170343	hypothetical protein LOC100384319
Zm00001d025878	0	0.56	0.02	0	0	0.07	0	0	0	0	0	0.56	0.65	NA	NA	NA	NA
Zm00001d036107	0.01	0.56	0.03	0.09	0.06	0.08	0.01	0.01	0.02	0.07	0.02	0.56	0.96	AC196779.3_FG003	RefSeq peptide	NP_001150931	acid phosphatase 1
Zm00001d036245	0.14	0.56	0.23	0.2	0.17	0.37	0.13	0.17	0.1	0.14	0.14	0.56	2.35	GRMZM2G034631	RefSeq peptide	NP_001146675	hypothetical protein LOC100280275
Zm00001d037205	0	0.56	0.02	0.03	0	0.1	0.01	0.01	0.03	0	0	0.56	0.76	GRMZM2G008353	RefSeq peptide	NP_001170074	hypothetical protein LOC100383991
Zm00001d038645	0	0.56	0.02	0.01	0.06	0.06	0	0	0	0	0	0.56	0.71	NA	NA	NA	NA
Zm00001d040351	0.27	0.56	0.31	0.41	0.44	0.31	0.17	0.28	0.21	0.24	0.21	0.56	3.41	GRMZM2G178460	RefSeq peptide	NP_001150300	LOC100283930
Zm00001d041523	0	0.56	0.01	0.01	0.5	0.04	0.01	0	0	0	0	0.56	1.13	NA	NA	NA	NA
Zm00001d042943	0.34	0.56	0.36	0.47	0.44	0.41	0.4	0.32	0.33	0.16	0.17	0.56	3.96	GRMZM2G359234	RefSeq peptide	NP_001151221	UDP-glucuronic acid decarboxylase 1
Zm00001d046471	0.03	0.56	0.27	0.04	0.11	0.15	0.03	0.01	0.01	0.46	0.12	0.56	1.79	GRMZM2G051135	UniProtKB/TrEMBL	C0P5I3	Putative uncharacterized protein
Zm00001d049911	0	0.56	0.06	0.17	0	0.05	0	0	0.01	0	0	0.56	0.85	NA	NA	NA	NA
Zm00001d050244	0.27	0.56	0.34	0.45	0.33	0.42	0.23	0.38	0.28	0.18	0.19	0.56	3.63	GRMZM2G146118	RefSeq peptide	NP_001145722	hypothetical protein LOC100279228
Zm00001d051081	0.06	0.56	0.04	0.07	0.17	0.22	0.08	0.09	0.1	0	0.02	0.56	1.41	GRMZM2G133226	RefSeq peptide	NP_001140695	hypothetical protein LOC100272770
Zm00001d052489	0.32	0.56	0.49	0.46	0.39	0.41	0.28	0.46	0.39	0.24	0.3	0.56	4.3	NA	NA	NA	NA
Zm00001d003685	0.3	0.55	0.43	0.44	0.5	0.49	0.31	0.47	0.43	0.13	0.27	0.55	4.32	GRMZM2G107588	RefSeq peptide	NP_001141592	hypothetical protein LOC100273709
Zm00001d010341	0.34	0.55	0.49	0.48	0.33	0.33	0.21	0.42	0.25	0.22	0.33	0.55	3.95	GRMZM2G098227	RefSeq peptide	NP_001145709	hypothetical protein LOC100279213
Zm00001d014037	0.23	0.55	0.44	0.47	0.5	0.34	0.23	0.42	0.34	0.22	0.24	0.55	3.98	NA	NA	NA	NA
Zm00001d021950	0.18	0.55	0.41	0.34	0.11	0.4	0.22	0.14	0.19	0.16	0.14	0.55	2.84	GRMZM2G022313	RefSeq peptide	NP_001146396	hypothetical protein LOC100279976
Zm00001d031501	0	0.55	0.02	0.01	0.11	0.06	0	0	0	0	0	0.55	0.75	NA	NA	NA	NA
Zm00001d033092	0.13	0.55	0.29	0.28	0.28	0.32	0.08	0.09	0.23	0.12	0.12	0.55	2.49	GRMZM2G011559	RefSeq peptide	NP_001152527	alpha-soluble NSF attachment protein
Zm00001d039647	0.32	0.55	0.06	0.19	0.44	0.13	0.05	0.04	0.06	0.01	0.02	0.55	1.87	GRMZM2G051753	RefSeq peptide	NP_001147798	boron transporter-like protein 2
Zm00001d051916	0.19	0.55	0.4	0.33	0.33	0.33	0.23	0.32	0.28	0.1	0.21	0.55	3.27	GRMZM2G157472	RefSeq peptide	NP_001132186	hypothetical protein LOC100193613
Zm00001d007169	0.12	0.54	0.23	0.22	0	0.07	0.05	0.01	0.01	0.2	0.24	0.54	1.69	NA	NA	NA	NA
Zm00001d010198	0.22	0.54	0.29	0.35	0.39	0.36	0.25	0.42	0.42	0.06	0.1	0.54	3.4	GRMZM2G097421	RefSeq peptide	NP_001130280	hypothetical protein LOC100191374
Zm00001d018280	0.2	0.54	0.36	0.13	0.11	0.12	0.1	0.08	0.06	0.06	0.21	0.54	1.97	GRMZM2G332560	RefSeq peptide	NP_001140822	hypothetical protein LOC100272897
Zm00001d021947	0.26	0.54	0.5	0.52	0.33	0.45	0.31	0.5	0.33	0.16	0.19	0.54	4.09	GRMZM2G398506	RefSeq peptide	NP_001146223	hypothetical protein LOC100279793
Zm00001d024462	0.24	0.54	0.46	0.39	0.11	0.29	0.22	0.16	0.19	0.19	0.3	0.54	3.09	GRMZM2G039824	RefSeq peptide	NP_001167798	hypothetical protein LOC100381492
Zm00001d025452	0.17	0.54	0.24	0.36	0.28	0.5	0.19	0.16	0.14	0.08	0.13	0.54	2.79	GRMZM2G010797	RefSeq peptide	NP_001170421	hypothetical protein LOC100384408
Zm00001d026091	0.23	0.54	0.23	0.25	0.17	0.47	0.25	0.26	0.22	0.12	0.14	0.54	2.88	GRMZM5G856306	RefSeq peptide	NP_001150553	LOC100284185
Zm00001d032617	0.19	0.54	0.44	0.26	0.44	0.25	0.15	0.16	0.12	0.21	0.24	0.54	3	GRMZM5G832380	RefSeq peptide	NP_001148754	LOC100282370
Zm00001d033895	0.45	0.54	0.34	0.41	0.5	0.53	0.26	0.52	0.33	0.03	0.1	0.54	4.01	NA	NA	NA	NA
Zm00001d047388	0.2	0.54	0.21	0.3	0.22	0.41	0.17	0.15	0.16	0.07	0.08	0.54	2.51	GRMZM2G145794	RefSeq peptide	NP_001140675	hypothetical protein LOC100272750
Zm00001d047527	0.12	0.54	0.29	0.35	0.22	0.44	0.18	0.19	0.14	0.09	0.07	0.54	2.63	GRMZM2G398288	RefSeq peptide	NP_001159185	hypothetical protein LOC100304270
Zm00001d053741	0.2	0.54	0.33	0.23	0.28	0.25	0.13	0.11	0.14	0.08	0.12	0.54	2.41	NA	NA	NA	NA
Zm00001d006704	0.11	0.53	0.34	0.32	0.17	0.21	0.11	0.1	0.17	0.13	0.11	0.53	2.3	NA	NA	NA	NA
Zm00001d008646	0.2	0.53	0.37	0.4	0.39	0.53	0.22	0.29	0.35	0.1	0.2	0.53	3.58	GRMZM2G073693	RefSeq peptide	NP_001149285	lectin-like protein
Zm00001d010421	0.3	0.53	0.4	0.35	0.33	0.38	0.39	0.37	0.27	0.29	0.26	0.53	3.87	NA	NA	NA	NA
Zm00001d014587	0.22	0.53	0.37	0.27	0.39	0.38	0.18	0.17	0.21	0.13	0.16	0.53	3.01	GRMZM2G168890	RefSeq peptide	NP_001131871	hypothetical protein LOC100193250
Zm00001d019328	0.24	0.53	0.43	0.36	0.5	0.29	0.19	0.24	0.23	0.24	0.36	0.53	3.61	GRMZM2G320703	RefSeq peptide	NP_001148928	LOC100282548
Zm00001d019599	0.11	0.53	0.09	0.11	0.22	0.44	0.19	0.15	0.2	0.09	0.1	0.53	2.23	GRMZM2G125175	RefSeq peptide	NP_001152568	thioesterase family protein
Zm00001d028543	0.17	0.53	0.53	0.45	0.11	0.3	0.14	0.17	0.15	0.26	0.29	0.53	3.1	GRMZM2G079112	RefSeq peptide	NP_001169230	hypothetical protein LOC100383088
Zm00001d037113	0.17	0.53	0.45	0.24	0.39	0.11	0.06	0.1	0.04	0.06	0.16	0.53	2.31	GRMZM2G073086	RefSeq DNA	NM_001157809	MTD1 (LOC100284914), mRNA
Zm00001d037422	0.27	0.53	0.42	0.34	0.44	0.28	0.24	0.37	0.31	0.11	0.23	0.53	3.54	GRMZM2G046576	UniProtKB/Swiss-Prot	O04438	Signal recognition particle 9 kDa protein (SRP9)
Zm00001d049522	0.24	0.53	0.46	0.47	0.06	0.28	0.21	0.33	0.27	0.15	0.21	0.53	3.21	GRMZM2G052670	RefSeq peptide	NP_001152386	vacuolar protein-sorting protein 45
Zm00001d052978	0.15	0.53	0.28	0.3	0.17	0.34	0.23	0.21	0.21	0.14	0.19	0.53	2.75	GRMZM5G890787	UniProtKB/TrEMBL	C0HH36	Putative uncharacterized protein
Zm00001d010199	0.28	0.52	0.46	0.4	0.28	0.32	0.21	0.18	0.16	0.13	0.21	0.52	3.15	NA	NA	NA	NA
Zm00001d010403	0.16	0.52	0.44	0.33	0.22	0.41	0.22	0.22	0.18	0.08	0.11	0.52	2.89	GRMZM2G101852	RefSeq peptide	NP_001140696	hypothetical protein LOC100272771
Zm00001d012270	0.16	0.52	0.3	0.31	0.17	0.31	0.2	0.17	0.14	0.12	0.14	0.52	2.54	GRMZM2G046025	RefSeq peptide	NP_001147666	yip1 domain family member 6
Zm00001d017493	0.39	0.52	0.45	0.3	0.44	0.13	0.06	0.01	0.03	0.04	0.09	0.52	2.46	GRMZM2G026956	RefSeq DNA	NM_001143046	hypothetical protein LOC100216633 (LOC100216633), mRNA
Zm00001d018887	0.22	0.52	0.34	0.36	0.22	0.28	0.19	0.26	0.21	0.16	0.18	0.52	2.94	GRMZM2G074323	RefSeq peptide	NP_001150930	LOC100284563
Zm00001d034034	0.43	0.52	0.32	0.31	0.5	0.31	0.28	0.2	0.27	0.08	0.18	0.52	3.4	NA	NA	NA	NA
Zm00001d043842	0.19	0.52	0.4	0.35	0.5	0.3	0.19	0.28	0.23	0.16	0.21	0.52	3.33	GRMZM2G054470	RefSeq peptide	NP_001142752	hypothetical protein LOC100275097
Zm00001d044232	0.25	0.52	0.28	0.22	0.44	0.37	0.22	0.17	0.19	0.07	0.11	0.52	2.84	GRMZM2G045275	RefSeq peptide	NP_001169653	hypothetical protein LOC100383534
Zm00001d044931	0.13	0.52	0.52	0.48	0.28	0.31	0.18	0.23	0.22	0.22	0.24	0.52	3.33	GRMZM5G887716	RefSeq peptide	NP_001151773	tic22
Zm00001d048220	0.01	0.52	0.08	0.19	0	0.18	0.07	0.12	0.41	0.01	0.01	0.52	1.6	GRMZM2G061314	RefSeq peptide	NP_001147116	protein binding protein
Zm00001d049930	0.24	0.52	0.22	0.28	0.44	0.52	0.2	0.2	0.2	0.09	0.18	0.52	3.09	GRMZM2G041885	RefSeq peptide	NP_001149079	LOC100282700
Zm00001d001006	0.26	0.51	0.43	0.46	0.28	0.37	0.25	0.2	0.22	0.2	0.24	0.51	3.42	NA	NA	NA	NA
Zm00001d001983	0.23	0.51	0.4	0.4	0.44	0.27	0.27	0.23	0.31	0.13	0.19	0.51	3.38	NA	NA	NA	NA
Zm00001d002344	0.15	0.51	0.34	0.37	0.39	0.39	0.27	0.33	0.25	0.1	0.18	0.51	3.28	GRMZM2G345624	RefSeq peptide	NP_001145449	hypothetical protein LOC100278829
Zm00001d009205	0.31	0.51	0.28	0.3	0.22	0.44	0.21	0.22	0.2	0.18	0.28	0.51	3.15	GRMZM2G075690	RefSeq peptide	NP_001149862	mov34/MPN/PAD-1 family protein
Zm00001d009452	0.25	0.51	0.45	0.5	0.5	0.41	0.25	0.36	0.46	0.23	0.24	0.51	4.16	GRMZM2G170760	RefSeq peptide	NP_001145773	hypothetical protein LOC100279280
Zm00001d015656	0.09	0.51	0.15	0.14	0.17	0.18	0.12	0.21	0.18	0.06	0.09	0.51	1.9	GRMZM2G112429	RefSeq peptide	NP_001151903	esterase/lipase/thioesterase
Zm00001d034254	0.31	0.51	0.4	0.39	0.28	0.37	0.34	0.42	0.38	0.15	0.23	0.51	3.78	NA	NA	NA	NA
Zm00001d042676	0.19	0.51	0.39	0.31	0.33	0.3	0.18	0.32	0.25	0.11	0.19	0.51	3.08	GRMZM2G097821	UniProtKB/TrEMBL	C0P347	Putative uncharacterized protein
Zm00001d048893	0.35	0.51	0.37	0.34	0.44	0.51	0.29	0.2	0.15	0.14	0.21	0.51	3.51	NA	NA	NA	NA
Zm00001d001844	0.12	0.5	0.42	0.4	0.28	0.2	0.15	0.35	0.24	0.11	0.15	0.5	2.92	GRMZM2G137574	RefSeq peptide	NP_001132647	hypothetical protein LOC100194122
Zm00001d006944	0.09	0.5	0.05	0.2	0.06	0.14	0.12	0.03	0.02	0.04	0.04	0.5	1.29	GRMZM2G075002	RefSeq peptide	NP_001147716	CBL-interacting serine/threonine-protein kinase 1
Zm00001d007060	0.25	0.5	0.38	0.46	0.17	0.36	0.23	0.26	0.24	0.2	0.26	0.5	3.31	NA	NA	NA	NA
Zm00001d010313	0.01	0.5	0.02	0	0.06	0.06	0.05	0	0	0	0	0.5	0.7	GRMZM2G386229	RefSeq peptide	NP_001169740	hypothetical protein LOC100383621
Zm00001d012934	0.25	0.5	0.37	0.39	0.22	0.4	0.18	0.22	0.25	0.17	0.18	0.5	3.13	GRMZM2G121851	RefSeq peptide	NP_001151502	calmodulin binding protein
Zm00001d013289	0.11	0.5	0.02	0.03	0.17	0.12	0.05	0.02	0.03	0.01	0.01	0.5	1.07	GRMZM2G014672	RefSeq peptide	NP_001151352	transmembrane BAX inhibitor motif-containing protein 4
Zm00001d017866	0.23	0.5	0.42	0.38	0.33	0.28	0.26	0.37	0.34	0.14	0.28	0.5	3.53	GRMZM2G129146	RefSeq peptide	NP_001130675	hypothetical protein LOC100191778
Zm00001d018598	0.32	0.5	0.36	0.44	0.17	0.45	0.21	0.14	0.22	0.1	0.19	0.5	3.1	GRMZM5G894233	RefSeq DNA	NM_001157423	lachrymatory-factor synthase (LOC100284528), mRNA
Zm00001d021363	0.18	0.5	0.25	0.34	0.39	0.11	0.1	0.31	0.19	0.02	0.09	0.5	2.48	GRMZM2G096824	RefSeq peptide	NP_001143392	hypothetical protein LOC100276030
Zm00001d028040	0.28	0.5	0.31	0.32	0.44	0.4	0.31	0.31	0.31	0.1	0.2	0.5	3.48	GRMZM2G111214	RefSeq peptide	NP_001150565	LOC100284198
Zm00001d029938	0.25	0.5	0.47	0.4	0.22	0.39	0.24	0.25	0.23	0.24	0.31	0.5	3.5	NA	NA	NA	NA
Zm00001d030014	0.3	0.5	0.18	0.33	0.33	0.29	0.25	0.2	0.31	0.02	0.09	0.5	2.8	GRMZM2G049422	RefSeq peptide	NP_001150827	tetraspanin family protein
Zm00001d034525	0.12	0.5	0.5	0.29	0	0.47	0.19	0.22	0.22	0.28	0.22	0.5	3.01	NA	NA	NA	NA
Zm00001d043182	0.06	0.5	0.04	0.09	0.22	0.27	0.09	0.17	0.18	0.02	0.02	0.5	1.66	GRMZM5G859195	RefSeq peptide	NP_001149138	LOC100282760
Zm00001d043911	0.22	0.5	0.38	0.32	0.22	0.31	0.21	0.29	0.41	0.27	0.19	0.5	3.32	GRMZM2G069018	RefSeq peptide	NP_001131679	hypothetical protein LOC100193039
Zm00001d044465	0.04	0.5	0.19	0.21	0.33	0.13	0.06	0.15	0.1	0.01	0.05	0.5	1.77	GRMZM2G022279	RefSeq peptide	NP_001140937	hypothetical protein LOC100273015
Zm00001d048122	0.26	0.5	0.35	0.44	0.28	0.38	0.3	0.46	0.4	0.13	0.24	0.5	3.74	GRMZM2G178278	RefSeq peptide	NP_001141744	hypothetical protein LOC100273877
Zm00001d048419	0.31	0.5	0.37	0.39	0.22	0.38	0.19	0.2	0.2	0.11	0.15	0.5	3.02	NA	NA	NA	NA
Zm00001d051219	0.23	0.5	0.3	0.29	0.44	0.19	0.14	0.32	0.24	0.09	0.16	0.5	2.9	GRMZM2G078092	RefSeq peptide	NP_001144275	hypothetical protein LOC100277153
Zm00001d001859	0.3	0.49	0.47	0.42	0.39	0.37	0.21	0.24	0.23	0.18	0.23	0.49	3.53	GRMZM5G827567	UniProtKB/TrEMBL	C4J850	Putative uncharacterized protein
Zm00001d003640	0.11	0.49	0.13	0.13	0.11	0.2	0.08	0.05	0.09	0.01	0.03	0.49	1.43	GRMZM2G135935	RefSeq peptide	NP_001132463	hypothetical protein LOC100193919
Zm00001d010716	0.33	0.49	0.44	0.46	0.44	0.48	0.35	0.36	0.3	0.27	0.27	0.49	4.19	GRMZM2G060213	RefSeq peptide	NP_001169375	hypothetical protein LOC100383243
Zm00001d021675	0.23	0.49	0.41	0.42	0.39	0.3	0.2	0.33	0.37	0.2	0.22	0.49	3.56	GRMZM2G165681	RefSeq peptide	NP_001168438	hypothetical protein LOC100382209
Zm00001d025681	0.17	0.49	0.34	0.41	0.22	0.29	0.12	0.11	0.14	0.19	0.18	0.49	2.66	NA	NA	NA	NA
Zm00001d025920	0.11	0.49	0.12	0.08	0.06	0.15	0.07	0.03	0.05	0.03	0.02	0.49	1.21	NA	NA	NA	NA
Zm00001d026124	0.25	0.49	0.27	0.4	0.39	0.37	0.21	0.39	0.33	0.07	0.13	0.49	3.3	GRMZM2G003057	RefSeq DNA	NM_001155288	Ser/Thr-rich protein T10 in DGCR region (LOC100282377), mRNA
Zm00001d032473	0.04	0.49	0.25	0.27	0.06	0.13	0.06	0.18	0.13	0.06	0.05	0.49	1.72	NA	NA	NA	NA
Zm00001d037369	0.28	0.49	0.39	0.38	0.33	0.25	0.13	0.1	0.11	0.07	0.13	0.49	2.66	GRMZM2G018823	RefSeq peptide	NP_001130261	hypothetical protein LOC100191355
Zm00001d038106	0.17	0.49	0.36	0.38	0.11	0.29	0.17	0.23	0.18	0.11	0.16	0.49	2.65	NA	NA	NA	NA
Zm00001d038367	0.28	0.49	0.48	0.31	0.39	0.35	0.21	0.38	0.28	0.24	0.27	0.49	3.68	GRMZM2G035849	RefSeq peptide	NP_001149040	palmitoyltransferase PFA4
Zm00001d041607	0.26	0.49	0.29	0.35	0.33	0.35	0.23	0.31	0.29	0.2	0.18	0.49	3.28	GRMZM2G138077	RefSeq peptide	NP_001131548	hypothetical protein LOC100192888
Zm00001d048017	0.16	0.49	0.38	0.3	0.28	0.25	0.12	0.13	0.13	0.11	0.15	0.49	2.5	NA	NA	NA	NA
Zm00001d000443	0.08	0.48	0.29	0.18	0.11	0.21	0.13	0.16	0.16	0.09	0.12	0.48	2.01	NA	NA	NA	NA
Zm00001d002806	0	0.48	0.07	0.03	0	0.07	0.01	0.01	0.01	0.06	0.02	0.48	0.76	NA	NA	NA	NA
Zm00001d007039	0.33	0.48	0.44	0.44	0.39	0.36	0.29	0.35	0.29	0.18	0.28	0.48	3.83	GRMZM2G052416	RefSeq peptide	NP_001168987	hypothetical protein LOC100382816
Zm00001d020835	0.2	0.48	0.18	0.28	0.39	0.24	0.14	0.25	0.19	0.08	0.14	0.48	2.57	GRMZM2G089948	RefSeq peptide	NP_001151599	protease 2
Zm00001d024520	0.01	0.48	0.02	0.01	0	0.07	0.01	0.02	0.02	0	0	0.48	0.64	GRMZM2G145123	RefSeq peptide	NP_001132733	hypothetical protein LOC100194220
Zm00001d037159	0.42	0.48	0.27	0.22	0.39	0.36	0.24	0.19	0.15	0.18	0.27	0.48	3.17	GRMZM2G008456	RefSeq peptide	NP_001152490	DNA-binding protein
Zm00001d038600	0.37	0.48	0.25	0.34	0.17	0.19	0.17	0.2	0.22	0.12	0.24	0.48	2.75	GRMZM2G089962	UniProtKB/TrEMBL	D7NLB1	TraB
Zm00001d039522	0.22	0.48	0.3	0.37	0.22	0.32	0.15	0.3	0.22	0.05	0.13	0.48	2.76	GRMZM2G141804	RefSeq peptide	NP_001131183	hypothetical protein LOC100192491
Zm00001d039706	0.17	0.48	0.21	0.31	0.11	0.38	0.17	0.11	0.08	0.05	0.09	0.48	2.16	GRMZM5G890843	RefSeq peptide	NP_001149464	zinc finger, C3HC4 type family protein
Zm00001d040734	0.27	0.48	0.28	0.41	0.44	0.48	0.27	0.44	0.41	0.12	0.12	0.48	3.72	GRMZM5G800558	RefSeq DNA	NM_001138983	hypothetical protein LOC100193911 (LOC100193911), mRNA
Zm00001d041287	0.19	0.48	0.22	0.33	0.06	0.33	0.08	0.09	0.08	0.1	0.14	0.48	2.1	NA	NA	NA	NA
Zm00001d043814	0.24	0.48	0.38	0.31	0.28	0.24	0.15	0.24	0.16	0.13	0.22	0.48	2.83	GRMZM2G019738	RefSeq DNA	NM_001153294	hypothetical protein LOC100280368 (LOC100280368), mRNA
Zm00001d043822	0.07	0.48	0.14	0.18	0.22	0.22	0.07	0.1	0.08	0.05	0.07	0.48	1.68	NA	NA	NA	NA
Zm00001d047854	0.27	0.48	0.3	0.35	0.11	0.21	0.21	0.23	0.13	0.25	0.33	0.48	2.87	GRMZM2G083427	RefSeq peptide	NP_001131281	hypothetical protein LOC100192594
Zm00001d050800	0.16	0.48	0.24	0.21	0.39	0.22	0.18	0.24	0.15	0.11	0.15	0.48	2.53	NA	NA	NA	NA
Zm00001d053113	0	0.48	0.02	0	0.06	0.06	0	0	0	0	0	0.48	0.62	NA	NA	NA	NA
Zm00001d009669	0.29	0.47	0.29	0.35	0.11	0.44	0.36	0.42	0.35	0.16	0.17	0.47	3.41	GRMZM2G097768	RefSeq peptide	NP_001132264	hypothetical protein LOC100193700
Zm00001d014896	0.13	0.47	0.22	0.28	0.17	0.33	0.15	0.18	0.13	0.13	0.14	0.47	2.33	GRMZM2G131988	RefSeq peptide	NP_001130789	hypothetical protein LOC100191893
Zm00001d023539	0.28	0.47	0.26	0.24	0.22	0.13	0.12	0.18	0.14	0.07	0.17	0.47	2.28	GRMZM2G118214	RefSeq peptide	NP_001141113	hypothetical protein LOC100273197
Zm00001d032548	0.07	0.47	0.08	0.13	0.06	0.18	0.12	0.09	0.16	0.02	0.03	0.47	1.41	GRMZM2G131618	RefSeq peptide	NP_001169110	hypothetical protein LOC100382954
Zm00001d038331	0.15	0.47	0.25	0.28	0.39	0.32	0.24	0.19	0.18	0.12	0.13	0.47	2.72	GRMZM2G110166	RefSeq peptide	NP_001142494	hypothetical protein LOC100274722
Zm00001d040331	0.14	0.47	0.24	0.34	0.28	0.2	0.12	0.18	0.15	0.07	0.09	0.47	2.28	GRMZM2G440614	RefSeq peptide	NP_001146585	hypothetical protein LOC100280181
Zm00001d044527	0.17	0.47	0.36	0.24	0.33	0.25	0.18	0.17	0.22	0.09	0.16	0.47	2.64	GRMZM2G070890	RefSeq peptide	NP_001143926	hypothetical protein LOC100276737
Zm00001d046968	0.09	0.47	0.05	0.07	0.33	0.24	0.12	0.11	0.09	0.01	0.03	0.47	1.61	GRMZM2G009724	RefSeq peptide	NP_001147764	speckle-type POZ protein
Zm00001d051321	0.24	0.47	0.45	0.41	0.28	0.42	0.21	0.2	0.13	0.31	0.23	0.47	3.35	GRMZM2G163193	RefSeq peptide	NP_001141581	hypothetical protein LOC100273697
Zm00001d004934	0.23	0.46	0.32	0.37	0.17	0.2	0.17	0.21	0.15	0.13	0.15	0.46	2.56	GRMZM2G145666	RefSeq peptide	NP_001131222	hypothetical protein LOC100192531
Zm00001d006051	0.16	0.46	0.23	0.19	0.17	0.32	0.12	0.1	0.1	0.1	0.2	0.46	2.15	GRMZM2G305864	RefSeq peptide	NP_001152702	lipid binding protein
Zm00001d008656	0.17	0.46	0.19	0.23	0.17	0.31	0.2	0.36	0.25	0.05	0.12	0.46	2.51	NA	NA	NA	NA
Zm00001d018339	0.11	0.46	0.24	0.33	0.33	0.26	0.17	0.14	0.13	0.09	0.08	0.46	2.34	GRMZM2G005791	RefSeq peptide	NP_001170743	hypothetical protein LOC100384835
Zm00001d018391	0.2	0.46	0.31	0.27	0.17	0.33	0.16	0.27	0.17	0.08	0.15	0.46	2.57	GRMZM2G170434	RefSeq peptide	NP_001141061	hypothetical protein LOC100273142
Zm00001d021498	0.3	0.46	0.21	0.29	0.28	0.33	0.23	0.19	0.17	0.13	0.16	0.46	2.75	NA	NA	NA	NA
Zm00001d022202	0.25	0.46	0.37	0.39	0.22	0.31	0.18	0.24	0.25	0.2	0.22	0.46	3.09	GRMZM2G140288	RefSeq peptide	NP_001170018	hypothetical protein LOC100383928
Zm00001d022545	0.22	0.46	0.35	0.33	0.06	0.1	0.07	0.01	0.01	0.27	0.31	0.46	2.19	NA	NA	NA	NA
[truncated: 24,162 more rows]
