# Supplementary material for: Spatial transcriptomics uncover sucrose post-phloem transport during maize kernel development
Source: Nat Commun. 2023 Nov 8;14:7191. doi: 10.1038/s41467-023-43006-7 (PMC10632454; doi:10.1038/s41467-023-43006-7)
Supplement: Supplementary file 5 — Supplementary Data 2 [file 41467_2023_43006_MOESM5_ESM.xlsx]

## Sheet: Supplementary Data 2
	kTotal	kWithin	kOut	kDiff	kME_MM.magenta	kME_MM.pink	kME_MM.black	kME_MM.purple	kME_MM.red	kME_MM.yellow	kME_MM.blue	kME_MM.green	kME_MM.brown	kME_MM.greenyellow	kME_MM.turquoise	AL	BETL	CZ	EAS	ESR	PC	PE	EM	SCU	SE	VE	max
Zm00001d030316	69.4759	65.3567	4.11929	61.2374	0.989877	0.486276	-0.10463	-0.180433	-0.112927	-0.14956	-0.168644	-0.232779	-0.148982	0.16198	-0.0837686	0.994913	-0.122411	-0.0937614	-0.0937614	-0.122411	-0.0937614	-0.00781345	-0.122411	-0.122411	-0.122411	-0.0937614	0.994913
Zm00001d050977	69.6952	65.3058	4.38939	60.9164	0.987372	0.497275	-0.15273	-0.189901	-0.0814709	-0.170387	-0.188193	-0.253848	-0.139443	0.190843	-0.0798742	0.990539	-0.105631	-0.105631	-0.138516	-0.138516	-0.0946692	0.0259095	-0.127554	-0.127554	-0.0837075	-0.0946692	0.990539
Zm00001d004363	68.0221	63.7952	4.22684	59.5684	0.986239	0.480115	-0.160157	-0.231005	-0.132559	-0.0679476	-0.186662	-0.232241	-0.168343	0.180719	-0.0608568	0.989621	-0.143213	-0.125513	-0.143213	-0.0370102	-0.0724113	-0.00160914	-0.143213	-0.125513	-0.125513	-0.0724113	0.989621
Zm00001d028471	66.6418	62.848	3.79379	59.0542	0.986621	0.471193	-0.0326728	-0.185546	-0.151994	-0.180607	-0.156229	-0.236848	-0.111137	0.159687	-0.0436755	0.989106	-0.0919362	-0.126809	-0.0221915	-0.161681	-0.0570638	-0.0221915	-0.126809	-0.126809	-0.161681	-0.0919362	0.989106
Zm00001d052675	71.458	66.9934	4.46462	62.5288	0.991816	0.495378	-0.144227	-0.212712	-0.095534	-0.154928	-0.178094	-0.240455	-0.159637	0.210188	-0.0744439	0.988735	-0.125895	-0.125895	-0.125895	-0.125895	-0.0921182	0.0429885	-0.125895	-0.125895	-0.0921182	-0.0921182	0.988735
Zm00001d048479	68.3649	64.0773	4.28756	59.7898	0.984414	0.497124	-0.18579	-0.244485	-0.0731483	-0.184303	-0.173494	-0.216439	-0.169455	0.199953	-0.0593625	0.985064	-0.128606	-0.158705	-0.158705	-0.158705	-0.0684072	0.0218903	-0.0684072	-0.128606	-0.038308	-0.0985064	0.985064
Zm00001d013907	69.7973	65.6046	4.19266	61.4119	0.988202	0.483134	-0.1488	-0.213958	-0.092591	-0.17498	-0.194456	-0.250917	-0.13341	0.231892	-0.050659	0.984507	-0.100085	-0.133787	-0.129702	-0.147063	-0.0745529	0.0612764	-0.118468	-0.147063	-0.0837444	-0.111319	0.984507
Zm00001d010409	69.1734	65.507	3.66633	61.8407	0.990242	0.449482	-0.133822	-0.217386	-0.146268	-0.100066	-0.161246	-0.207824	-0.142101	0.223558	-0.0983149	0.984152	-0.109692	-0.109692	-0.120969	-0.0758617	-0.132245	0.0707359	-0.120969	-0.120969	-0.143522	-0.120969	0.984152
Zm00001d030314	69.9681	66.1799	3.78823	62.3916	0.990825	0.455081	-0.152325	-0.219366	-0.13454	-0.125298	-0.167237	-0.208197	-0.150768	0.240783	-0.0755707	0.983188	-0.118326	-0.107333	-0.138114	-0.102936	-0.107333	0.0795505	-0.102936	-0.131518	-0.133717	-0.120525	0.983188
Zm00001d006612	61.7201	58.2133	3.50685	54.7064	0.970752	0.457502	-0.15458	-0.190148	-0.118482	-0.179445	-0.210729	-0.274908	-0.0138919	0.167384	-0.0827919	0.983114	0.0239098	-0.130801	-0.146272	-0.146272	-0.115329	0.0161743	-0.130801	-0.138536	-0.107594	-0.107594	0.983114
Zm00001d015569	59.4521	56.5965	2.85555	53.741	0.974146	0.391514	-0.100591	-0.219876	-0.207356	-0.0393002	-0.125605	-0.171967	-0.176233	0.17505	0.0174266	0.982731	-0.175396	-0.0780315	-0.0959671	-0.0319114	0.00908427	-0.0472848	-0.116465	-0.101092	-0.198456	-0.147212	0.982731
Zm00001d035013	70.5	66.4326	4.0674	62.3652	0.990818	0.477077	-0.140918	-0.214479	-0.0965643	-0.149563	-0.167266	-0.227149	-0.159761	0.237739	-0.0935676	0.982452	-0.122414	-0.122414	-0.122414	-0.122414	-0.122414	0.0847483	-0.122414	-0.122414	-0.0878871	-0.122414	0.982452
Zm00001d037918	70.1878	63.2773	6.91051	56.3668	0.981424	0.586363	-0.102423	-0.165653	-0.0321604	-0.228603	-0.225471	-0.307523	-0.131409	0.14368	-0.134398	0.981662	-0.0874038	-0.144803	-0.0802288	-0.180678	-0.137628	0.0058704	-0.151978	-0.151978	-0.058704	0.0058704	0.981662
Zm00001d013448	66.4071	63.2578	3.1493	60.1085	0.98557	0.406679	-0.157928	-0.28359	-0.19597	-0.163287	-0.06847	-0.11603	-0.165997	0.219603	-0.0130979	0.980585	-0.135021	-0.148462	-0.141742	-0.168624	-0.0342136	0.0195506	-0.014052	-0.0610957	-0.155183	-0.141742	0.980585
Zm00001d013810	66.999	63.4715	3.52754	59.944	0.987972	0.430995	-0.139998	-0.272065	-0.17158	-0.0388349	-0.158596	-0.153086	-0.215756	0.231115	-0.0419683	0.979566	-0.193071	-0.140953	-0.114895	-0.0236896	-0.0627775	0.0414569	-0.0627775	-0.153983	-0.140953	-0.127924	0.979566
Zm00001d021596	70.11	62.2462	7.86374	54.3825	0.981246	0.61105	-0.0500566	-0.128889	-0.0296283	-0.217748	-0.211702	-0.298572	-0.194405	0.120396	-0.142928	0.979073	-0.160327	-0.10088	-0.0315249	-0.170234	-0.130603	-0.0216171	-0.160327	-0.150419	-0.0909718	0.0378299	0.979073
Zm00001d047261	70.002	65.6383	4.36374	61.2745	0.988011	0.497968	-0.164824	-0.227713	-0.0642784	-0.171458	-0.162353	-0.21179	-0.186061	0.232271	-0.117777	0.978328	-0.139038	-0.139038	-0.139038	-0.14275	-0.140894	0.087405	-0.0889236	-0.120477	-0.0425213	-0.113053	0.978328
Zm00001d048649	72.2908	67.9324	4.35842	63.574	0.994061	0.483846	-0.153058	-0.241152	-0.112256	-0.165246	-0.131642	-0.191717	-0.188746	0.255903	-0.101465	0.976917	-0.145089	-0.137056	-0.1317	-0.145089	-0.1317	0.106626	-0.0915327	-0.0968884	-0.104922	-0.0995662	0.976917
Zm00001d045468	66.0657	62.8675	3.19818	59.6693	0.985367	0.406257	-0.15855	-0.312366	-0.210399	-0.0705943	-0.0923834	-0.0679562	-0.193648	0.201242	-0.103085	0.976227	-0.151942	-0.172834	-0.13105	-0.0683739	-0.13105	0.0360862	0.0360862	-0.110158	-0.151942	-0.13105	0.976227
Zm00001d046865	70.5361	66.5153	4.02079	62.4945	0.990525	0.471353	-0.173742	-0.25544	-0.109512	-0.171695	-0.127937	-0.161813	-0.201658	0.25608	-0.0908329	0.974894	-0.156378	-0.140881	-0.148629	-0.156378	-0.117635	0.0993209	-0.040151	-0.109887	-0.0866416	-0.117635	0.974894
Zm00001d006467	70.3191	62.2291	8.09	54.1391	0.98106	0.614627	-0.0727093	-0.140365	-0.0347592	-0.235196	-0.15459	-0.26606	-0.210713	0.120244	-0.18784	0.974077	-0.165223	-0.0974077	-0.0567184	-0.192349	-0.178786	-0.00246602	-0.15166	-0.0838446	-0.0974077	0.0517864	0.974077
Zm00001d007299	68.1895	63.3173	4.87217	58.4451	0.982082	0.519176	-0.167553	-0.203974	-0.0236902	-0.177295	-0.212544	-0.281656	-0.177583	0.252573	-0.0747413	0.974026	-0.138565	-0.132794	-0.141997	-0.138253	-0.0945794	0.0949339	-0.154787	-0.147144	-0.0140947	-0.106746	0.974026
Zm00001d024711	71.5588	66.9603	4.59844	62.3619	0.992567	0.495785	-0.122081	-0.214043	-0.0978371	-0.16285	-0.168018	-0.234512	-0.174236	0.272395	-0.0997256	0.972548	-0.135059	-0.128427	-0.101897	-0.135059	-0.135059	0.130236	-0.135059	-0.128427	-0.10853	-0.0952651	0.972548
Zm00001d021666	71.0159	66.8578	4.15809	62.6997	0.992813	0.465946	-0.159362	-0.268181	-0.130072	-0.109004	-0.144567	-0.191652	-0.197078	0.285087	-0.0847191	0.971411	-0.157017	-0.157017	-0.133988	-0.0879294	-0.122473	0.130847	-0.110959	-0.110959	-0.110959	-0.110959	0.971411
Zm00001d003247	62.6371	58.7319	3.90515	54.8268	0.976844	0.445591	-0.130329	-0.25384	-0.144585	-0.116011	-0.175725	-0.256063	-0.175392	0.271918	0.0932552	0.969852	-0.169719	-0.152453	-0.111446	-0.100654	0.0784828	0.0353173	-0.174036	-0.128712	-0.13087	-0.115762	0.969852
Zm00001d039293	70.2329	65.9751	4.2578	61.7173	0.989924	0.467148	-0.174845	-0.264404	-0.131238	-0.172427	-0.159691	-0.195238	-0.185921	0.315181	-0.0185857	0.966049	-0.15042	-0.15042	-0.15042	-0.158452	-0.0540345	0.138737	-0.0700988	-0.142388	-0.126324	-0.102227	0.966049
Zm00001d013725	65.3408	58.192	7.14882	51.0432	0.974502	0.59549	-0.0487894	-0.177864	-0.0727465	-0.227657	-0.0673153	-0.225889	-0.227365	0.0979226	-0.192042	0.965697	-0.180165	-0.131231	-0.0333638	-0.196476	-0.180165	-0.029286	-0.167931	0.011492	-0.11492	0.0563478	0.965697
Zm00001d036238	69.5776	65.1222	4.4554	60.6668	0.987238	0.487604	-0.176697	-0.24195	-0.0811009	-0.153359	-0.174669	-0.221649	-0.193966	0.303631	-0.0841426	0.964927	-0.150562	-0.14082	-0.150562	-0.126207	-0.121335	0.156319	-0.111593	-0.135949	-0.0726241	-0.111593	0.964927
Zm00001d003190	68.668	64.0404	4.62766	59.4127	0.984199	0.508224	-0.173745	-0.243306	-0.047828	-0.186065	-0.171558	-0.209196	-0.208815	0.278457	-0.112076	0.963746	-0.157377	-0.157377	-0.14089	-0.157377	-0.14089	0.139391	-0.0749414	-0.14089	-0.0254801	-0.107916	0.963746
Zm00001d050323	61.5238	58.1536	3.37028	54.7833	0.975438	0.375192	-0.159145	-0.32529	-0.229885	-0.0674756	0.0498239	-0.0727124	-0.225053	0.219182	-0.0718018	0.963502	-0.189431	-0.157699	-0.147122	-0.0783686	-0.0995234	0.0379823	-0.104812	0.0961578	-0.168276	-0.15241	0.963502
Zm00001d021901	63.6085	58.7631	4.8454	53.9177	0.971344	0.529568	-0.191655	-0.216654	0.0158146	-0.150706	-0.219145	-0.273287	-0.206305	0.247732	-0.121223	0.962621	-0.157608	-0.148717	-0.157608	-0.104264	-0.139827	0.109113	-0.148717	-0.148717	0.0468783	-0.113154	0.962621
Zm00001d040463	68.5066	64.3502	4.15636	60.1939	0.991663	0.44494	-0.143601	-0.367699	-0.243262	-0.0746169	-0.0664659	-0.0809177	-0.241969	0.262938	-0.048	0.961256	-0.203123	-0.234592	-0.108714	-0.0772438	-0.0772438	0.0801047	-0.0143044	-0.0772438	-0.203123	-0.0457741	0.961256
Zm00001d013333	60.1385	56.7096	3.42896	53.2806	0.969859	0.419725	-0.114284	-0.22244	-0.169894	-0.20935	-0.18155	-0.285928	-0.0347313	0.294095	0.0718258	0.960861	-0.0182058	-0.151715	-0.107212	-0.196218	0.0262973	0.0930518	-0.173966	-0.129463	-0.173966	-0.129463	0.960861
Zm00001d002687	60.6971	57.9029	2.79419	55.1087	0.971992	0.390681	-0.163719	-0.273383	-0.204825	-0.205882	-0.117967	-0.110533	-0.114789	0.270456	-0.00539534	0.95816	-0.0790862	-0.146005	-0.146005	-0.212924	-0.0456267	0.0882115	0.054752	-0.146005	-0.179465	-0.146005	0.95816
Zm00001d048948	63.8626	58.685	5.1776	53.5074	0.970458	0.53925	-0.183035	-0.207815	0.0229005	-0.195284	-0.217635	-0.283734	-0.193472	0.276516	-0.123467	0.95443	-0.140696	-0.149747	-0.149747	-0.149747	-0.149747	0.148924	-0.149747	-0.149747	0.0403165	-0.104494	0.95443
Zm00001d012383	52.8452	48.7414	4.10375	44.6377	0.955503	0.507882	0.142554	-0.0394532	-0.0948937	-0.188833	-0.178723	-0.271074	-0.171884	0.116742	-0.105019	0.954001	-0.17148	-0.01429	0.1429	-0.158905	-0.102316	-0.0331528	-0.177768	-0.177768	-0.184055	-0.077166	0.954001
Zm00001d050320	65.0956	61.3661	3.72955	57.6365	0.978424	0.438382	-0.207574	-0.31474	-0.127189	-0.178026	-0.049127	-0.0956003	-0.234849	0.309182	-0.10252	0.948774	-0.176733	-0.176733	-0.176733	-0.176733	-0.142626	0.16433	-0.00620114	-0.0403074	-0.0744137	-0.142626	0.948774
Zm00001d052079	70.3681	58.2568	12.1113	46.1454	0.96665	0.682446	-0.160014	-0.198109	0.00883198	-0.238606	-0.216672	-0.287738	-0.241853	0.154999	-0.183257	0.948399	-0.181132	-0.170089	-0.12434	-0.18271	-0.170089	0.0381482	-0.125918	-0.135383	-0.0486175	0.151732	0.948399
Zm00001d002326	62.5088	58.7456	3.76315	54.9825	0.978348	0.396392	-0.160949	-0.342322	-0.218379	-0.0987306	-0.0592252	-0.156494	-0.226582	0.356023	0.0931981	0.947897	-0.210177	-0.193363	-0.138717	-0.10719	0.0567477	0.126106	-0.136615	-0.0315265	-0.182854	-0.13031	0.947897
Zm00001d021168	61.2268	57.3167	3.91011	53.4066	0.968849	0.462631	-0.175303	-0.227815	-0.120849	-0.188646	-0.210113	-0.261598	-0.0501163	0.308697	-0.0936924	0.947822	1.16766e-17	-0.15797	-0.15797	-0.15797	-0.15797	0.189564	-0.126376	-0.15797	-0.126376	-0.0947822	0.947822
Zm00001d021025	50.4315	46.0151	4.41642	41.5987	0.945792	0.487179	-0.128652	-0.277467	-0.175045	-0.0919892	0.0868261	-0.07354	-0.267112	0.0479955	-0.224707	0.944784	-0.213527	-0.149176	-0.117001	-0.0848258	-0.213527	-0.0848258	-0.117001	0.172577	-0.149176	0.0117001	0.944784
Zm00001d013226	65.7051	61.9299	3.77522	58.1547	0.982673	0.40515	-0.188737	-0.327402	-0.187548	-0.123961	-0.0605043	-0.131937	-0.221352	0.378214	-0.00800745	0.944665	-0.183804	-0.1744	-0.164996	-0.12738	-0.0615529	0.201757	-0.0897646	-0.042745	-0.155592	-0.146188	0.944665
Zm00001d027332	62.8888	57.9896	4.89918	53.0904	0.969245	0.524271	-0.19255	-0.230247	0.00622448	-0.199931	-0.19851	-0.248456	-0.215065	0.320693	-0.116918	0.942685	-0.159255	-0.15628	-0.15628	-0.162229	-0.151819	0.196162	-0.113155	-0.151819	0.0251455	-0.113155	0.942685
Zm00001d031349	69.9852	58.6372	11.348	47.2892	0.967593	0.659853	-0.190169	-0.201232	-0.0235632	-0.216148	-0.232346	-0.30753	-0.217113	0.221363	-0.146474	0.941189	-0.161448	-0.15169	-0.161448	-0.161448	-0.15169	0.102014	-0.161448	-0.141932	-0.102901	0.150803	0.941189
Zm00001d026289	51.7872	49.1607	2.62655	46.5341	0.951908	0.327707	-0.129297	-0.318233	-0.284012	-0.238962	0.0282769	-0.109434	-0.0490467	0.260218	0.0638313	0.940276	-0.0193871	-0.197103	-0.126016	-0.268189	0.016156	0.0516991	-0.0549302	0.0516991	-0.232646	-0.16156	0.940276
Zm00001d002837	66.8604	60.3712	6.48916	53.8821	0.979973	0.563251	-0.0322358	-0.168715	-0.0708215	-0.239359	-0.207181	-0.289494	-0.199578	0.322006	-0.0737084	0.938912	-0.166958	-0.127462	-0.00897621	-0.206453	-0.107715	0.1885	-0.166958	-0.186705	-0.14721	-0.00897621	0.938912
Zm00001d048806	69.8922	59.2654	10.6268	48.6386	0.971124	0.646799	-0.151949	-0.201326	-0.0459776	-0.212941	-0.231525	-0.300473	-0.212135	0.246131	-0.14342	0.937734	-0.159208	-0.156311	-0.123	-0.161814	-0.158049	0.131321	-0.159208	-0.159497	-0.131111	0.139142	0.937734
Zm00001d039674	51.8931	45.0344	6.85866	38.1757	0.942559	0.604058	0.122667	-0.101359	-0.090994	-0.114035	-0.19835	-0.261334	-0.213655	0.0294428	-0.22459	0.936712	-0.190518	-0.111135	0.142888	-0.0635059	-0.206394	-0.0793824	-0.174641	-0.174641	-0.174641	0.0952588	0.936712
Zm00001d043168	56.9698	53.6238	3.34607	50.2777	0.965774	0.413248	-0.101933	-0.347977	-0.22879	-0.210808	-0.000699407	-0.0140439	-0.271655	0.26286	0.0298047	0.935581	-0.239759	-0.211092	-0.067758	-0.239759	0.0182425	0.0469094	0.104243	-0.067758	-0.182425	-0.0964248	0.935581
Zm00001d039318	50.6601	47.9543	2.70581	45.2485	0.947502	0.421801	-0.0626504	-0.206403	-0.192702	-0.238029	-0.0356293	0.00809884	-0.218571	0.146387	-0.141745	0.93488	-0.176171	-0.0728173	-0.0469789	-0.253686	-0.150333	0.00469789	0.185567	-0.124494	-0.202009	-0.0986557	0.93488
Zm00001d012603	60.6202	55.7026	4.91764	50.7849	0.968132	0.47438	-0.125856	-0.331216	-0.161011	-0.226814	0.0905459	-0.0759547	-0.274828	0.250767	-0.122812	0.931695	-0.214686	-0.214686	-0.100048	-0.237613	-0.145903	0.106301	-0.0771202	0.129228	-0.122975	-0.0541925	0.931695
Zm00001d051514	54.916	52.0543	2.86171	49.1926	0.962582	0.418077	0.074608	-0.245917	-0.199545	-0.191531	-0.027621	-0.023943	-0.24351	0.220897	-0.148553	0.927172	-0.204656	-0.167343	0.106286	-0.204656	-0.179781	0.0938479	0.0814103	-0.13003	-0.179781	-0.142468	0.927172
Zm00001d011661	55.8035	52.6163	3.18719	49.4291	0.95633	0.376642	-0.197501	-0.340339	-0.204272	-0.166103	-0.000557769	0.0336053	-0.247551	0.298644	-0.120664	0.921355	-0.186509	-0.165993	-0.165993	-0.186509	-0.165993	0.162263	0.152005	-0.0634131	-0.145477	-0.155735	0.921355
Zm00001d003059	58.0632	48.8181	9.24518	39.5729	0.951822	0.639016	-0.0309519	-0.191709	-0.0972738	-0.232863	-0.0499875	-0.236021	-0.272205	0.144099	-0.171204	0.92087	-0.226905	-0.147957	-0.0143541	-0.202613	-0.160103	0.0220832	-0.208686	0.034229	-0.190468	0.173905	0.92087
Zm00001d022464	67.4101	52.0183	15.3918	36.6265	0.946455	0.721151	-0.202825	-0.184289	0.0530065	-0.252798	-0.277442	-0.332771	-0.249073	0.201812	-0.173458	0.919156	-0.185012	-0.163362	-0.163362	-0.185012	-0.163362	0.0964425	-0.141711	-0.185012	-0.0334596	0.204694	0.919156
Zm00001d039264	51.4066	47.0354	4.37118	42.6642	0.941733	0.333047	-0.106015	-0.360452	-0.288325	-0.192839	0.196303	0.090048	-0.235119	0.192191	-0.120429	0.917092	-0.179646	-0.189526	-0.0907212	-0.238929	-0.150004	0.0377256	0.0871282	0.166172	-0.209287	-0.150004	0.917092
Zm00001d043479	64.509	48.1316	16.3774	31.7542	0.932571	0.736512	-0.232863	-0.18846	0.096988	-0.264667	-0.307674	-0.374679	-0.230607	0.17486	-0.144488	0.916039	-0.166735	-0.188833	-0.188833	-0.188833	-0.12254	0.0542392	-0.166735	-0.188833	0.0321417	0.208921	0.916039
Zm00001d043031	52.7863	50.066	2.72034	47.3457	0.955632	0.382322	0.0473598	-0.280649	-0.206324	-0.211246	0.000295473	0.00212133	-0.250564	0.273615	-0.0992134	0.914418	-0.211362	-0.186888	0.0823198	-0.235835	-0.137941	0.131267	0.106793	-0.113468	-0.162415	-0.186888	0.914418
Zm00001d002132	43.8976	40.2642	3.63337	36.6308	0.929438	0.428049	-0.182805	-0.369879	-0.277289	0.0556775	-0.057668	0.0708682	-0.284482	0.0983776	-0.220296	0.914116	-0.228529	-0.199963	-0.142831	0.0571323	-0.228529	-0.0285661	0.171397	-0.114265	-0.228529	0.0285661	0.914116
Zm00001d027423	58.3186	54.5473	3.77132	50.776	0.966105	0.388786	-0.103908	-0.324171	-0.202624	-0.20466	0.0332577	-0.0906464	-0.222787	0.4095	-0.0446997	0.910301	-0.176049	-0.191793	-0.0815836	-0.223281	-0.113072	0.264789	-0.0815836	0.0286258	-0.176049	-0.160305	0.910301
Zm00001d036438	30.5609	28.2719	2.28902	25.9829	0.874282	0.28699	-0.213204	-0.25543	-0.218369	0.171484	-0.285937	-0.259672	0.0844491	0.118376	-0.0708521	0.910205	0.103075	-0.165968	-0.204403	0.218379	-0.127534	-0.0314466	-0.204403	-0.185186	-0.127534	-0.185186	0.910205
Zm00001d048814	61.6038	45.9276	15.6762	30.2514	0.934351	0.733271	0.00344131	-0.113483	0.0127778	-0.262421	-0.247689	-0.347493	-0.223242	0.103294	-0.216157	0.910143	-0.174444	-0.153587	0.0341304	-0.195301	-0.195301	0.0132729	-0.195301	-0.174444	-0.111872	0.242705	0.910143
Zm00001d009694	39.503	36.6871	2.81589	33.8712	0.916199	0.332248	-0.0206311	-0.230121	-0.256033	0.073479	-0.281053	-0.299278	-0.0538524	0.292065	0.14585	0.909502	-0.0803447	-0.151048	-0.00964137	0.0964137	0.0964137	0.061062	-0.257103	-0.257103	-0.257103	-0.151048	0.909502
Zm00001d019541	56.4206	52.6828	3.73777	48.945	0.959104	0.41801	-0.207543	-0.314324	-0.129038	-0.118527	-0.120163	-0.105073	-0.241882	0.413605	-0.102518	0.909206	-0.185385	-0.170391	-0.170391	-0.110413	-0.170391	0.294435	-0.00545251	-0.140402	-0.0954189	-0.155396	0.909206
Zm00001d029681	54.5704	46.626	7.94445	38.6815	0.943264	0.628911	-0.0905365	-0.250696	-0.104292	-0.252089	-0.123282	-0.0969681	-0.296001	0.135363	-0.207508	0.908891	-0.230564	-0.193808	-0.0467812	-0.230564	-0.193808	0.0267321	0.100245	-0.157051	-0.157051	0.173759	0.908891
Zm00001d040361	41.1926	37.1326	4.05998	33.0726	0.923828	0.503615	0.0546434	-0.230341	-0.258199	0.0501346	-0.16795	-0.188086	-0.238429	0.101948	-0.0526383	0.908853	-0.24164	-0.162295	0.0757378	0.0757378	-0.0432787	-0.0829509	-0.162295	-0.162295	-0.320984	0.11541	0.908853
Zm00001d035681	65.6455	48.2476	17.3979	30.8497	0.934481	0.741176	-0.195789	-0.172369	0.0493891	-0.247086	-0.284615	-0.354919	-0.236446	0.175586	-0.181457	0.908827	-0.173467	-0.162444	-0.159277	-0.173974	-0.166752	0.0749965	-0.172454	-0.174988	-0.0555073	0.255041	0.908827
Zm00001d020984	66.2692	47.6721	18.5971	29.075	0.931808	0.754722	-0.183651	-0.138642	0.0812926	-0.266828	-0.297691	-0.372916	-0.244463	0.16991	-0.189668	0.908022	-0.183131	-0.134707	-0.149234	-0.189587	-0.170218	0.0735164	-0.181516	-0.186359	-0.0362446	0.249457	0.908022
Zm00001d016588	62.1865	46.3155	15.871	30.4444	0.932187	0.739207	-0.0894108	-0.166685	0.105593	-0.310084	-0.311588	-0.409744	-0.233936	0.197827	-0.0950459	0.906883	-0.184534	-0.221741	-0.0398382	-0.238278	-0.0729114	0.0635156	-0.209338	-0.221741	0.0387107	0.179272	0.906883
Zm00001d035597	40.2689	36.2145	4.05435	32.1602	0.919111	0.496786	0.120119	-0.0962172	-0.140857	-0.190091	-0.127523	-0.346273	-0.180909	0.219262	0.0936415	0.90154	-0.204508	-0.0639088	0.114184	-0.171702	0.0954371	0.00170423	-0.349794	-0.0639088	-0.251374	-0.00766905	0.90154
Zm00001d039631	39.5101	37.4229	2.08723	35.3356	0.917605	0.333293	0.156964	-0.268948	-0.270127	-0.114514	0.0257739	0.0831471	-0.233713	0.106557	-0.165429	0.898079	-0.203467	-0.193453	0.192088	-0.143383	-0.183439	-0.0282214	0.177067	-0.128362	-0.19846	-0.188446	0.898079
Zm00001d047124	61.6455	42.4069	19.2386	23.1684	0.912571	0.770764	-0.229107	-0.150753	0.173449	-0.28833	-0.325882	-0.406301	-0.251599	0.157999	-0.185022	0.897886	-0.182095	-0.172864	-0.182095	-0.200556	-0.154403	0.0579011	-0.191325	-0.191325	0.104054	0.214821	0.897886
Zm00001d014066	42.972	35.8007	7.17126	28.6294	0.899685	0.565826	-0.241705	-0.227624	-0.066201	-0.26361	-0.326286	-0.424581	-0.0428523	0.258085	0.190659	0.896742	-0.0294014	-0.20581	-0.22051	-0.22051	0.191109	0.0147007	-0.22051	-0.20581	-0.117605	0.117605	0.896742
Zm00001d053727	31.6662	29.5767	2.08943	27.4873	0.891926	0.319009	0.0899852	-0.178705	-0.272801	0.17053	-0.20501	-0.183048	-0.183252	0.149965	0.0473692	0.896487	-0.221903	-0.0710089	0.0976372	0.186398	0.0355044	-0.0710089	-0.186398	-0.230779	-0.284035	-0.150894	0.896487
Zm00001d042813	46.5806	43.4224	3.15816	40.2643	0.931819	0.306011	-0.17311	-0.397261	-0.288505	-0.053974	-0.00661014	0.123769	-0.270578	0.29216	-0.0850977	0.895056	-0.221227	-0.198901	-0.131924	-0.087273	-0.131924	0.135984	0.247612	-0.131924	-0.198901	-0.176576	0.895056
Zm00001d012674	60.3235	42.3722	17.9513	24.4209	0.921368	0.75251	-0.0269517	-0.0900967	0.0208941	-0.2433	-0.273494	-0.364381	-0.249185	0.116774	-0.201993	0.89442	-0.205985	-0.11095	-0.000909425	-0.170972	-0.175974	0.0240998	-0.210987	-0.190979	-0.140961	0.289197	0.89442
Zm00001d029087	41.0317	36.9171	4.11457	32.8026	0.917591	0.272811	0.0953505	-0.367973	-0.370161	0.00636831	0.224569	0.158612	-0.309905	0.108488	-0.153974	0.89409	-0.281731	-0.212933	0.118549	-0.0440648	-0.172279	-0.0503192	0.0622593	0.137312	-0.266095	-0.184788	0.89409
Zm00001d003058	52.2247	45.1004	7.1243	37.9761	0.937662	0.565519	-0.213471	-0.279612	-0.129172	-0.26636	-0.213518	-0.287112	-0.190433	0.372954	0.133567	0.893906	-0.165188	-0.196338	-0.185955	-0.248255	0.11516	0.156693	-0.123655	-0.165188	-0.206722	0.125543	0.893906
Zm00001d050837	37.6281	34.6584	2.96961	31.6888	0.908289	0.343807	-0.0910447	-0.245282	-0.298296	-0.212586	0.140467	-0.133545	-0.0674693	0.20951	-0.0169501	0.893789	-0.0402887	-0.10847	-0.115288	-0.238013	-0.0607429	0.0415283	-0.217559	0.239253	-0.31983	-0.0743791	0.893789
Zm00001d037915	42.7703	38.7802	3.99013	34.7901	0.921179	0.39371	-0.0624801	-0.319368	-0.132826	-0.142002	0.161941	-0.0856932	-0.272459	0.255968	-0.16726	0.886766	-0.215507	-0.215507	-0.0402504	-0.150939	-0.206283	0.139619	-0.210895	0.236471	-0.0448624	-0.178611	0.886766
Zm00001d023387	44.6278	39.8608	4.76704	35.0937	0.921363	0.405993	-0.0612758	-0.316229	-0.122885	-0.239419	0.192394	-0.0305542	-0.304132	0.278584	-0.168981	0.877158	-0.238759	-0.204943	-0.0358651	-0.261303	-0.204943	0.167029	-0.103496	0.223388	-0.047137	-0.171128	0.877158
Zm00001d033187	55.0021	36.6538	18.3484	18.3054	0.896327	0.751043	-0.229839	-0.200972	0.0440587	-0.117443	-0.335734	-0.366084	-0.270773	0.174293	-0.19282	0.866504	-0.21075	-0.184896	-0.184896	-0.0297714	-0.176278	0.082263	-0.21075	-0.21075	-0.0642435	0.323568	0.866504
Zm00001d025924	28.4939	24.8876	3.60635	21.2812	0.856915	0.252758	-0.202268	-0.362932	-0.287078	0.357559	-0.202552	-0.100449	-0.182489	0.1891	-0.00535192	0.864507	-0.18466	-0.182265	-0.172684	0.380644	-0.0409389	-0.0097992	-0.129567	-0.177474	-0.17987	-0.167893	0.864507
Zm00001d033909	24.549	21.98	2.56899	19.4111	0.840507	0.361325	-0.223207	-0.286093	-0.0835594	0.304544	-0.266952	-0.178784	-0.213226	0.0956235	-0.162961	0.864161	-0.188957	-0.169161	-0.181038	0.365316	-0.17312	-0.0424702	-0.165202	-0.192916	0.0406706	-0.157284	0.864161
Zm00001d013746	30.8168	21.5205	9.29629	12.2242	0.831744	0.652221	-0.0650116	-0.0156888	0.0176565	-0.327716	-0.378496	-0.432505	0.150121	-0.0816351	-0.272382	0.862437	0.213895	-0.132999	-0.0575872	-0.238576	-0.26874	-0.117917	-0.148081	-0.253658	-0.087752	0.228978	0.862437
Zm00001d008620	39.4523	34.3641	5.08825	29.2758	0.903345	0.376732	0.0488503	-0.222057	-0.184412	-0.290231	0.243504	-0.0272483	-0.269823	0.247679	-0.14099	0.860497	-0.226038	-0.104325	0.0473454	-0.326374	-0.174252	0.130745	-0.126681	0.259082	-0.183736	-0.156262	0.860497
Zm00001d048785	36.4731	32.4743	3.99876	28.4755	0.885166	0.224172	-0.161599	-0.439159	-0.356755	-0.0729011	0.152754	0.263416	-0.263807	0.19442	-0.110733	0.859894	-0.206892	-0.217052	-0.125613	-0.135773	-0.145933	0.036945	0.351901	0.00646537	-0.217052	-0.206892	0.859894
Zm00001d027861	47.6545	30.0752	17.5793	12.4959	0.868633	0.761848	-0.281371	-0.248726	0.118245	-0.103852	-0.35952	-0.374562	-0.308658	0.119743	-0.137473	0.856184	-0.249357	-0.25305	-0.217348	-0.0105204	-0.0893118	-0.0129827	-0.191494	-0.21981	0.0818131	0.305876	0.856184
Zm00001d027616	18.828	15.8559	2.97217	12.8837	0.807096	0.37067	0.0531499	0.022553	-0.206086	-0.0448834	-0.378459	-0.434905	0.282777	-0.0180283	-0.0824053	0.854734	0.273911	-0.0165007	0.0198008	0.0198008	-0.125405	-0.125405	-0.306912	-0.270611	-0.306912	-0.0165007	0.854734
Zm00001d035680	60.6792	35.7562	24.923	10.8332	0.885789	0.809738	-0.221784	-0.154696	0.136602	-0.28218	-0.324635	-0.39794	-0.265912	0.17046	-0.211297	0.853907	-0.191899	-0.1787	-0.175348	-0.192318	-0.184566	0.0957399	-0.190013	-0.192946	0.0131983	0.342946	0.853907
Zm00001d047743	31.7237	26.5595	5.16415	21.3954	0.87096	0.129032	-0.15101	-0.493262	-0.456059	0.271139	0.197177	0.160378	-0.268498	0.221038	-0.0395775	0.852204	-0.250648	-0.230954	-0.132485	0.222003	-0.0930979	0.0250648	-0.0340165	0.182615	-0.290036	-0.250648	0.852204
Zm00001d048807	57.8517	34.0792	23.7725	10.3067	0.883532	0.800404	-0.137985	-0.134859	0.0552292	-0.272513	-0.299952	-0.375289	-0.252805	0.137664	-0.196846	0.848957	-0.19233	-0.159273	-0.101424	-0.19233	-0.167538	0.0555954	-0.184066	-0.19233	-0.109688	0.394427	0.848957
Zm00001d040666	31.4909	29.3782	2.11266	27.2656	0.882053	0.296909	0.227129	-0.26491	-0.287651	-0.166469	0.0738337	0.123417	-0.238782	0.147911	-0.14291	0.847996	-0.210853	-0.200769	0.263108	-0.210853	-0.170516	0.0210853	0.212687	-0.120095	-0.220937	-0.210853	0.847996
Zm00001d032961	31.8253	27.3197	4.50564	22.814	0.877231	0.543742	-0.255426	-0.339794	-0.206377	-0.148812	-0.0885282	0.0395892	-0.333495	0.128958	-0.113396	0.847464	-0.27493	-0.181397	-0.212575	-0.150219	-0.0878642	-0.025509	0.25509	-0.150219	-0.243752	0.223912	0.847464
Zm00001d051934	37.1543	33.1058	4.04858	29.0572	0.889231	0.201859	0.0043549	-0.400742	-0.324822	-0.0812883	0.187537	0.24424	-0.320266	0.25942	-0.103586	0.847461	-0.277616	-0.213326	0.0438342	-0.149036	-0.149036	0.108124	0.26885	0.0116891	-0.181181	-0.309761	0.847461
Zm00001d042362	30.7089	25.9023	4.80658	21.0957	0.876233	0.538043	0.320101	-0.0626304	-0.148096	-0.133239	-0.00730794	-0.129971	-0.32391	0.0382009	-0.264203	0.84385	-0.311784	-0.0601539	0.33127	-0.116072	-0.246546	-0.0415147	-0.15335	-0.0508343	-0.265186	0.0703208	0.84385
Zm00001d030172	35.7928	27.9464	7.84647	20.0999	0.865716	0.257757	-0.0842782	-0.365141	-0.291802	-0.180847	0.370136	0.113552	-0.260546	0.19114	-0.100767	0.839369	-0.210298	-0.176869	-0.0832683	-0.243727	-0.130069	0.0370757	-0.0431536	0.398108	-0.190241	-0.196926	0.839369
Zm00001d050336	47.3419	15.5766	31.7653	-16.1886	0.858477	0.788005	-0.079468	-0.0862511	0.217955	-0.458981	-0.319495	-0.486826	-0.250171	0.18814	0.00186544	0.836825	-0.212036	-0.178511	-0.0348314	-0.384452	0.0561657	0.0274298	-0.250351	-0.202458	0.108848	0.233371	0.836825
Zm00001d035558	61.7008	31.2035	30.4972	0.706295	0.86509	0.85152	-0.148072	-0.0945297	0.201779	-0.319057	-0.346415	-0.433466	-0.287195	0.130931	-0.244032	0.834933	-0.215464	-0.160043	-0.0994268	-0.218928	-0.202475	0.0720313	-0.213732	-0.217196	0.059042	0.361258	0.834933
Zm00001d011080	53.0132	20.9764	32.0368	-11.0604	0.855195	0.819567	-0.235417	-0.097023	0.305936	-0.332526	-0.369227	-0.454899	-0.298659	0.191334	-0.230826	0.830518	-0.21884	-0.151658	-0.179407	-0.226508	-0.196203	0.132406	-0.219936	-0.222126	0.21967	0.232084	0.830518
Zm00001d038288	61.2985	29.7865	31.512	-1.72542	0.850058	0.871362	-0.0797882	-0.029355	0.244219	-0.353279	-0.367789	-0.471712	-0.281144	0.0741645	-0.241741	0.830459	-0.219335	-0.127248	-0.0351605	-0.246961	-0.1825	0.010883	-0.237752	-0.237752	0.0845527	0.360814	0.830459
Zm00001d021119	21.853	19.6164	2.23659	17.3798	0.830174	0.313345	-0.258411	-0.375975	-0.0909287	0.293291	-0.132207	-0.157322	-0.290547	0.239536	-0.0695534	0.82856	-0.2665	-0.22569	-0.212087	0.332042	-0.0964593	0.0735811	-0.259698	-0.0284431	0.0735811	-0.218888	0.82856
Zm00001d010321	59.1863	31.8347	27.3516	4.48309	0.820327	0.887821	-0.187337	0.0265668	0.334611	-0.362676	-0.387706	-0.473997	-0.31538	0.0547924	-0.290778	0.811131	-0.244595	-0.0356852	-0.149055	-0.244861	-0.218781	0.0119515	-0.213192	-0.231555	0.15912	0.355522	0.811131
Zm00001d038352	27.9165	23.4826	4.43389	19.0488	0.839007	0.272404	-0.126434	-0.422109	-0.339265	-0.174615	0.211738	0.313684	-0.311603	0.143132	-0.133988	0.806298	-0.246478	-0.217635	-0.0878406	-0.246478	-0.145527	-0.00131105	0.431337	0.0419537	-0.232057	-0.102262	0.806298
Zm00001d013551	36.1532	30.1026	6.05052	24.0521	0.888636	0.272302	-0.204902	-0.393482	-0.23859	-0.0468401	-0.0817418	-0.0292951	-0.261646	0.612581	0.0683086	0.804055	-0.227295	-0.196042	-0.164789	-0.0710296	-0.0397766	0.460272	0.0227295	-0.164789	-0.196042	-0.227295	0.804055
Zm00001d007382	50.339	22.4301	27.9089	-5.47888	0.829405	0.812655	-0.166902	0.0262129	0.134986	-0.375325	-0.393197	-0.494535	-0.150501	0.165875	-0.178343	0.801176	-0.0981032	-0.00817527	-0.158055	-0.277959	-0.158055	0.111729	-0.247983	-0.247983	-0.128079	0.411488	0.801176
Zm00001d047087	34.6883	30.1729	4.51539	25.6576	0.896638	0.375188	0.0510768	-0.282123	-0.177789	-0.182762	-0.0386716	-0.0709995	-0.316693	0.555011	-0.0226768	0.797369	-0.284921	-0.179698	0.090874	-0.202246	-0.112055	0.444121	-0.0368962	-0.149635	-0.202246	-0.164667	0.797369
Zm00001d031203	59.2349	32.8872	26.3477	6.53944	0.82409	0.887141	-0.157914	-0.0766185	0.265753	-0.305144	-0.332907	-0.438714	-0.346586	0.0884665	-0.28631	0.795887	-0.270301	-0.150167	-0.105117	-0.195218	-0.225251	0.0450502	-0.240268	-0.180201	0.120134	0.405452	0.795887
Zm00001d038226	29.4859	19.9452	9.54068	10.4045	0.816894	0.261479	-0.135045	-0.348433	-0.257068	-0.17379	0.426294	0.145597	-0.296199	0.152378	-0.166828	0.792655	-0.234539	-0.138986	-0.138986	-0.234539	-0.186762	0.0282315	-0.0434331	0.482108	-0.162874	-0.162874	0.792655
Zm00001d012572	18.3939	13.9615	4.43248	9.529	0.771391	0.202699	-0.223582	-0.331043	-0.289091	0.467908	-0.250182	-0.133	-0.131244	0.147252	0.00569121	0.791562	-0.145618	-0.150256	-0.201762	0.503642	-0.0298099	-0.0427663	-0.191205	-0.193444	-0.188486	-0.151856	0.791562
Zm00001d009646	60.6242	34.7206	25.9036	8.81707	0.810003	0.892687	-0.216125	-0.0306228	0.273619	-0.341439	-0.385626	-0.469506	-0.295521	0.0957758	-0.265063	0.78676	-0.22084	-0.0905472	-0.174514	-0.226631	-0.206363	0.054223	-0.22084	-0.223736	0.0860725	0.436416	0.78676
Zm00001d014249	58.2327	35.5089	22.7238	12.7851	0.793717	0.902208	-0.189234	-0.0712921	0.272944	-0.336203	-0.359027	-0.451007	-0.292582	0.0217301	-0.281261	0.778321	-0.212269	-0.165098	-0.136796	-0.221703	-0.207552	-0.0235855	-0.207552	-0.193401	0.127362	0.462275	0.778321
Zm00001d019060	30.9981	21.2896	9.70855	11.581	0.829696	0.109969	-0.101932	-0.543891	-0.470285	0.10959	0.414268	0.304748	-0.318822	0.265847	-0.132548	0.778085	-0.265688	-0.286563	-0.0778085	0.0265688	-0.203061	0.130946	0.0683197	0.360576	-0.286563	-0.244812	0.778085
Zm00001d046642	17.7374	12.9514	4.78595	8.1655	0.785963	0.118911	-0.128393	-0.353939	-0.369881	-0.09438	-0.225283	-0.263309	0.207117	0.438353	0.442457	0.774673	0.177843	-0.286358	-0.120572	-0.120572	0.343629	0.144686	-0.153729	-0.220043	-0.286358	-0.2532	0.774673
Zm00001d042779	16.23	8.07036	8.1596	-0.089246	0.719992	0.480562	-0.00043804	0.227445	0.0553524	-0.370311	-0.418179	-0.5981	0.125271	0.0592555	0.245775	0.773673	0.0675166	0.201443	-0.0542346	-0.309912	0.286669	-0.175986	-0.370788	-0.273387	-0.175986	0.0309912	0.773673
Zm00001d048558	26.9612	18.3286	8.63259	9.69598	0.810352	0.274008	-0.0412425	-0.295173	-0.226902	-0.1619	0.409583	0.069353	-0.298982	0.20345	-0.177921	0.773592	-0.246622	-0.119095	-0.0495352	-0.211842	-0.211842	0.101178	-0.177062	0.483759	-0.165469	-0.177062	0.773592
Zm00001d027809	55.482	34.0554	21.4266	12.6288	0.788218	0.892187	-0.170903	-0.0116622	0.210856	-0.372871	-0.349709	-0.433624	-0.27074	0.0136646	-0.247628	0.772338	-0.204181	-0.0739787	-0.13908	-0.269283	-0.171631	-0.0414281	-0.171631	-0.204181	-0.00887745	0.511933	0.772338
Zm00001d032178	18.3481	12.9564	5.39175	7.5646	0.761516	0.196662	-0.21199	-0.367199	-0.298006	0.502764	-0.210421	-0.0895907	-0.176376	0.169296	-0.0388092	0.769065	-0.182027	-0.182027	-0.182027	0.535463	-0.0819123	0.00151689	-0.182027	-0.165341	-0.182027	-0.148656	0.769065
Zm00001d000294	18.7402	12.9096	5.83059	7.07899	0.771412	0.168883	-0.15106	-0.435644	-0.374937	0.502258	0.00732561	0.063691	-0.252775	0.112942	-0.154534	0.768344	-0.238623	-0.225984	-0.120652	0.507123	-0.196491	-0.0237474	-0.133292	0.0352381	-0.22177	-0.150145	0.768344
Zm00001d032781	58.2737	33.3221	24.9516	8.37043	0.761488	0.908751	-0.0217358	0.141174	0.397241	-0.371202	-0.487521	-0.594595	-0.265703	-0.0179757	-0.242653	0.765944	-0.224113	-0.0112507	0.0135008	-0.234014	-0.149859	-0.0706541	-0.318168	-0.328069	0.186761	0.369921	0.765944
Zm00001d042863	18.1716	7.5772	10.5944	-3.01717	0.74549	0.189958	-0.189519	-0.315737	-0.247724	-0.034708	-0.194196	-0.228804	-0.0793889	0.321121	0.556847	0.758517	-0.143727	-0.176837	-0.176837	-0.0609522	0.559858	-0.0775072	-0.135449	-0.176837	-0.176837	-0.193392	0.758517
Zm00001d016895	39.2754	18.0455	21.2299	-3.18438	0.816519	0.779728	-0.254647	-0.0827381	0.0785683	-0.304319	-0.251476	-0.313925	-0.341667	0.272514	-0.206824	0.75297	-0.274806	-0.0128243	-0.234501	-0.234501	-0.194197	0.229005	-0.133739	-0.153892	-0.174044	0.43053	0.75297
Zm00001d008744	22.6164	13.0777	9.53873	3.53897	0.773755	0.640413	0.407943	0.192922	0.0464578	-0.247938	-0.273203	-0.412075	-0.223049	0.0363162	-0.173399	0.752422	-0.24499	0.0862257	0.402386	-0.181005	-0.13584	-0.0342165	-0.324031	-0.271337	-0.21488	0.165266	0.752422
Zm00001d043912	20.6513	13.3683	7.28299	6.0853	0.79101	0.215206	-0.167572	-0.402914	-0.252246	-0.160942	0.0731837	-0.13098	-0.233734	0.479163	0.479106	0.752218	-0.264939	-0.230653	-0.150651	-0.219224	0.455071	0.123638	-0.184938	0.100781	-0.173509	-0.207795	0.752218
Zm00001d009927	15.3477	11.2012	4.14647	7.05476	0.762329	0.0733326	0.0936307	-0.410194	-0.479764	0.448484	0.0641895	0.0349873	-0.206268	0.165029	0.0638198	0.751974	-0.243476	-0.243476	0.112042	0.420157	0.0172372	-0.0538663	-0.219775	0.0409384	-0.33828	-0.243476	0.751974
Zm00001d016741	54.7301	33.932	20.7981	13.1339	0.784992	0.887183	-0.123637	0.0526348	0.227054	-0.313021	-0.359361	-0.468483	-0.314272	0.0946412	-0.291983	0.751332	-0.255654	0.00837294	-0.10215	-0.200392	-0.237233	0.0759147	-0.274074	-0.206533	-0.0468885	0.487305	0.751332
Zm00001d025847	39.0738	16.0958	22.978	-6.8822	0.773027	0.768433	-0.298548	-0.0773349	0.132558	-0.0997092	-0.521133	-0.555621	-0.176148	0.211411	-0.0708032	0.750778	-0.142532	-0.0878394	-0.270148	0.0215455	-0.0513778	0.1127	-0.361302	-0.32484	-0.0696086	0.422624	0.750778
Zm00001d046937	20.076	9.70373	10.3722	-0.668521	0.730129	0.559687	-0.2711	-0.197831	0.0179443	-0.299553	-0.461258	-0.557027	0.0956367	0.195606	0.338719	0.747554	0.0944816	-0.270677	-0.242588	-0.235566	0.361328	-0.0740532	-0.277699	-0.291744	-0.0248972	0.21386	0.747554
Zm00001d015963	9.72749	7.9751	1.75239	6.22272	0.720869	0.258509	0.469788	0.0384045	-0.212558	0.0378264	-0.228873	-0.320331	0.0265177	-0.00801288	0.0655339	0.746438	-0.0458339	-0.0458339	0.458339	0.0622032	0.0622032	-0.189883	-0.333933	-0.261908	-0.261908	-0.189883	0.746438
Zm00001d015092	23.959	13.4715	10.4875	2.98407	0.788598	0.148729	-0.199112	-0.428636	-0.306612	0.0263221	-0.0549221	-0.161964	-0.191871	0.609224	0.485228	0.733579	-0.231528	-0.231528	-0.177911	-0.01706	0.411877	0.277834	-0.231528	-0.0438685	-0.231528	-0.258337	0.733579
Zm00001d048499	11.0374	8.72756	2.30981	6.41775	0.728445	0.359305	0.476319	0.0476921	-0.127359	0.131365	-0.218838	-0.220955	-0.163851	-0.0278101	-0.233583	0.728089	-0.196024	-0.0219157	0.487016	0.178978	-0.236203	-0.0888804	-0.249596	-0.289775	-0.196024	-0.115666	0.728089
Zm00001d040730	28.7659	16.3513	12.4145	3.93679	0.813022	0.251533	-0.227745	-0.38972	-0.229421	-0.0693557	-0.168867	-0.195213	-0.198072	0.719628	0.368699	0.726312	-0.206854	-0.219637	-0.194071	-0.0918059	0.266121	0.47065	-0.155721	-0.194071	-0.219637	-0.181288	0.726312
Zm00001d005071	18.1045	13.2727	4.83183	8.44088	0.754244	0.136986	-0.0550776	-0.440675	-0.398545	0.00666137	0.159844	0.423938	-0.290608	0.113008	-0.172998	0.724865	-0.234604	-0.234604	-0.00300774	-0.069178	-0.201519	-0.00300774	0.55944	-0.102263	-0.234604	-0.201519	0.724865
Zm00001d019156	52.4833	33.7425	18.7408	15.0017	0.769001	0.885952	-0.17888	-0.0910144	0.2188	-0.211204	-0.387968	-0.436048	-0.348782	0.135471	-0.289951	0.722408	-0.27468	-0.153821	-0.123606	-0.0933911	-0.244465	0.118112	-0.244465	-0.244465	0.027468	0.510904	0.722408
Zm00001d023343	15.2843	12.5478	2.73651	9.81132	0.771972	0.330952	0.472058	-0.113313	-0.157022	-0.23887	0.0545672	0.0419439	-0.251535	0.132695	-0.228814	0.721594	-0.229694	-0.16587	0.510264	-0.264545	-0.255224	0.0831468	0.102598	-0.155334	-0.143582	-0.203354	0.721594
Zm00001d037436	53.7045	37.4977	16.2068	21.2909	0.737707	0.905539	-0.246781	-0.0815327	0.229936	-0.316077	-0.372718	-0.443271	-0.276702	0.0401501	-0.25562	0.712451	-0.196413	-0.156551	-0.199071	-0.201728	-0.185783	0.00289909	-0.193756	-0.199071	0.0374465	0.579576	0.712451
Zm00001d026113	33.3873	18.1728	15.2145	2.95824	0.751151	0.828421	-0.0335242	-0.0230833	0.226829	-0.456995	-0.000406438	-0.292745	-0.4181	0.032021	-0.360018	0.710107	-0.334478	-0.0675287	-0.00949623	-0.392511	-0.288052	0.0253233	-0.241626	0.152995	0.0485363	0.396731	0.710107
Zm00001d044608	29.251	13.757	15.4939	-1.73688	0.753805	0.0696637	-0.19045	-0.561694	-0.439432	-0.0306916	0.525446	0.413364	-0.322764	0.225137	-0.114843	0.709186	-0.251812	-0.280077	-0.167018	-0.138754	-0.167018	0.0873635	0.228687	0.454804	-0.223548	-0.251812	0.709186
Zm00001d032728	19.7798	14.3455	5.43429	8.91124	0.761602	0.112845	0.184046	-0.399835	-0.417633	-0.0568999	0.287993	0.410375	-0.321032	0.191924	-0.190417	0.702355	-0.275208	-0.243674	0.22934	-0.149071	-0.243674	0.103203	0.418546	0.00860026	-0.275208	-0.275208	0.702355
Zm00001d028011	15.854	12.5481	3.30591	9.24216	0.746576	0.163524	0.288924	-0.270593	-0.360069	-0.150471	0.212002	0.334708	-0.283506	0.131556	-0.185916	0.697408	-0.252192	-0.166835	0.32397	-0.230853	-0.220183	0.0465585	0.409327	-0.0814774	-0.284201	-0.241522	0.697408
Zm00001d007800	23.3114	11.8727	11.4387	0.433947	0.747652	0.00903654	-0.0409031	-0.507509	-0.507306	0.0634088	0.506351	0.241168	-0.26517	0.351161	0.0645595	0.690061	-0.247535	-0.247535	-0.0420342	-0.0420342	-0.0163466	0.163466	-0.106253	0.497404	-0.350285	-0.29891	0.690061
Zm00001d039880	10.7358	6.4758	4.26	2.2158	0.638891	0.090714	-0.191601	-0.178174	-0.27279	-0.131661	-0.298205	-0.37187	0.585258	0.150249	0.122665	0.687086	0.604934	-0.216581	-0.216581	-0.107046	0.00248944	0.0298733	-0.216581	-0.161814	-0.189198	-0.216581	0.687086
Zm00001d038597	54.1423	37.8782	16.2641	21.6141	0.715595	0.916834	0.0547643	0.180808	0.29559	-0.40074	-0.390213	-0.509272	-0.289154	0.0111236	-0.336205	0.685455	-0.239619	0.0528385	0.0728562	-0.279086	-0.264038	0.0275679	-0.278093	-0.267871	-0.0262386	0.516227	0.685455
Zm00001d037576	39.0136	14.171	24.8426	-10.6716	0.656609	0.765457	0.175992	0.491499	0.377533	-0.496952	-0.481482	-0.636731	-0.0520207	-0.0808051	-0.293299	0.682676	-0.0456455	0.343344	0.136435	-0.368424	-0.227726	-0.0621983	-0.351872	-0.349113	0.001254	0.241269	0.682676
Zm00001d053065	15.5539	5.44214	10.1118	-4.66964	0.688349	-0.00608826	-0.152522	-0.519204	-0.490229	0.531078	0.0632729	0.355707	-0.270985	0.105177	-0.152115	0.679717	-0.249298	-0.249298	-0.103789	0.489437	-0.204526	-0.0254385	0.276771	-0.0925962	-0.26049	-0.26049	0.679717
Zm00001d042152	17.5192	6.56496	10.9543	-4.38933	0.708457	0.0283109	-0.169552	-0.524073	-0.467971	0.561324	-0.0316322	0.220828	-0.28601	0.277306	-0.0327714	0.675463	-0.281855	-0.260098	-0.118676	0.534041	-0.107797	0.120654	0.109775	-0.151312	-0.281855	-0.238341	0.675463
Zm00001d019265	11.7023	3.06142	8.64091	-5.57949	0.618655	0.489031	0.222972	0.526936	0.110513	-0.376562	-0.371633	-0.528822	0.161422	-0.115127	-0.206355	0.669865	0.130457	0.471404	0.130457	-0.291909	-0.185046	-0.123981	-0.33262	-0.266466	-0.271554	0.0693921	0.669865
Zm00001d006027	6.29222	1.8166	4.47562	-2.65902	0.599237	0.0378605	-0.197251	-0.231719	-0.342679	0.370969	-0.34198	-0.245884	0.416621	-0.0246907	-0.0653658	0.668076	0.423115	-0.195121	-0.206786	0.423115	-0.160126	-0.113467	-0.21845	-0.21845	-0.206786	-0.195121	0.668076
Zm00001d026742	50.6976	38.4677	12.2299	26.2378	0.697059	0.911703	-0.211553	-0.0743988	0.214042	-0.312659	-0.358877	-0.431116	-0.27811	0.0108709	-0.265663	0.668018	-0.199052	-0.164019	-0.164019	-0.199052	-0.190294	-0.0151279	-0.190294	-0.190294	0.00238862	0.641743	0.668018
Zm00001d048099	62.1777	47.7456	14.432	33.3136	0.682899	0.959352	-0.0692958	0.101406	0.350367	-0.414709	-0.36785	-0.501098	-0.31254	-0.0422301	-0.338375	0.661896	-0.24265	-0.0350495	-0.0350495	-0.287136	-0.24265	-0.0350495	-0.257479	-0.198164	0.0835795	0.587753	0.661896
Zm00001d007753	19.836	10.6381	9.19784	1.44027	0.759905	0.652186	0.00926909	-0.0584542	0.229527	-0.364381	-0.307711	-0.416221	-0.292293	0.538441	-0.155947	0.656568	-0.23168	-0.129369	0.0613023	-0.292137	-0.217729	0.544956	-0.273535	-0.278185	0.0845548	0.0752538	0.656568
Zm00001d041726	12.5778	5.61578	6.962	-1.34622	0.669734	0.545575	0.575137	0.184436	0.103362	-0.311407	-0.208536	-0.37047	-0.248264	0.00896612	-0.0487414	0.653966	-0.291312	0.00594515	0.58857	-0.267532	0.0118903	-0.107013	-0.285367	-0.267532	-0.0653966	0.0237806	0.653966
Zm00001d003282	27.3384	17.5159	9.82253	7.69337	0.68948	0.167979	0.0118305	-0.368214	-0.277871	-0.173465	0.58461	0.208713	-0.300526	0.143943	-0.172471	0.65011	-0.240649	-0.204731	0.0107753	-0.255016	-0.201139	0.0502848	-0.10057	0.632151	-0.143671	-0.197547	0.65011
Zm00001d040029	19.749	11.9159	7.83313	4.08274	0.756814	0.183527	-0.244211	-0.476603	-0.260382	-0.179409	0.27268	0.227037	-0.339763	0.599391	-0.0753302	0.645986	-0.255246	-0.23505	-0.204252	-0.252721	-0.192134	0.53087	0.176942	0.172902	-0.16386	-0.223437	0.645986
Zm00001d022421	10.4531	4.83394	5.61913	-0.785189	0.656569	0.0129781	0.0314223	-0.355036	-0.409021	-0.114152	0.438514	0.0859215	-0.19548	0.231554	0.363455	0.644395	-0.236771	-0.154653	0.00841828	-0.222793	0.355527	-0.0888419	-0.181443	0.463852	-0.295593	-0.292098	0.644395
Zm00001d053127	13.0963	4.49829	8.59802	-4.09974	0.659227	-0.012918	-0.181929	-0.534459	-0.485067	0.50697	0.0252735	0.388705	-0.286763	0.141407	-0.108123	0.643143	-0.264936	-0.257897	-0.124149	0.460119	-0.159346	0.00255977	0.375647	-0.173425	-0.257897	-0.243818	0.643143
Zm00001d020402	31.2376	17.4469	13.7907	3.65614	0.685782	0.0551326	-0.118964	-0.484331	-0.432791	-0.127672	0.60974	0.476336	-0.339096	0.161807	-0.14062	0.64162	-0.270292	-0.203798	-0.108808	-0.251294	-0.175301	0.0431776	0.299653	0.508633	-0.260793	-0.222797	0.64162
Zm00001d053722	29.0091	12.6798	16.3294	-3.64961	0.718696	0.159917	-0.150083	-0.40802	-0.271943	-0.0711499	-0.0667962	-0.174216	-0.222263	0.705621	0.567981	0.637208	-0.268158	-0.238953	-0.122132	-0.122132	0.491181	0.37436	-0.209748	-0.0929262	-0.238953	-0.209748	0.637208
Zm00001d002500	58.9584	43.6032	15.3552	28.2479	0.652078	0.953745	-0.222577	0.064772	0.523691	-0.427353	-0.430971	-0.494169	-0.374041	0.0135899	-0.351477	0.636568	-0.281348	-0.0656631	-0.160966	-0.286364	-0.251253	0.0296396	-0.176014	-0.261285	0.350659	0.466026	0.636568
Zm00001d018965	24.2361	8.05763	16.1785	-8.12084	0.705431	0.720489	-0.315296	-0.169918	0.305036	-0.317223	-0.45504	-0.51488	-0.357636	0.508763	0.179538	0.636436	-0.325506	-0.191903	-0.245344	-0.231983	0.195546	0.34251	-0.272064	-0.338866	0.195546	0.235627	0.636436
Zm00001d053452	14.4995	5.77238	8.72716	-2.95478	0.629205	-0.0875263	-0.169132	-0.501551	-0.518838	0.565712	-0.0970408	0.0525238	-0.110512	0.269926	0.3464	0.633212	-0.172201	-0.261692	-0.142371	0.528807	0.290166	-0.0379656	-0.0827108	-0.142371	-0.321352	-0.291522	0.633212
Zm00001d027803	20.0916	4.11909	15.9725	-11.8534	0.651077	-0.113602	-0.161892	-0.608981	-0.588092	0.395123	0.354438	0.578878	-0.337131	0.124333	-0.108066	0.627795	-0.302937	-0.26918	-0.119684	0.290224	-0.158264	-0.0280579	0.444542	0.14555	-0.312582	-0.317405	0.627795
Zm00001d037674	60.967	43.8476	17.1194	26.7282	0.639331	0.951142	0.0470415	0.284007	0.428921	-0.441386	-0.443488	-0.565734	-0.307513	-0.0611368	-0.34796	0.62634	-0.262772	0.129793	0.0620286	-0.301327	-0.244078	-0.0349442	-0.295485	-0.296654	0.0842272	0.532872	0.62634
Zm00001d038163	20.8374	10.7826	10.0548	0.727816	0.640636	0.705335	0.497109	0.342394	0.207532	-0.404217	-0.207791	-0.403099	-0.251041	-0.0977112	-0.346003	0.622463	-0.250278	0.166674	0.486166	-0.325021	-0.27739	-0.0729449	-0.296443	-0.196052	-0.103722	0.246547	0.622463
Zm00001d008273	20.738	11.0819	9.65616	1.42572	0.653653	0.720931	0.495778	0.246635	0.147698	-0.362265	-0.233859	-0.396463	-0.24174	-0.0618578	-0.317253	0.621451	-0.236021	0.0498027	0.502358	-0.283659	-0.25984	-0.045472	-0.283659	-0.236021	-0.140747	0.311808	0.621451
Zm00001d020675	52.8148	40.7047	12.11	28.5947	0.642282	0.943347	0.064863	0.200816	0.377973	-0.422822	-0.298032	-0.414419	-0.415218	-0.109919	-0.422061	0.620243	-0.354425	0.07509	0.0916098	-0.304865	-0.304865	-0.0735882	-0.189227	-0.189227	0.07509	0.554164	0.620243
Zm00001d039859	18.9949	13.0356	5.95925	7.07638	0.640222	0.113912	0.302678	-0.21673	-0.313693	-0.163264	0.55993	0.136271	-0.201982	0.0287756	-0.142225	0.619192	-0.185451	-0.137196	0.280205	-0.243356	-0.161323	-0.0708463	-0.210784	0.581795	-0.226467	-0.245769	0.619192
Zm00001d019552	9.59471	1.51563	8.07908	-6.56346	0.543028	0.369339	-0.25994	-0.0783352	-0.127652	0.154778	-0.559148	-0.474342	0.426343	-0.0998837	-0.177975	0.601042	0.462582	-0.160488	-0.264333	0.2722	-0.229718	-0.108565	-0.28164	-0.35087	-0.177795	0.237585	0.601042
Zm00001d022109	17.4898	7.23797	10.2518	-3.01381	0.619091	0.00470374	-0.161451	-0.52712	-0.511663	0.577016	0.239891	0.451383	-0.39384	0.0390345	-0.243489	0.600703	-0.363189	-0.210995	-0.122216	0.524606	-0.274409	-0.058802	0.245585	0.118757	-0.312458	-0.147581	0.600703
Zm00001d037631	54.3188	33.4297	20.889	12.5407	0.585448	0.927245	-0.185232	0.304737	0.632641	-0.532448	-0.427406	-0.56246	-0.371299	0.0183482	-0.344743	0.580983	-0.302853	0.207053	-0.166878	-0.387837	-0.234866	0.0540809	-0.251863	-0.234866	0.343027	0.394018	0.580983
Zm00001d037498	58.8848	35.4562	23.4286	12.0276	0.560286	0.923135	0.0973304	0.448429	0.537825	-0.468161	-0.487448	-0.618749	-0.272312	-0.14842	-0.376745	0.573101	-0.242528	0.274905	0.0934678	-0.313927	-0.253447	-0.10141	-0.327366	-0.327366	0.160667	0.463903	0.573101
Zm00001d010371	52.9537	39.1301	13.8236	25.3064	0.60912	0.932138	-0.257864	-0.0143686	0.537147	-0.400464	-0.446835	-0.532376	-0.35117	0.125906	-0.305663	0.572959	-0.249939	-0.17286	-0.179916	-0.255367	-0.233654	0.152825	-0.247225	-0.254281	0.403603	0.463855	0.572959
Zm00001d018925	20.6699	8.30653	12.3634	-4.05682	0.552307	0.647064	0.52986	0.498026	0.254891	-0.383117	-0.350379	-0.510047	-0.0683423	-0.20666	-0.342764	0.571868	-0.0874034	0.276569	0.496327	-0.279691	-0.272824	-0.162945	-0.341498	-0.314028	-0.0874034	0.201028	0.571868
Zm00001d047253	25.2059	7.61711	17.5888	-9.97164	0.59349	-0.149936	-0.225524	-0.644285	-0.583999	0.3637	0.458939	0.652171	-0.376223	0.149494	-0.109869	0.561117	-0.329757	-0.271399	-0.183861	0.242883	-0.161065	0.0085382	0.48361	0.25656	-0.292371	-0.314255	0.561117
Zm00001d020752	20.34	6.2126	14.1274	-7.91479	0.606652	0.714889	0.0251422	-0.0265406	0.208991	-0.381158	-0.471167	-0.607324	-0.236757	0.31472	0.339604	0.559308	-0.26702	-0.169363	0.0710233	-0.304581	0.401555	0.0860474	-0.372189	-0.379701	0.00341458	0.371506	0.559308
Zm00001d005888	23.4592	8.09213	15.367	-7.27492	0.647399	0.395727	-0.0945121	-0.151633	0.017742	-0.333294	-0.317082	-0.439917	-0.180536	0.734499	0.486697	0.551186	-0.213522	-0.122486	-0.0678637	-0.322766	0.423734	0.496564	-0.304559	-0.304559	-0.122486	-0.0132417	0.551186
Zm00001d049608	54.186	35.4411	18.7449	16.6962	0.533683	0.925006	0.125489	0.43369	0.533321	-0.393628	-0.473641	-0.591745	-0.330093	-0.174203	-0.40255	0.543116	-0.30324	0.260997	0.128236	-0.236859	-0.270049	-0.120692	-0.33643	-0.319835	0.161426	0.49333	0.543116
Zm00001d017286	28.0455	18.9893	9.05629	9.93297	0.559657	0.805191	0.411544	0.375374	0.269946	-0.405691	-0.320052	-0.472318	-0.251203	-0.140078	-0.350418	0.540781	-0.245138	0.174922	0.405278	-0.299339	-0.258688	-0.0960842	-0.299339	-0.272239	-0.109635	0.459479	0.540781
Zm00001d001852	54.8648	29.0241	25.8407	3.18342	0.529476	0.889627	-0.352739	0.0525604	0.550432	-0.377779	-0.587523	-0.653171	-0.0950335	0.008184	-0.29906	0.535571	0.00601765	-0.150887	-0.293082	-0.204823	-0.234243	0.0525987	-0.300437	-0.317598	0.417892	0.48899	0.535571
Zm00001d027982	51.2564	29.0969	22.1596	6.93732	0.546019	0.907861	-0.253525	0.117663	0.595771	-0.53113	-0.442548	-0.645367	-0.354023	0.166792	-0.0438962	0.523025	-0.303412	-0.0173379	-0.208054	-0.398771	0.0621273	0.0939134	-0.366985	-0.208054	0.379988	0.44356	0.523025
Zm00001d032081	18.6187	6.29382	12.3249	-6.03106	0.61492	-0.108034	-0.378712	-0.635186	-0.505193	0.360428	0.023461	0.205945	-0.215855	0.706825	0.317253	0.522918	-0.21453	-0.303024	-0.332522	0.286934	0.168943	0.49342	0.109947	-0.0965387	-0.332522	-0.303024	0.522918
Zm00001d002260	26.5456	15.7041	10.8415	4.86259	0.506503	0.775682	0.232625	0.554198	0.338123	-0.40273	-0.396103	-0.527906	-0.196809	-0.189236	-0.340575	0.522325	-0.206083	0.447442	0.181947	-0.280966	-0.233313	-0.144815	-0.308196	-0.287774	-0.138008	0.447442	0.522325
Zm00001d033048	63.3143	42.0148	21.2995	20.7152	0.507959	0.958604	0.138639	0.316433	0.614159	-0.485057	-0.452134	-0.594399	-0.332016	-0.15243	-0.399314	0.50587	-0.276965	0.0517577	0.180536	-0.327799	-0.266799	-0.090576	-0.310854	-0.300688	0.349981	0.485537	0.50587
Zm00001d043511	29.0799	10.7617	18.3182	-7.55655	0.519152	-0.201519	0.0382252	-0.536732	-0.623936	0.480139	0.60748	0.570146	-0.35117	0.0301993	-0.167334	0.49547	-0.337088	-0.221455	0.0483557	0.36442	-0.213746	-0.0826952	0.140862	0.49547	-0.367924	-0.32167	0.49547
Zm00001d017622	65.0359	32.4169	32.619	-0.202094	0.452925	0.917593	0.136003	0.474185	0.682174	-0.55865	-0.479902	-0.589833	-0.290113	-0.198941	-0.434193	0.469308	-0.241837	0.23226	0.153243	-0.39987	-0.294515	-0.110144	-0.241837	-0.347192	0.363953	0.416631	0.469308
Zm00001d046772	230.157	229.251	0.906309	228.344	-0.194832	-0.288443	-0.0448272	0.129212	-0.157968	-0.133492	-0.243679	-0.273296	0.985549	-0.198927	0.0399785	-0.106427	0.999231	-0.0739076	-0.106427	-0.106427	-0.0739076	-0.106427	-0.106427	-0.106427	-0.106427	-0.106427	0.999231
Zm00001d012925	234.421	233.36	1.06047	232.3	-0.198303	-0.295457	-0.0478352	0.124624	-0.162571	-0.134672	-0.246594	-0.277697	0.988243	-0.190685	0.068559	-0.109575	0.99802	-0.0769986	-0.109575	-0.109575	-0.0444223	-0.109575	-0.109575	-0.109575	-0.109575	-0.109575	0.99802
Zm00001d000134	235.218	234.138	1.08013	233.058	-0.1993	-0.296793	-0.0311198	0.124951	-0.165404	-0.13572	-0.24441	-0.27722	0.989181	-0.192693	0.0688207	-0.111277	0.998019	-0.0825887	-0.0921516	-0.111277	-0.0443371	-0.111277	-0.111277	-0.111277	-0.111277	-0.111277	0.998019
Zm00001d053600	236.47	235.371	1.09944	234.272	-0.202209	-0.302899	-0.0429135	0.124419	-0.167828	-0.12034	-0.248066	-0.277065	0.989914	-0.192352	0.070551	-0.112941	0.997792	-0.0765829	-0.104942	-0.0951254	-0.0431337	-0.11185	-0.114759	-0.111486	-0.113304	-0.113668	0.997792
Zm00001d008674	235.646	234.563	1.08309	233.48	-0.203345	-0.310504	-0.0542736	0.10855	-0.17741	-0.0989705	-0.245895	-0.269511	0.988872	-0.188609	0.0692897	-0.114703	0.997789	-0.0875686	-0.114703	-0.0740016	-0.0468677	-0.107919	-0.114703	-0.107919	-0.114703	-0.114703	0.997789
Zm00001d041671	235.985	234.87	1.1152	233.755	-0.199168	-0.301205	-0.0448594	0.117306	-0.169573	-0.126811	-0.245221	-0.27585	0.989254	-0.188548	0.0764693	-0.11068	0.99773	-0.0845641	-0.105816	-0.102743	-0.0371961	-0.110937	-0.111705	-0.1094	-0.112217	-0.112473	0.99773
Zm00001d019029	235.011	233.905	1.10605	232.799	-0.197848	-0.297096	-0.048918	0.117197	-0.166089	-0.133824	-0.246104	-0.277392	0.988416	-0.186912	0.0773603	-0.109611	0.997685	-0.0850046	-0.109611	-0.109611	-0.0357914	-0.109611	-0.109611	-0.109611	-0.109611	-0.109611	0.997685
Zm00001d045709	234.862	233.817	1.04488	232.772	-0.203687	-0.295725	-0.0208154	0.150052	-0.156431	-0.140131	-0.246959	-0.280882	0.989944	-0.202232	0.0548813	-0.114011	0.997597	-0.0570055	-0.0855083	-0.114011	-0.0570055	-0.114011	-0.114011	-0.114011	-0.114011	-0.114011	0.997597
Zm00001d049034	236.863	235.753	1.10943	234.644	-0.203241	-0.305	-0.0459524	0.125947	-0.168467	-0.117023	-0.249436	-0.276665	0.990215	-0.192684	0.0716318	-0.113442	0.997545	-0.0726885	-0.10857	-0.0917366	-0.0419755	-0.112704	-0.114328	-0.112556	-0.114771	-0.114771	0.997545
Zm00001d040505	236.435	235.281	1.15395	234.127	-0.201211	-0.301574	-0.042017	0.116545	-0.16938	-0.130115	-0.244608	-0.277288	0.989576	-0.187278	0.0826205	-0.113	0.99733	-0.0872385	-0.102696	-0.10656	-0.0305628	-0.111712	-0.113	-0.109136	-0.111712	-0.111712	0.99733
Zm00001d024549	237.3	236.174	1.12606	235.048	-0.203039	-0.30937	-0.049462	0.117958	-0.17468	-0.101649	-0.251923	-0.274905	0.990402	-0.191334	0.0731269	-0.113217	0.997313	-0.0788142	-0.111153	-0.076062	-0.041659	-0.112529	-0.116658	-0.114593	-0.116658	-0.11597	0.997313
Zm00001d018830	238.172	237.018	1.15453	235.863	-0.2066	-0.310692	-0.040527	0.121752	-0.173778	-0.108818	-0.248378	-0.275011	0.991202	-0.192901	0.0768075	-0.116888	0.997173	-0.0780493	-0.102579	-0.0841818	-0.0371663	-0.114844	-0.116888	-0.1128	-0.116888	-0.116888	0.997173
Zm00001d019030	237.555	236.412	1.14297	235.269	-0.203431	-0.306241	-0.0484003	0.126422	-0.168892	-0.114903	-0.251907	-0.278367	0.990703	-0.191681	0.0762928	-0.113186	0.997107	-0.0708252	-0.111345	-0.0895501	-0.0370591	-0.1138	-0.115642	-0.114414	-0.115642	-0.115642	0.997107
Zm00001d040035	235.979	234.82	1.15965	233.66	-0.199312	-0.299096	-0.0496511	0.118253	-0.166468	-0.13457	-0.247353	-0.279135	0.989115	-0.185124	0.0850077	-0.110785	0.997067	-0.0830889	-0.110785	-0.110785	-0.0276963	-0.110785	-0.110785	-0.110785	-0.110785	-0.110785	0.997067
Zm00001d033650	236.517	235.361	1.15551	234.206	-0.205419	-0.3246	-0.0323029	0.107256	-0.191441	-0.123436	-0.226609	-0.24936	0.989734	-0.181997	0.0845308	-0.119153	0.996878	-0.0888735	-0.0931992	-0.106176	-0.0326394	-0.106176	-0.0888735	-0.106176	-0.127805	-0.127805	0.996878
Zm00001d007310	237.903	236.73	1.1736	235.556	-0.203228	-0.307411	-0.0470406	0.125072	-0.170361	-0.120408	-0.249358	-0.277232	0.990871	-0.189034	0.0821391	-0.113392	0.996857	-0.0722721	-0.109966	-0.096259	-0.0311518	-0.113392	-0.113392	-0.113392	-0.116819	-0.116819	0.996857
Zm00001d048630	237.436	236.323	1.11347	235.209	-0.207129	-0.311358	-0.0485525	0.130647	-0.170719	-0.0970259	-0.255657	-0.276533	0.991028	-0.197188	0.0668425	-0.115764	0.996838	-0.0636485	-0.112336	-0.070163	-0.0471909	-0.115421	-0.118507	-0.117479	-0.118164	-0.118164	0.996838
Zm00001d024611	237.614	236.429	1.18562	235.243	-0.202451	-0.304577	-0.0440746	0.125488	-0.168196	-0.128513	-0.247511	-0.279791	0.990661	-0.186378	0.0845744	-0.11337	0.996824	-0.0742631	-0.106852	-0.104679	-0.0286387	-0.111197	-0.115542	-0.111197	-0.115542	-0.115542	0.996824
Zm00001d024610	237.781	236.622	1.1597	235.462	-0.20538	-0.305519	-0.0454904	0.133551	-0.165285	-0.122123	-0.251927	-0.280843	0.991072	-0.191268	0.0780189	-0.11509	0.996796	-0.0641889	-0.109486	-0.0968777	-0.034769	-0.113222	-0.116491	-0.114623	-0.116024	-0.116024	0.996796
Zm00001d037091	238.301	237.102	1.19968	235.902	-0.20461	-0.308265	-0.046692	0.12105	-0.171621	-0.117364	-0.249755	-0.278103	0.991054	-0.188224	0.0860232	-0.114954	0.996691	-0.0776099	-0.108875	-0.0932424	-0.0272385	-0.114086	-0.115823	-0.113217	-0.115823	-0.115823	0.996691
Zm00001d011035	238.755	237.579	1.17653	236.402	-0.209836	-0.311198	-0.0422049	0.130109	-0.171033	-0.110884	-0.249919	-0.278015	0.991833	-0.193849	0.0790507	-0.119405	0.996612	-0.067536	-0.106019	-0.0859411	-0.0340722	-0.116058	-0.119405	-0.112712	-0.119405	-0.116058	0.996612
Zm00001d039430	237.787	236.564	1.22303	235.341	-0.199891	-0.30714	-0.0507781	0.108516	-0.176074	-0.116259	-0.248882	-0.276905	0.990269	-0.183674	0.0922016	-0.11105	0.996591	-0.090784	-0.11105	-0.0928805	-0.0216001	-0.113146	-0.114544	-0.112448	-0.114544	-0.114544	0.996591
Zm00001d045404	235.182	233.987	1.19498	232.792	-0.195398	-0.289888	-0.0572238	0.117938	-0.149534	-0.120929	-0.269674	-0.298154	0.988646	-0.187161	0.0834806	-0.104524	0.996554	-0.0895434	-0.11576	-0.091416	-0.0277483	-0.113887	-0.126995	-0.125122	-0.0876709	-0.113887	0.996554
Zm00001d050456	238.387	237.154	1.23285	235.922	-0.203873	-0.310623	-0.043701	0.111316	-0.176512	-0.116505	-0.245658	-0.275137	0.9909	-0.186151	0.092017	-0.114925	0.996535	-0.0894721	-0.10432	-0.0937144	-0.0215967	-0.114925	-0.114925	-0.110683	-0.114925	-0.117047	0.996535
Zm00001d053095	238.643	237.463	1.17931	236.284	-0.209109	-0.31112	-0.0445071	0.133371	-0.168611	-0.112907	-0.251759	-0.27902	0.991797	-0.19249	0.0790364	-0.118421	0.996482	-0.0628679	-0.108843	-0.0877712	-0.0341332	-0.11459	-0.118421	-0.11459	-0.118421	-0.118421	0.996482
Zm00001d027072	238.487	237.261	1.2255	236.036	-0.204409	-0.310583	-0.0504451	0.114473	-0.174867	-0.111598	-0.250093	-0.27711	0.990975	-0.185882	0.0903725	-0.114883	0.996441	-0.0831885	-0.11184	-0.0877525	-0.0233499	-0.113868	-0.116404	-0.113108	-0.115643	-0.116404	0.996441
Zm00001d053098	238.945	237.736	1.20895	236.527	-0.207506	-0.315892	-0.0479583	0.114794	-0.179808	-0.0997845	-0.248919	-0.27339	0.991503	-0.189136	0.0857299	-0.117688	0.996428	-0.0810742	-0.109842	-0.0758436	-0.0287683	-0.115073	-0.117688	-0.112458	-0.120304	-0.117688	0.996428
Zm00001d010592	237.99	236.754	1.23604	235.518	-0.202716	-0.306948	-0.045947	0.115431	-0.172881	-0.125534	-0.245851	-0.278012	0.990619	-0.184285	0.0936322	-0.113912	0.996396	-0.0849608	-0.107309	-0.102738	-0.0194394	-0.113404	-0.114928	-0.109849	-0.114928	-0.114928	0.996396
Zm00001d018837	238.068	236.863	1.20503	235.658	-0.204905	-0.304971	-0.0419913	0.13301	-0.165207	-0.131544	-0.24894	-0.281667	0.991242	-0.18911	0.0857435	-0.114981	0.996358	-0.0664719	-0.105926	-0.107543	-0.0263712	-0.114172	-0.115789	-0.112717	-0.115951	-0.116436	0.996358
Zm00001d007504	238.194	237.009	1.18551	235.823	-0.208119	-0.31737	-0.0513861	0.109842	-0.181311	-0.0858218	-0.251948	-0.272168	0.990961	-0.192839	0.080729	-0.117604	0.996322	-0.0855746	-0.112266	-0.0606626	-0.033971	-0.117604	-0.119384	-0.114046	-0.117604	-0.117604	0.996322
Zm00001d019027	238.483	237.3	1.18384	236.116	-0.20847	-0.317622	-0.0506847	0.116143	-0.179377	-0.0872297	-0.25421	-0.273476	0.991359	-0.191963	0.0791258	-0.117853	0.996275	-0.0780452	-0.112577	-0.0617386	-0.0358398	-0.115455	-0.119291	-0.116893	-0.119291	-0.119291	0.996275
Zm00001d041822	238.391	237.186	1.20488	235.981	-0.20564	-0.30605	-0.0440395	0.136066	-0.164127	-0.126333	-0.252226	-0.28304	0.991586	-0.190438	0.0839905	-0.115008	0.996243	-0.0618673	-0.108526	-0.101516	-0.0281048	-0.114875	-0.117587	-0.115008	-0.1159	-0.117851	0.996243
Zm00001d048622	238.619	237.408	1.21125	236.197	-0.206882	-0.307997	-0.0453276	0.133596	-0.166449	-0.123298	-0.251342	-0.28132	0.991667	-0.190371	0.0855114	-0.116276	0.99618	-0.06352	-0.10966	-0.0988038	-0.0267096	-0.115428	-0.116955	-0.11424	-0.117124	-0.117463	0.99618
Zm00001d045162	239.289	238.039	1.25	236.789	-0.209009	-0.315799	-0.0461877	0.113119	-0.178537	-0.104896	-0.249391	-0.274262	0.991651	-0.187554	0.0925503	-0.119409	0.996115	-0.0849789	-0.107358	-0.0815359	-0.0212838	-0.115966	-0.115966	-0.114244	-0.117687	-0.117687	0.996115
Zm00001d037901	235.326	234.078	1.24807	232.83	-0.196001	-0.301319	-0.0519523	0.0946231	-0.176413	-0.131012	-0.244162	-0.275865	0.98805	-0.175898	0.101861	-0.109364	0.9961	-0.109364	-0.109364	-0.109364	-0.0118231	-0.109364	-0.109364	-0.109364	-0.109364	-0.109364	0.9961
Zm00001d007471	237.764	236.571	1.19268	235.378	-0.205575	-0.31826	-0.0554418	0.103809	-0.184539	-0.0791902	-0.254832	-0.271101	0.990513	-0.189639	0.0820406	-0.115405	0.996066	-0.0902395	-0.115405	-0.0538895	-0.0336174	-0.115405	-0.118201	-0.117502	-0.118201	-0.118201	0.996066
Zm00001d003349	237.3	236.048	1.25213	234.795	-0.202577	-0.3049	-0.0462386	0.118636	-0.16953	-0.13689	-0.24405	-0.280001	0.990142	-0.178769	0.0971514	-0.114724	0.996063	-0.08186	-0.108151	-0.114724	-0.016133	-0.108151	-0.114724	-0.108151	-0.114724	-0.114724	0.996063
Zm00001d053108	237.681	236.54	1.14073	235.4	-0.208532	-0.307125	-0.0429059	0.151262	-0.160484	-0.11797	-0.256077	-0.28345	0.991794	-0.198704	0.0691275	-0.11628	0.996046	-0.0431121	-0.109956	-0.0911678	-0.0427508	-0.116822	-0.119531	-0.117725	-0.119351	-0.119351	0.996046
Zm00001d023466	237.433	236.209	1.22411	234.985	-0.205489	-0.305131	-0.0437581	0.133198	-0.164276	-0.139709	-0.24489	-0.282127	0.990721	-0.182488	0.0902604	-0.116718	0.995996	-0.0653622	-0.108159	-0.116718	-0.0225655	-0.108159	-0.116718	-0.108159	-0.116718	-0.116718	0.995996
Zm00001d053114	239.093	237.821	1.27125	236.55	-0.202582	-0.31136	-0.0509271	0.113088	-0.177115	-0.111841	-0.249845	-0.277961	0.991394	-0.185886	0.0965206	-0.112544	0.995888	-0.083754	-0.112544	-0.0885525	-0.0165763	-0.117343	-0.117343	-0.112544	-0.117343	-0.117343	0.995888
Zm00001d039390	237.419	236.147	1.27172	234.875	-0.20278	-0.305976	-0.0456961	0.116703	-0.170873	-0.136969	-0.243036	-0.279722	0.99019	-0.17701	0.100007	-0.115237	0.995873	-0.0839378	-0.107412	-0.115237	-0.0135154	-0.107412	-0.115237	-0.107412	-0.115237	-0.115237	0.995873
Zm00001d004805	239.135	237.873	1.26187	236.611	-0.204331	-0.309551	-0.0481994	0.126782	-0.171379	-0.122441	-0.24957	-0.280858	0.991805	-0.186587	0.0940454	-0.114007	0.995729	-0.0690177	-0.112132	-0.0990106	-0.0184047	-0.115882	-0.117756	-0.112132	-0.119631	-0.117756	0.995729
Zm00001d045546	239.175	237.959	1.21617	236.743	-0.208632	-0.31481	-0.0527868	0.129176	-0.172376	-0.0979743	-0.258385	-0.279544	0.992116	-0.192058	0.083196	-0.116916	0.99569	-0.0630803	-0.116916	-0.072053	-0.0301807	-0.116916	-0.119907	-0.119907	-0.119907	-0.119907	0.99569
Zm00001d005490	237.489	236.218	1.27061	234.948	-0.202068	-0.302857	-0.0510423	0.120248	-0.167157	-0.135969	-0.249691	-0.282412	0.99025	-0.18167	0.0996083	-0.113007	0.995681	-0.0794101	-0.113007	-0.113007	-0.0122169	-0.113007	-0.113007	-0.113007	-0.113007	-0.113007	0.995681
Zm00001d041818	237.7	236.396	1.30361	235.093	-0.198622	-0.304034	-0.0421441	0.112449	-0.173141	-0.136666	-0.245289	-0.281026	0.990387	-0.177695	0.103786	-0.110954	0.99563	-0.0906127	-0.102818	-0.115023	-0.00924619	-0.110954	-0.115023	-0.110954	-0.115023	-0.115023	0.99563
Zm00001d032381	239.56	238.298	1.26229	237.035	-0.209683	-0.319086	-0.0512737	0.112344	-0.180808	-0.0923384	-0.252997	-0.274621	0.991907	-0.188722	0.0922292	-0.119178	0.995618	-0.0824969	-0.112799	-0.0681433	-0.0218929	-0.117584	-0.119178	-0.115989	-0.119178	-0.119178	0.995618
Zm00001d050326	236.97	235.701	1.26912	234.431	-0.203146	-0.307319	-0.0523313	0.1132	-0.172562	-0.13547	-0.237903	-0.276749	0.989684	-0.181841	0.101388	-0.114361	0.99561	-0.0847614	-0.114361	-0.114361	-0.0107633	-0.114361	-0.114361	-0.099561	-0.114361	-0.114361	0.99561
Zm00001d031500	235.669	234.38	1.28904	233.091	-0.196596	-0.302552	-0.0525031	0.0937269	-0.177231	-0.131195	-0.24464	-0.276613	0.988281	-0.174299	0.107202	-0.109924	0.995596	-0.109924	-0.109924	-0.109924	-0.00628136	-0.109924	-0.109924	-0.109924	-0.109924	-0.109924	0.995596
Zm00001d018459	239.506	238.237	1.26901	236.968	-0.20933	-0.311767	-0.0457221	0.13213	-0.168461	-0.121005	-0.251028	-0.281739	0.992277	-0.188314	0.0931964	-0.11862	0.995524	-0.0641584	-0.110195	-0.0971437	-0.018952	-0.116247	-0.118976	-0.113755	-0.118264	-0.119213	0.995524
Zm00001d048633	239.312	238.015	1.29686	236.718	-0.206428	-0.309637	-0.0455727	0.125079	-0.17003	-0.125404	-0.250962	-0.281945	0.991876	-0.18409	0.0990643	-0.116669	0.995483	-0.0733642	-0.108612	-0.102234	-0.0132751	-0.114654	-0.117004	-0.11499	-0.117004	-0.117676	0.995483
Zm00001d050479	238.825	237.524	1.30154	236.222	-0.204966	-0.305096	-0.0207317	0.126885	-0.169812	-0.138865	-0.2468	-0.282706	0.992062	-0.187047	0.0977572	-0.116656	0.995466	-0.082437	-0.082437	-0.116656	-0.0139987	-0.116656	-0.116656	-0.116656	-0.116656	-0.116656	0.995466
Zm00001d047807	237.711	236.419	1.29168	235.128	-0.202555	-0.303521	-0.0512895	0.120602	-0.167275	-0.136216	-0.250101	-0.28299	0.990425	-0.181048	0.102215	-0.113401	0.995405	-0.0787504	-0.113401	-0.113401	-0.00945005	-0.113401	-0.113401	-0.113401	-0.113401	-0.113401	0.995405
Zm00001d053785	239.201	237.987	1.21378	236.774	-0.211483	-0.312814	-0.0456466	0.146856	-0.164365	-0.10933	-0.258786	-0.284067	0.992767	-0.195575	0.0795749	-0.118979	0.995264	-0.0459295	-0.112391	-0.0829168	-0.0325215	-0.117824	-0.1221	-0.120251	-0.120713	-0.121638	0.995264
Zm00001d042226	240.037	238.738	1.29823	237.44	-0.209455	-0.320494	-0.0517344	0.112016	-0.182016	-0.092393	-0.252872	-0.27541	0.992244	-0.186976	0.0968491	-0.118882	0.995209	-0.0819778	-0.113534	-0.0686066	-0.017261	-0.117813	-0.120487	-0.115673	-0.120487	-0.120487	0.995209
Zm00001d007447	239.581	238.324	1.2578	237.066	-0.211221	-0.311382	-0.0400674	0.145449	-0.16437	-0.124422	-0.252292	-0.284196	0.992892	-0.192443	0.088252	-0.119673	0.995152	-0.050369	-0.106632	-0.0999251	-0.0231691	-0.11781	-0.120791	-0.115202	-0.120791	-0.120791	0.995152
Zm00001d049576	238.615	237.41	1.20466	236.205	-0.212475	-0.322792	-0.0529963	0.121692	-0.179943	-0.073805	-0.259538	-0.274171	0.991865	-0.1949	0.0779569	-0.120518	0.995145	-0.0687867	-0.116105	-0.0472259	-0.036952	-0.117841	-0.122327	-0.121314	-0.121821	-0.122255	0.995145
Zm00001d024617	237.777	236.574	1.2027	235.371	-0.211365	-0.324354	-0.0566278	0.109299	-0.185369	-0.0657224	-0.257699	-0.270494	0.990929	-0.193008	0.079252	-0.120098	0.9951	-0.0813088	-0.11786	-0.0395354	-0.0365516	-0.117114	-0.12159	-0.119352	-0.120844	-0.120844	0.9951
Zm00001d007444	240.177	238.865	1.31237	237.553	-0.209744	-0.314164	-0.0481971	0.128381	-0.17142	-0.114808	-0.254272	-0.281989	0.992667	-0.186278	0.0988611	-0.118955	0.99504	-0.0668718	-0.112203	-0.0909842	-0.013503	-0.116704	-0.119276	-0.117347	-0.119598	-0.119598	0.99504
Zm00001d000161	238.613	237.343	1.27024	236.072	-0.206644	-0.305806	-0.0445292	0.143323	-0.161406	-0.136362	-0.252218	-0.286525	0.991957	-0.188332	0.0929956	-0.115604	0.995017	-0.053037	-0.110646	-0.112298	-0.0178579	-0.116076	-0.118201	-0.114659	-0.118201	-0.118437	0.995017
Zm00001d024810	238.49	237.155	1.33504	235.82	-0.204579	-0.306797	-0.0432287	0.12074	-0.170101	-0.137309	-0.24594	-0.282116	0.99116	-0.181703	0.106485	-0.115579	0.994987	-0.080403	-0.105529	-0.115579	-0.00502519	-0.115579	-0.115579	-0.110554	-0.115579	-0.115579	0.994987
Zm00001d024620	240.286	238.987	1.29883	237.688	-0.210553	-0.315242	-0.0492606	0.133295	-0.170311	-0.109666	-0.25691	-0.282841	0.992967	-0.189073	0.0950434	-0.118888	0.994888	-0.060103	-0.114185	-0.0849885	-0.0171901	-0.118104	-0.120847	-0.119084	-0.120455	-0.121043	0.994888
Zm00001d007443	239.244	237.991	1.25273	236.738	-0.211905	-0.310112	-0.0414027	0.151285	-0.160505	-0.125843	-0.255415	-0.286487	0.992837	-0.193362	0.0864472	-0.119846	0.994879	-0.0437667	-0.10872	-0.100601	-0.0245214	-0.117741	-0.121049	-0.117741	-0.119846	-0.121049	0.994879
Zm00001d003869	238.699	237.425	1.27333	236.152	-0.211149	-0.327442	-0.048094	0.0952963	-0.193473	-0.0683774	-0.249688	-0.266694	0.991267	-0.191111	0.0916792	-0.120971	0.994858	-0.100179	-0.107109	-0.044734	-0.0239421	-0.120971	-0.120971	-0.11404	-0.120971	-0.120971	0.994858
Zm00001d048623	230.828	229.57	1.25862	228.311	-0.188802	-0.317724	-0.0368553	0.0854589	-0.195166	-0.145501	-0.228189	-0.257168	0.985356	-0.129268	0.106435	-0.112387	0.994709	-0.112387	-0.0939354	-0.130839	-0.020129	-0.0570322	-0.0939354	-0.112387	-0.130839	-0.130839	0.994709
Zm00001d050102	239.431	238.084	1.3476	236.736	-0.208596	-0.321661	-0.0595778	0.100876	-0.185075	-0.088199	-0.256301	-0.275428	0.9914	-0.176647	0.105752	-0.119553	0.994617	-0.0921557	-0.119553	-0.0647581	-0.00996278	-0.110421	-0.119553	-0.119553	-0.119553	-0.119553	0.994617
Zm00001d042231	240.325	239.015	1.30922	237.706	-0.211789	-0.323086	-0.05339	0.117593	-0.181058	-0.0843971	-0.25813	-0.277138	0.992742	-0.188251	0.0954922	-0.120353	0.994597	-0.0739622	-0.116167	-0.059574	-0.0186768	-0.11826	-0.122707	-0.120353	-0.12201	-0.122533	0.994597
Zm00001d039251	237.654	236.509	1.14481	235.364	-0.229654	-0.346031	0.00609925	0.138503	-0.195633	-0.0796674	-0.225912	-0.245112	0.993173	-0.212445	0.0569872	-0.139388	0.994594	-0.0595304	-0.0595304	-0.0595304	-0.0595304	-0.123417	-0.107445	-0.107445	-0.139388	-0.139388	0.994594
Zm00001d003776	239.855	238.498	1.35693	237.141	-0.208089	-0.321659	-0.0548542	0.100812	-0.186196	-0.0876736	-0.254961	-0.275384	0.991813	-0.181068	0.105926	-0.1184	0.994555	-0.0939436	-0.11475	-0.0643768	-0.00889328	-0.115845	-0.12059	-0.1184	-0.119495	-0.11986	0.994555
Zm00001d033180	238.396	237.123	1.27383	235.849	-0.220243	-0.350518	-0.0223199	0.090403	-0.215497	-0.0893868	-0.216052	-0.229382	0.991311	-0.19286	0.0973566	-0.132456	0.994499	-0.102721	-0.0819063	-0.0759593	-0.0194629	-0.123535	-0.0819063	-0.102721	-0.138403	-0.135429	0.994499
Zm00001d030363	233.804	232.447	1.35654	231.091	-0.173419	-0.30132	-0.064058	0.090931	-0.184293	-0.142593	-0.245583	-0.280589	0.986895	-0.140955	0.116433	-0.0907623	0.994439	-0.101614	-0.123318	-0.123318	-0.00394619	-0.0799103	-0.112466	-0.112466	-0.123318	-0.123318	0.994439
Zm00001d037089	239.954	238.56	1.39391	237.167	-0.206521	-0.313513	-0.048879	0.116902	-0.175396	-0.122234	-0.24958	-0.281634	0.992117	-0.180186	0.112335	-0.1168	0.994381	-0.0802483	-0.111318	-0.100352	0.000166146	-0.1168	-0.118628	-0.113145	-0.118628	-0.118628	0.994381
Zm00001d025416	237.986	236.59	1.39569	235.195	-0.203397	-0.309645	-0.0449697	0.106367	-0.177043	-0.135391	-0.240478	-0.278721	0.990438	-0.176803	0.116608	-0.11543	0.994332	-0.095434	-0.105432	-0.11543	0.00454448	-0.11543	-0.11543	-0.105432	-0.11543	-0.11543	0.994332
Zm00001d001466	240.916	239.545	1.37043	238.175	-0.211472	-0.324413	-0.0531525	0.113556	-0.183468	-0.0913991	-0.254629	-0.276175	0.99294	-0.184064	0.105573	-0.120621	0.994214	-0.0782221	-0.115633	-0.0682459	-0.00838903	-0.118127	-0.120621	-0.118127	-0.123115	-0.123115	0.994214
Zm00001d012909	237.178	235.776	1.40228	234.373	-0.208686	-0.315865	-0.0358304	0.118416	-0.157809	-0.11743	-0.246414	-0.297817	0.99087	-0.165393	0.103803	-0.121239	0.994195	-0.0886119	-0.0967686	-0.0926902	-0.013162	-0.0947294	-0.153866	-0.100847	-0.0926902	-0.139591	0.994195
Zm00001d043231	240.882	239.484	1.39795	238.086	-0.216268	-0.326024	-0.0381437	0.118764	-0.182859	-0.117525	-0.237435	-0.270204	0.993091	-0.187076	0.111571	-0.126102	0.994062	-0.0772472	-0.101674	-0.0981849	-0.000475856	-0.122612	-0.113888	-0.105164	-0.124357	-0.124357	0.994062
Zm00001d026556	238.515	237.104	1.41098	235.693	-0.201265	-0.330542	-0.0463248	0.0921726	-0.201758	-0.121775	-0.22485	-0.254556	0.990554	-0.168519	0.120387	-0.114834	0.993977	-0.0978917	-0.107304	-0.107304	0.00376506	-0.109187	-0.0978917	-0.0997742	-0.13366	-0.129895	0.993977
Zm00001d018404	234.539	233.312	1.22673	232.085	-0.211651	-0.357806	-0.0665402	0.0722167	-0.223624	-0.066058	-0.223837	-0.21871	0.987466	-0.171238	0.0947687	-0.12535	0.993953	-0.101018	-0.12535	-0.0523521	-0.0280195	-0.101018	-0.0685739	-0.109128	-0.141572	-0.141572	0.993953
Zm00001d026132	240.642	239.203	1.43857	237.765	-0.210607	-0.319938	-0.047674	0.107781	-0.18209	-0.108318	-0.250831	-0.277729	0.992504	-0.180682	0.117278	-0.120939	0.99387	-0.0899289	-0.108535	-0.0868279	0.0046515	-0.119388	-0.117838	-0.116287	-0.119388	-0.119388	0.99387
Zm00001d028775	234.165	233.02	1.14533	231.874	-0.213508	-0.289708	0.030071	0.184938	-0.150115	-0.149791	-0.254256	-0.295593	0.992011	-0.216077	0.0506525	-0.123935	0.993805	-0.0373223	-0.0377554	-0.12177	-0.0581094	-0.123069	-0.130431	-0.1274	-0.126967	-0.107046	0.993805
Zm00001d023290	240.945	239.513	1.43175	238.081	-0.212344	-0.321143	-0.0514945	0.111735	-0.180158	-0.100877	-0.25374	-0.280389	0.992849	-0.182724	0.114468	-0.12171	0.993732	-0.0837795	-0.113281	-0.0781602	0.00191569	-0.120305	-0.123115	-0.116091	-0.1189	-0.120305	0.993732
Zm00001d042229	237.823	236.595	1.22839	235.366	-0.215233	-0.330111	-0.0551325	0.116663	-0.186593	-0.05327	-0.261615	-0.270694	0.991553	-0.197452	0.0776602	-0.122482	0.993711	-0.0707068	-0.117909	-0.0262812	-0.0378776	-0.121012	-0.124769	-0.123136	-0.124606	-0.124932	0.993711
Zm00001d019019	238.313	237.059	1.25485	235.804	-0.215812	-0.330698	-0.0551277	0.114216	-0.187205	-0.0545931	-0.261539	-0.271141	0.991768	-0.195196	0.0823657	-0.12339	0.993635	-0.073859	-0.117475	-0.0280247	-0.0331996	-0.120432	-0.124868	-0.12339	-0.124129	-0.124868	0.993635
Zm00001d043860	231.428	230.162	1.26615	228.896	-0.182737	-0.30231	-0.0240511	0.0975048	-0.19475	-0.169513	-0.21327	-0.258578	0.986281	-0.17492	0.108167	-0.0986389	0.993575	-0.105825	-0.0842677	-0.156124	-0.0052259	-0.11301	-0.0914533	-0.0914533	-0.134567	-0.11301	0.993575
Zm00001d020418	237.689	236.233	1.45621	234.777	-0.201513	-0.307557	-0.0539972	0.10264	-0.175718	-0.134156	-0.248886	-0.282279	0.990001	-0.171396	0.124831	-0.113585	0.99351	-0.0977694	-0.113585	-0.113585	0.0129401	-0.113585	-0.113585	-0.113585	-0.113585	-0.113585	0.99351
Zm00001d050200	240.619	239.159	1.45989	237.699	-0.208079	-0.319471	-0.0556028	0.106929	-0.182438	-0.103545	-0.254956	-0.28044	0.992403	-0.177869	0.119615	-0.118054	0.993455	-0.0874845	-0.116831	-0.0813706	0.00666972	-0.118054	-0.1205	-0.118054	-0.1205	-0.119277	0.993455
Zm00001d007470	239.046	237.718	1.32853	236.389	-0.211908	-0.330374	-0.0586172	0.101103	-0.192201	-0.0587459	-0.259131	-0.271213	0.991705	-0.188042	0.0965509	-0.120501	0.993435	-0.0880002	-0.119226	-0.0338329	-0.0191758	-0.119863	-0.124324	-0.121138	-0.123687	-0.123687	0.993435
Zm00001d028615	240.853	239.343	1.5104	237.832	-0.206955	-0.323832	-0.0517144	0.101647	-0.187986	-0.10552	-0.249054	-0.277038	0.992489	-0.172109	0.125717	-0.118105	0.993112	-0.0925599	-0.112631	-0.0852613	0.0114456	-0.114456	-0.11993	-0.114456	-0.123579	-0.123579	0.993112
Zm00001d053557	240.104	238.595	1.50914	237.086	-0.207407	-0.318443	-0.0588682	0.104057	-0.180597	-0.105801	-0.257755	-0.285748	0.991906	-0.164533	0.12573	-0.119535	0.993058	-0.0906362	-0.119535	-0.0834116	0.0105085	-0.105085	-0.126759	-0.119535	-0.119535	-0.119535	0.993058
Zm00001d024854	235.567	234.164	1.40283	232.762	-0.204221	-0.338474	-0.0418588	0.0895045	-0.203009	-0.0812549	-0.250254	-0.268474	0.989524	-0.123111	0.108887	-0.126637	0.992972	-0.100599	-0.100599	-0.061543	-0.0224869	-0.0485243	-0.126637	-0.126637	-0.139655	-0.139655	0.992972
Zm00001d048311	238.843	237.337	1.50575	235.832	-0.203826	-0.310203	-0.0408174	0.109635	-0.17752	-0.13843	-0.245834	-0.282771	0.991308	-0.173232	0.127706	-0.115958	0.992954	-0.0929752	-0.101594	-0.118831	0.0161923	-0.115958	-0.115958	-0.113085	-0.118831	-0.115958	0.992954
Zm00001d010430	238.755	237.238	1.51713	235.721	-0.205275	-0.309541	-0.0540585	0.115273	-0.171603	-0.136932	-0.252234	-0.28643	0.991154	-0.172795	0.129	-0.11605	0.992534	-0.0824567	-0.11605	-0.11605	0.0183237	-0.11605	-0.11605	-0.11605	-0.11605	-0.11605	0.992534
Zm00001d048920	241.437	239.92	1.51724	238.403	-0.210633	-0.320053	-0.0533339	0.121277	-0.176541	-0.111055	-0.25801	-0.285719	0.993452	-0.177747	0.123515	-0.119659	0.992525	-0.0715495	-0.117012	-0.0886571	0.0116256	-0.118619	-0.123061	-0.120793	-0.122022	-0.122778	0.992525
Zm00001d031498	239.211	237.714	1.49721	236.217	-0.208297	-0.309509	-0.0531541	0.130534	-0.165695	-0.139612	-0.25501	-0.289601	0.991954	-0.177113	0.124124	-0.117733	0.992318	-0.0648731	-0.117733	-0.117733	0.0144162	-0.117733	-0.117733	-0.117733	-0.117733	-0.117733	0.992318
Zm00001d037611	240.186	238.659	1.5273	237.132	-0.209475	-0.310938	-0.0384888	0.131529	-0.168021	-0.140733	-0.253353	-0.289523	0.992942	-0.178839	0.125092	-0.119442	0.992284	-0.0689086	-0.102597	-0.119442	0.015313	-0.119442	-0.119442	-0.119442	-0.119442	-0.119442	0.992284
Zm00001d037802	238.814	237.29	1.52382	235.767	-0.208099	-0.313204	-0.0546569	0.11904	-0.172247	-0.138258	-0.24567	-0.284587	0.99133	-0.174872	0.129477	-0.118252	0.992161	-0.0759503	-0.118252	-0.118252	0.0192279	-0.118252	-0.118252	-0.107676	-0.118252	-0.118252	0.992161
Zm00001d024619	239.4	237.975	1.42553	236.549	-0.214623	-0.333224	-0.0631491	0.0951961	-0.19431	-0.057781	-0.260766	-0.27156	0.991756	-0.185216	0.110685	-0.122998	0.992091	-0.093262	-0.122998	-0.0337906	-0.00405487	-0.122998	-0.122998	-0.122998	-0.122998	-0.122998	0.992091
Zm00001d025878	239.02	237.468	1.55135	235.917	-0.206683	-0.310504	-0.0542185	0.1193	-0.170407	-0.137906	-0.253465	-0.288001	0.991498	-0.172828	0.131804	-0.117019	0.991964	-0.0774128	-0.117019	-0.117019	0.0216036	-0.117019	-0.117019	-0.117019	-0.117019	-0.117019	0.991964
Zm00001d014134	233.737	232.336	1.40178	230.934	-0.185954	-0.314309	-0.065238	0.0914812	-0.192528	-0.139779	-0.243707	-0.255074	0.987122	-0.175608	0.126257	-0.0963958	0.991862	-0.0963958	-0.1243	-0.1243	0.0152204	-0.1243	-0.0684917	-0.1243	-0.1243	-0.1243	0.991862
Zm00001d005620	240.182	238.592	1.59004	237.002	-0.209526	-0.317431	-0.0496856	0.114132	-0.177155	-0.128483	-0.250563	-0.284499	0.992319	-0.171647	0.13495	-0.120293	0.991825	-0.0825538	-0.112037	-0.108499	0.0235868	-0.116755	-0.119113	-0.115575	-0.120293	-0.120293	0.991825
Zm00001d039346	241.646	240.107	1.53882	238.568	-0.211527	-0.33093	-0.058134	0.105612	-0.190373	-0.0804874	-0.257997	-0.278747	0.993447	-0.177814	0.124213	-0.120306	0.991818	-0.0830281	-0.120306	-0.0581761	0.0101667	-0.120306	-0.126519	-0.120306	-0.126519	-0.126519	0.991818
Zm00001d006791	238.703	237.273	1.43034	235.843	-0.217357	-0.337407	-0.0590131	0.0880834	-0.199241	-0.0481986	-0.259536	-0.267945	0.991303	-0.183631	0.110185	-0.126741	0.991681	-0.101956	-0.117447	-0.0245033	-0.0059146	-0.120545	-0.123643	-0.123643	-0.123643	-0.123643	0.991681
Zm00001d007941	238.52	237.172	1.34865	235.823	-0.219437	-0.336193	-0.0631265	0.111423	-0.190247	-0.0455895	-0.265209	-0.271668	0.991944	-0.194671	0.0951011	-0.125764	0.9916	-0.0725561	-0.125764	-0.0193483	-0.0193483	-0.125764	-0.125764	-0.125764	-0.125764	-0.125764	0.9916
Zm00001d052759	238.639	237.315	1.32376	235.991	-0.221433	-0.316068	-0.0384617	0.179704	-0.152372	-0.125133	-0.260758	-0.292582	0.993837	-0.200455	0.0881044	-0.126322	0.991522	-0.00924887	-0.111063	-0.0988409	-0.0203566	-0.124381	-0.127071	-0.121421	-0.125303	-0.127513	0.991522
Zm00001d025037	228.804	227.53	1.27483	226.255	-0.21073	-0.347715	-0.0446463	0.0807343	-0.214979	-0.14884	-0.169917	-0.2154	0.983832	-0.175009	0.114376	-0.125836	0.99145	-0.101007	-0.107214	-0.144457	-0.00169286	-0.113421	-0.0699715	-0.05135	-0.13825	-0.13825	0.99145
Zm00001d036978	240.543	239.168	1.3751	237.793	-0.224168	-0.348087	-0.0471677	0.13811	-0.191699	-0.0671591	-0.260877	-0.260765	0.994366	-0.191056	0.0972684	-0.130766	0.990991	-0.0395225	-0.114664	-0.0448898	-0.0180535	-0.120031	-0.10393	-0.136133	-0.1415	-0.1415	0.990991
Zm00001d037870	233.42	231.993	1.42773	230.565	-0.214388	-0.335675	-0.0651077	0.0880806	-0.198109	-0.136576	-0.216617	-0.237621	0.986694	-0.178962	0.132258	-0.125541	0.990973	-0.0961591	-0.125541	-0.125541	0.0213687	-0.125541	-0.0667772	-0.0961591	-0.125541	-0.125541	0.990973
Zm00001d050935	238.787	237.379	1.40713	235.972	-0.213484	-0.287149	-0.0081864	0.189962	-0.143035	-0.145558	-0.279597	-0.317992	0.994692	-0.206119	0.0908871	-0.120029	0.990819	-0.020053	-0.0787692	-0.115269	-0.0137053	-0.131138	-0.142246	-0.140659	-0.127964	-0.100986	0.990819
Zm00001d038336	238.749	237.24	1.50956	235.73	-0.194236	-0.359344	-0.0461455	0.0707516	-0.236883	-0.0690015	-0.230308	-0.227265	0.991201	-0.172918	0.125598	-0.105428	0.990734	-0.105428	-0.105428	-0.0577687	0.00577687	-0.121314	-0.0736551	-0.121314	-0.153087	-0.153087	0.990734
Zm00001d018951	241.94	240.37	1.56946	238.801	-0.218706	-0.324805	-0.050615	0.146868	-0.169537	-0.110881	-0.263612	-0.291261	0.994936	-0.183167	0.123717	-0.125305	0.990383	-0.0406967	-0.118991	-0.0874205	0.0136038	-0.122779	-0.12783	-0.125305	-0.12783	-0.12783	0.990383
Zm00001d024520	235.789	234.21	1.57871	232.632	-0.199952	-0.334404	-0.0499858	0.0950707	-0.202277	-0.146572	-0.212657	-0.250876	0.988889	-0.162731	0.142042	-0.11312	0.990332	-0.0896421	-0.11312	-0.136598	0.0277464	-0.11312	-0.0896421	-0.0896421	-0.136598	-0.136598	0.990332
Zm00001d007187	235.235	233.633	1.60223	232.031	-0.141371	-0.283387	-0.0603566	0.103275	-0.183239	-0.138646	-0.269958	-0.307706	0.989297	-0.160438	0.132621	-0.0508137	0.990265	-0.0892683	-0.122204	-0.115547	0.0201391	-0.118087	-0.131577	-0.129125	-0.127285	-0.126497	0.990265
Zm00001d038645	239.227	237.767	1.45955	236.308	-0.221714	-0.34366	-0.0485874	0.099963	-0.20093	-0.0338536	-0.263875	-0.268963	0.992657	-0.193225	0.106112	-0.12898	0.990058	-0.0890144	-0.108997	-0.00908311	-0.00908311	-0.12898	-0.12898	-0.12898	-0.12898	-0.12898	0.990058
Zm00001d044095	241.947	240.28	1.66724	238.613	-0.213402	-0.338492	-0.0538197	0.0967153	-0.199094	-0.0680135	-0.258305	-0.277213	0.993803	-0.174812	0.135986	-0.122451	0.989931	-0.0921826	-0.114884	-0.0467792	0.0213258	-0.122451	-0.130019	-0.122451	-0.130019	-0.130019	0.989931
Zm00001d043453	242.554	240.744	1.8094	238.935	-0.209279	-0.325492	-0.0298748	0.111	-0.185035	-0.109592	-0.257983	-0.291695	0.994767	-0.169517	0.148639	-0.119842	0.989498	-0.0911844	-0.0911844	-0.0893355	0.0363897	-0.120767	-0.134634	-0.125389	-0.12354	-0.130011	0.989498
Zm00001d036098	237.328	235.61	1.71836	233.892	-0.209418	-0.322052	-0.0584115	0.0995079	-0.184161	-0.136684	-0.232335	-0.278739	0.989965	-0.167035	0.15219	-0.1206	0.989416	-0.0935269	-0.1206	-0.1206	0.041841	-0.1206	-0.1206	-0.0935269	-0.1206	-0.1206	0.989416
Zm00001d007652	234.67	233.339	1.33154	232.007	-0.138211	-0.265404	-0.013557	0.159566	-0.177339	-0.114703	-0.292703	-0.324053	0.992647	-0.211557	0.0790844	-0.0412223	0.989336	-0.0412223	-0.0824446	-0.0824446	-0.0274815	-0.151148	-0.151148	-0.151148	-0.151148	-0.109926	0.989336
Zm00001d043323	240.469	238.891	1.57875	237.312	-0.222822	-0.317123	0.00521297	0.174945	-0.158614	-0.149378	-0.244541	-0.298774	0.995736	-0.196689	0.114447	-0.130436	0.989266	-0.0319696	-0.0657294	-0.127622	0.00741694	-0.130436	-0.141689	-0.110743	-0.127622	-0.130436	0.989266
Zm00001d009447	239.878	238.27	1.60807	236.662	-0.205429	-0.341122	-0.0550292	0.0907125	-0.207004	-0.038357	-0.269802	-0.276918	0.992798	-0.171133	0.12398	-0.11496	0.989025	-0.094888	-0.11496	-0.0145982	0.00547431	-0.11496	-0.135033	-0.135033	-0.135033	-0.135033	0.989025
Zm00001d007654	239.049	237.281	1.76797	235.513	-0.21124	-0.319975	-0.0470868	0.113338	-0.178794	-0.139478	-0.251217	-0.28247	0.99176	-0.168945	0.153425	-0.121884	0.989001	-0.0835775	-0.109115	-0.121884	0.0441104	-0.121884	-0.109115	-0.121884	-0.121884	-0.121884	0.989001
Zm00001d024814	232.713	231.427	1.28581	230.141	-0.226016	-0.346776	-0.0622482	0.105743	-0.19658	-0.00622011	-0.264748	-0.262392	0.988705	-0.206688	0.0752487	-0.130865	0.988761	-0.0752318	-0.123911	0.022127	-0.0404608	-0.130865	-0.130865	-0.123911	-0.123911	-0.130865	0.988761
Zm00001d024809	240.979	239.27	1.70889	237.561	-0.220288	-0.343677	-0.0596843	0.091452	-0.201385	-0.0589473	-0.257115	-0.273457	0.993074	-0.178446	0.141092	-0.128425	0.988577	-0.0955724	-0.120212	-0.0380796	0.0276264	-0.128425	-0.128425	-0.120212	-0.128425	-0.128425	0.988577
Zm00001d025884	240.746	239.032	1.71387	237.318	-0.22065	-0.342832	-0.0681912	0.0995447	-0.195788	-0.0590481	-0.267211	-0.279116	0.993009	-0.166965	0.141069	-0.129892	0.98831	-0.0833004	-0.129892	-0.0367087	0.0254137	-0.114362	-0.129892	-0.129892	-0.129892	-0.129892	0.98831
Zm00001d015292	238.357	236.493	1.86375	234.63	-0.202352	-0.318661	-0.0523169	0.105337	-0.182804	-0.141162	-0.247719	-0.287192	0.991051	-0.157104	0.162253	-0.114352	0.988162	-0.0892945	-0.114352	-0.124374	0.0510254	-0.114352	-0.119363	-0.114352	-0.124374	-0.124374	0.988162
Zm00001d010889	239.641	237.753	1.88768	235.865	-0.21374	-0.322917	-0.0342016	0.116323	-0.180542	-0.141206	-0.243371	-0.287607	0.992687	-0.169011	0.16075	-0.124534	0.98764	-0.0838446	-0.0974077	-0.124534	0.0517864	-0.124534	-0.124534	-0.110971	-0.124534	-0.124534	0.98764
Zm00001d019294	236.194	234.639	1.55532	233.084	-0.22103	-0.3508	-0.0702043	0.0764644	-0.211462	-0.0180974	-0.259431	-0.262623	0.989811	-0.185074	0.121052	-0.128613	0.987465	-0.105034	-0.128613	0.00500163	0.00500163	-0.128613	-0.128613	-0.120754	-0.128613	-0.128613	0.987465
Zm00001d043357	233.847	232.354	1.49366	230.86	-0.19972	-0.341211	-0.0731693	0.0733752	-0.214756	-0.00752548	-0.270543	-0.267538	0.988486	-0.187054	0.110049	-0.106151	0.986982	-0.106151	-0.130995	0.0180683	-0.00677562	-0.130995	-0.130995	-0.130995	-0.130995	-0.130995	0.986982
Zm00001d007159	231.768	230.365	1.40281	228.962	-0.220943	-0.350281	-0.0700178	0.0788623	-0.211286	0.00503882	-0.266213	-0.258464	0.98731	-0.19411	0.095667	-0.127876	0.986818	-0.101336	-0.127876	0.0313658	-0.0217148	-0.127876	-0.127876	-0.127876	-0.127876	-0.127876	0.986818
Zm00001d053113	237.027	235.42	1.60722	233.813	-0.225417	-0.352135	-0.0701243	0.0939199	-0.205081	-0.0162358	-0.270099	-0.269366	0.991139	-0.187608	0.123157	-0.131186	0.986014	-0.0846364	-0.131186	0.00846364	0.00846364	-0.131186	-0.131186	-0.131186	-0.131186	-0.131186	0.986014
Zm00001d024659	239.779	237.918	1.86102	236.057	-0.218935	-0.323962	-0.0567918	0.154411	-0.164522	-0.131163	-0.266498	-0.300295	0.993943	-0.172417	0.15314	-0.125207	0.985552	-0.0295907	-0.127215	-0.109648	0.045698	-0.123702	-0.129223	-0.127466	-0.129976	-0.129223	0.985552
Zm00001d012381	226.848	225.537	1.31101	224.226	-0.180541	-0.3103	0.0615588	0.189961	-0.187897	-0.186112	-0.204464	-0.270539	0.989032	-0.198054	0.0722151	-0.0932918	0.985544	-0.0143526	-0.0143526	-0.172231	-0.0406657	-0.119605	-0.119605	-0.0932918	-0.172231	-0.145918	0.985544
Zm00001d010313	228.531	226.932	1.59957	225.332	-0.198549	-0.346412	-0.0856458	0.0727188	-0.210126	-0.0317261	-0.277134	-0.279104	0.984851	-0.0970495	0.127766	-0.121137	0.98552	-0.098552	-0.143722	-0.00821267	-0.00821267	-0.0307975	-0.143722	-0.143722	-0.143722	-0.143722	0.98552
Zm00001d004650	202.51	201.611	0.8989	200.712	-0.183888	-0.372234	-0.0688678	-0.00589516	-0.293147	-0.101366	-0.120528	-0.120666	0.963803	-0.15855	0.0707116	-0.109748	0.985468	-0.15953	-0.122194	-0.109748	-0.0599653	-0.0848566	0.0147085	-0.0350741	-0.184422	-0.134639	0.985468
Zm00001d025887	228.994	227.118	1.87596	225.242	-0.151223	-0.326501	-0.0823684	0.0466882	-0.220683	-0.0916024	-0.267949	-0.280804	0.983865	-0.078343	0.166051	-0.0754725	0.985335	-0.129282	-0.136969	-0.0754725	0.0321457	-0.0370374	-0.121595	-0.144656	-0.144656	-0.152343	0.985335
Zm00001d013364	217.1	216.011	1.08873	214.923	-0.236592	-0.393997	-0.0878624	0.038494	-0.255617	0.014792	-0.196431	-0.158962	0.975745	-0.220446	0.0599081	-0.143684	0.985263	-0.115461	-0.143684	0.0256579	-0.0590132	-0.143684	-0.0307895	-0.0872369	-0.143684	-0.143684	0.985263
Zm00001d011013	242.399	240.287	2.11242	238.174	-0.212203	-0.363124	-0.0218125	0.0848991	-0.225137	-0.0839669	-0.230076	-0.260218	0.994793	-0.159014	0.174103	-0.124191	0.985	-0.103801	-0.0834117	-0.073217	0.057276	-0.122152	-0.122152	-0.109918	-0.148658	-0.154775	0.985
Zm00001d023593	237.465	235.317	2.1471	233.17	-0.202411	-0.338512	-0.0649163	0.0792178	-0.205485	-0.117562	-0.241747	-0.273999	0.989946	-0.141464	0.187206	-0.115748	0.984613	-0.105018	-0.125285	-0.105018	0.0726132	-0.109787	-0.114555	-0.112171	-0.134822	-0.134822	0.984613
Zm00001d037205	236.108	234.097	2.01052	232.087	-0.223874	-0.348233	-0.0149792	0.0989283	-0.204549	-0.145967	-0.202294	-0.26108	0.990566	-0.159623	0.174487	-0.138563	0.984523	-0.0984523	-0.0783972	-0.138563	0.0619885	-0.118507	-0.118507	-0.0783972	-0.138563	-0.138563	0.984523
Zm00001d052475	224.077	222.621	1.4565	221.164	-0.196286	-0.253194	-0.0625176	0.184648	-0.134556	-0.200221	-0.297016	-0.321311	0.983857	-0.178599	0.117805	-0.106915	0.984041	-0.0114887	-0.132706	-0.171392	0.0168813	-0.114652	-0.101757	-0.161076	-0.140443	-0.0604915	0.984041
Zm00001d040468	235.194	232.987	2.2074	230.779	-0.207871	-0.327413	-0.0582617	0.0953043	-0.184965	-0.144341	-0.241978	-0.285871	0.988908	-0.15029	0.190309	-0.119486	0.983229	-0.097209	-0.119486	-0.130625	0.0810075	-0.119486	-0.119486	-0.108348	-0.119486	-0.130625	0.983229
Zm00001d053784	236.828	234.823	2.00493	232.818	-0.219038	-0.320261	-0.0543926	0.164476	-0.157816	-0.152515	-0.263728	-0.305772	0.992467	-0.168772	0.16513	-0.125329	0.982456	-0.0196174	-0.126639	-0.132318	0.0598846	-0.124455	-0.130134	-0.124455	-0.130134	-0.12926	0.982456
Zm00001d036107	221.215	219.786	1.42928	218.356	-0.255746	-0.314974	0.0567507	0.140248	-0.122166	-0.0893102	-0.270479	-0.307052	0.985295	-0.237863	0.0854878	-0.160549	0.982182	-0.118995	0.00566643	-0.0566643	-0.0151105	-0.160549	-0.160549	-0.139772	-0.0358874	-0.139772	0.982182
Zm00001d008619	228.082	226.408	1.67381	224.734	-0.185643	-0.246137	-0.041049	0.208131	-0.0964227	-0.106049	-0.360488	-0.383312	0.989343	-0.216688	0.0879275	-0.0829103	0.982105	-0.0079092	-0.108911	-0.0569099	-0.00890922	-0.149911	-0.189912	-0.195912	-0.0839103	-0.0969105	0.982105
Zm00001d043879	233.383	231.156	2.22676	228.93	-0.190814	-0.328631	-0.00443177	0.125379	-0.192491	-0.175845	-0.231658	-0.294767	0.990118	-0.111997	0.184349	-0.111622	0.981289	-0.0711434	-0.0711434	-0.165592	0.0637838	-0.0711434	-0.138607	-0.111622	-0.1521	-0.1521	0.981289
Zm00001d002806	218.748	217.23	1.51811	215.712	-0.264962	-0.274885	-0.0256607	0.232946	-0.0440624	-0.202436	-0.29313	-0.343888	0.981906	-0.223359	0.0920229	-0.164991	0.981265	0.00217094	-0.0933504	-0.164991	0.00217094	-0.141111	-0.141111	-0.141111	-0.0217094	-0.117231	0.981265
Zm00001d026715	237.211	235.079	2.1326	232.946	-0.220559	-0.32565	-0.0504984	0.159951	-0.163198	-0.149483	-0.260178	-0.304439	0.992819	-0.166713	0.174777	-0.127008	0.981195	-0.0241898	-0.122548	-0.130724	0.0694611	-0.126512	-0.132706	-0.121805	-0.132706	-0.132458	0.981195
Zm00001d044695	233.058	231.429	1.62823	229.801	-0.23554	-0.410564	0.0449953	0.0942079	-0.268095	-0.00701049	-0.199431	-0.197338	0.992182	-0.209999	0.103082	-0.145356	0.981155	-0.0908477	-0.0181695	-1.34419e-17	-0.0181695	-0.145356	-0.0908477	-0.109017	-0.181695	-0.181695	0.981155
Zm00001d005859	228.388	226.807	1.58162	225.225	-0.227371	-0.363304	-0.0752726	0.072606	-0.22046	0.0318793	-0.271572	-0.256754	0.985565	-0.192169	0.111414	-0.133113	0.980982	-0.101281	-0.133113	0.0578751	-0.00578751	-0.133113	-0.133113	-0.133113	-0.133113	-0.133113	0.980982
Zm00001d031861	232.258	229.889	2.36928	227.519	-0.183105	-0.323266	-0.0724807	0.0839066	-0.197226	-0.147378	-0.237616	-0.293322	0.986699	-0.122167	0.202727	-0.098094	0.98094	-0.098094	-0.135302	-0.135302	0.0879463	-0.098094	-0.135302	-0.098094	-0.135302	-0.135302	0.98094
Zm00001d032213	203.596	202.511	1.08526	201.426	-0.22545	-0.183567	-0.0414445	0.198553	-0.0744486	-0.109242	-0.356474	-0.376454	0.97205	-0.281277	0.00885938	-0.126411	0.980859	-0.04916	-0.100661	-0.04916	-0.0749104	-0.177912	-0.177912	-0.177912	-0.0749104	0.0280914	0.980859
Zm00001d014846	236.432	233.972	2.46075	231.511	-0.214909	-0.327373	-0.0336216	0.106362	-0.185416	-0.141169	-0.254666	-0.295373	0.990996	-0.153918	0.202223	-0.126491	0.980306	-0.0948683	-0.0948683	-0.126491	0.0948683	-0.126491	-0.126491	-0.126491	-0.126491	-0.126491	0.980306
Zm00001d044618	214.096	212.65	1.44561	211.205	-0.20272	-0.205267	-0.0176645	0.270956	-0.064789	-0.218842	-0.326313	-0.380433	0.979835	-0.221659	0.0489248	-0.107734	0.980199	0.0476854	-0.094782	-0.172491	-0.0429757	-0.127161	-0.166016	-0.166016	-0.107734	-0.0429757	0.980199
Zm00001d021961	225.384	224.017	1.36682	222.651	-0.246328	-0.416039	0.0441916	0.132947	-0.257898	-0.0427897	-0.20155	-0.170283	0.988342	-0.203527	0.077285	-0.158709	0.980182	-0.0388259	-0.0238404	-0.0388259	-0.0463186	-0.121246	-0.0313331	-0.136231	-0.196173	-0.18868	0.980182
Zm00001d048610	236.348	234.156	2.19117	231.965	-0.223807	-0.326601	-0.0581358	0.167398	-0.159042	-0.14156	-0.271074	-0.309025	0.992672	-0.167777	0.177798	-0.128722	0.979348	-0.0129531	-0.131266	-0.121088	0.0735552	-0.128722	-0.13381	-0.131266	-0.132538	-0.132538	0.979348
Zm00001d009474	217.335	215.72	1.61531	214.105	-0.107972	-0.377682	-0.0706337	0.00638648	-0.310422	0.00760035	-0.205162	-0.201908	0.977592	-0.132353	0.114759	-0.0227517	0.978325	-0.13001	-0.13001	0.013001	-0.0227517	-0.0942572	-0.0942572	-0.0942572	-0.201515	-0.201515	0.978325
Zm00001d007466	218.057	216.667	1.39	215.277	-0.22586	-0.366845	-0.0674997	0.0683496	-0.228092	0.0663833	-0.264265	-0.24141	0.979095	-0.206485	0.0691978	-0.131809	0.97831	-0.103494	-0.124314	0.0947118	-0.0510278	-0.131809	-0.133475	-0.126812	-0.13514	-0.13514	0.97831
Zm00001d048476	213.96	212.515	1.44531	211.069	-0.0462597	-0.267322	0.0235381	0.120079	-0.224753	-0.158857	-0.23613	-0.307362	0.980689	-0.156901	0.0980136	0.0421761	0.978049	-0.0698087	-0.0458119	-0.141799	-0.0218152	-0.117802	-0.157797	-0.109803	-0.181793	-0.173795	0.978049
Zm00001d002276	234.986	232.68	2.30595	230.374	-0.219892	-0.324231	-0.055278	0.166958	-0.159315	-0.152229	-0.268712	-0.311005	0.991845	-0.1637	0.18615	-0.125375	0.977836	-0.0142925	-0.12851	-0.13299	0.0824568	-0.12851	-0.133885	-0.129854	-0.133885	-0.13299	0.977836
Zm00001d020403	237.581	235.063	2.51736	232.546	-0.230035	-0.366428	-0.0622995	0.075237	-0.217981	-0.0491163	-0.256708	-0.277101	0.99139	-0.148758	0.204767	-0.140355	0.977648	-0.104863	-0.122609	-0.0338789	0.0903437	-0.122609	-0.140355	-0.122609	-0.140355	-0.140355	0.977648
Zm00001d038334	221.574	219.17	2.40384	216.766	-0.17658	-0.311643	-0.0712617	0.0829709	-0.179403	-0.167331	-0.268722	-0.313629	0.979957	-0.0480716	0.210044	-0.105869	0.977171	-0.105869	-0.12916	-0.152451	0.0804605	-0.0127043	-0.140806	-0.140806	-0.12916	-0.140806	0.977171
Zm00001d031501	223.914	222.312	1.60208	220.71	-0.233283	-0.372075	-0.0599544	0.0766579	-0.226596	0.0577149	-0.273457	-0.252213	0.983668	-0.201294	0.101119	-0.138246	0.976936	-0.0976936	-0.11797	0.0847906	-0.0165895	-0.138246	-0.138246	-0.138246	-0.138246	-0.138246	0.976936
Zm00001d024959	233.769	231.417	2.35291	229.064	-0.219297	-0.321431	-0.056159	0.172925	-0.155151	-0.155714	-0.273769	-0.315335	0.991327	-0.163223	0.188369	-0.124348	0.976535	-0.00798568	-0.130053	-0.135757	0.0855609	-0.128912	-0.134616	-0.134616	-0.133475	-0.132334	0.976535
Zm00001d036784	223.018	221.278	1.74008	219.537	-0.15405	-0.356687	-0.0612657	0.0451112	-0.262572	0.0467352	-0.276839	-0.257003	0.982894	-0.166558	0.119722	-0.0619484	0.97583	-0.118213	-0.118213	0.0693368	-0.00568334	-0.124465	-0.136969	-0.149472	-0.168227	-0.161975	0.97583
Zm00001d048422	228.695	225.992	2.7037	223.288	-0.193839	-0.335882	-0.0741231	0.0748081	-0.207739	-0.143292	-0.233096	-0.273256	0.984503	-0.145421	0.224919	-0.103862	0.975153	-0.103862	-0.135598	-0.135598	0.118288	-0.135598	-0.103862	-0.103862	-0.135598	-0.135598	0.975153
Zm00001d037617	210.096	208.363	1.73291	206.63	-0.210052	-0.433908	-0.0519682	-0.0176682	-0.327044	-0.0777323	-0.0891561	-0.114609	0.970282	-0.136377	0.162149	-0.134002	0.974461	-0.157586	-0.110417	-0.0986253	0.0310884	-0.0986253	-0.0160802	-0.00428806	-0.204755	-0.18117	0.974461
Zm00001d037745	203.017	201.653	1.36405	200.289	-0.02732	-0.180796	-0.0768036	0.14771	-0.159593	-0.151682	-0.340282	-0.382949	0.97188	-0.171337	0.0818469	0.0687093	0.974246	-0.0382439	-0.145197	-0.109546	-0.0239834	-0.130937	-0.180848	-0.173718	-0.152327	-0.0881553	0.974246
Zm00001d029631	218.139	216.54	1.59965	214.94	-0.233555	-0.378059	-0.0723633	0.0718532	-0.231441	0.0777742	-0.272949	-0.245868	0.979678	-0.198858	0.0938624	-0.138537	0.973577	-0.0939479	-0.130669	0.105393	-0.0257522	-0.133292	-0.138537	-0.135914	-0.14116	-0.14116	0.973577
Zm00001d053432	236.175	233.707	2.46861	231.238	-0.264771	-0.400102	-0.0581798	0.110449	-0.22044	-0.0219661	-0.24522	-0.261832	0.992566	-0.162213	0.195499	-0.171647	0.973115	-0.0527104	-0.127046	-0.00810929	0.0810929	-0.127046	-0.141913	-0.112179	-0.15678	-0.15678	0.973115
Zm00001d032942	208.562	207.125	1.43639	205.689	-0.233372	-0.250935	0.0565927	0.317571	-0.0832338	-0.198409	-0.276013	-0.339006	0.979325	-0.270667	0.00799714	-0.133325	0.973036	0.0982392	-0.0304074	-0.159054	-0.081866	-0.159054	-0.159054	-0.133325	-0.133325	-0.081866	0.973036
Zm00001d015912	217.823	216.085	1.73724	214.348	-0.223113	-0.315934	0.161459	0.212781	-0.167255	-0.157757	-0.232888	-0.294881	0.987155	-0.2262	0.081611	-0.135537	0.972441	-0.0390503	0.0926918	-0.137857	-0.0242061	-0.145279	-0.153165	-0.136697	-0.145279	-0.148062	0.972441
Zm00001d052662	203.6	201.7	1.90031	199.8	-0.194745	-0.163605	-0.0120631	0.212373	-0.0572785	-0.258563	-0.328948	-0.41012	0.971528	-0.219775	0.114655	-0.102725	0.972129	-0.0476042	-0.0751646	-0.212966	0.0350768	-0.157846	-0.185406	-0.157846	-0.0751646	0.00751646	0.972129
Zm00001d052666	217.439	216.029	1.41027	214.618	-0.301385	-0.442875	0.0256037	0.157056	-0.257711	-0.0390689	-0.160688	-0.142796	0.984295	-0.25832	0.0889943	-0.203669	0.970889	0.00296605	-0.0514116	-0.0405361	-0.018785	-0.181918	-0.018785	-0.0840382	-0.203669	-0.171043	0.970889
Zm00001d012693	193.655	192.676	0.978454	191.698	-0.282373	-0.443809	-0.00794548	0.106006	-0.278287	-0.0352551	-0.149851	-0.0770819	0.965338	-0.225713	0.0317954	-0.196577	0.970274	-0.033381	-0.07418	-0.0415408	-0.0904996	-0.123139	0.0726964	-0.106819	-0.204737	-0.172098	0.970274
Zm00001d048896	212.915	211.331	1.58455	209.746	-0.239846	-0.382078	-0.0718997	0.088324	-0.227421	0.0937049	-0.277259	-0.245559	0.977103	-0.208478	0.0800496	-0.142725	0.969569	-0.0719927	-0.133016	0.12356	-0.0387071	-0.137177	-0.142725	-0.138564	-0.144111	-0.144111	0.969569
Zm00001d034124	217.436	215.748	1.68824	214.06	-0.239535	-0.423645	0.0946808	0.153755	-0.266746	0.0168887	-0.208728	-0.20898	0.98649	-0.186687	0.068613	-0.155058	0.968721	-0.023855	0.0217807	0.0274851	-0.0637862	-0.098013	-0.126535	-0.126535	-0.217807	-0.206398	0.968721
Zm00001d043234	221.492	219.376	2.11594	217.26	-0.256768	-0.298002	0.0466904	0.284294	-0.106036	-0.196791	-0.27919	-0.340484	0.988406	-0.224254	0.129008	-0.157894	0.967224	0.0714991	-0.0377356	-0.168817	0.0387287	-0.157894	-0.157894	-0.14697	-0.136047	-0.1142	0.967224
Zm00001d010578	222.662	219.448	3.21493	216.233	-0.202937	-0.380009	-0.0437828	0.0744353	-0.249009	-0.152903	-0.197404	-0.242973	0.981765	-0.0802067	0.255942	-0.126621	0.966592	-0.0861319	-0.110426	-0.159013	0.132511	-0.0699362	-0.0942298	-0.0942298	-0.191404	-0.167111	0.966592
Zm00001d017899	211.417	209.676	1.7407	207.936	-0.192411	-0.375153	0.00124077	0.107221	-0.250342	0.0965812	-0.275366	-0.260884	0.979946	-0.230221	0.0793566	-0.0908896	0.962939	-0.0638684	-0.0638684	0.12528	-0.0368471	-0.171953	-0.171953	-0.144932	-0.171953	-0.171953	0.962939
Zm00001d027854	221.052	216.962	4.08975	212.872	-0.15191	-0.326604	-0.0461157	0.0648376	-0.225785	-0.134877	-0.25997	-0.309386	0.981308	-0.108901	0.279418	-0.0648552	0.960668	-0.118361	-0.106471	-0.127278	0.169975	-0.127278	-0.145114	-0.133223	-0.157004	-0.151059	0.960668
Zm00001d053783	231.373	227.751	3.62178	224.129	-0.226967	-0.376064	0.0159633	0.159524	-0.210197	-0.108707	-0.268518	-0.29457	0.992949	-0.144825	0.24875	-0.134911	0.960435	-0.0218427	-0.0571764	-0.0995769	0.140693	-0.134911	-0.134911	-0.163178	-0.177311	-0.177311	0.960435
Zm00001d039618	208.434	206.294	2.13936	204.155	-0.244645	-0.42419	-0.0533102	0.032359	-0.283684	0.126834	-0.231934	-0.215519	0.97341	-0.188589	0.134456	-0.151957	0.959	-0.121381	-0.111188	0.143618	0.0111188	-0.141765	-0.151957	-0.100996	-0.172342	-0.16215	0.959
Zm00001d049688	196.291	194.498	1.79279	192.705	-0.247871	-0.320425	0.202091	0.291087	-0.143465	-0.177246	-0.214646	-0.274147	0.97436	-0.266652	0.0193261	-0.156714	0.958719	0.0460922	0.122144	-0.156714	-0.0806614	-0.156714	-0.131363	-0.131363	-0.156714	-0.156714	0.958719
Zm00001d047981	202.059	200.074	1.98559	198.088	-0.252006	-0.409463	-0.101677	0.0266968	-0.249458	0.128485	-0.262664	-0.220111	0.96728	-0.200847	0.128994	-0.154196	0.958036	-0.12639	-0.154196	0.151668	0.012639	-0.154196	-0.12639	-0.12639	-0.12639	-0.154196	0.958036
Zm00001d011811	200.168	198.189	1.97879	196.21	-0.242147	-0.426668	0.152798	0.14081	-0.296613	-0.117779	-0.0714206	-0.178983	0.975642	-0.192295	0.133919	-0.163158	0.954873	-0.0454702	0.0722173	-0.133736	0.0133736	-0.133736	-0.133736	0.0133736	-0.251423	-0.192579	0.954873
Zm00001d024615	191.035	189.281	1.75433	187.527	-0.238389	-0.392217	-0.0812905	0.0491415	-0.247981	0.158703	-0.279445	-0.227145	0.96066	-0.207362	0.0694448	-0.143129	0.954425	-0.105283	-0.13556	0.189922	-0.0522973	-0.13556	-0.143129	-0.143129	-0.143129	-0.143129	0.954425
Zm00001d022193	196.506	194.482	2.02406	192.458	-0.247973	-0.3327	0.234834	0.238515	-0.174285	-0.141288	-0.218452	-0.28097	0.975766	-0.247102	0.0693383	-0.161863	0.953811	-0.0262246	0.164816	-0.123655	-0.0338662	-0.158042	-0.158042	-0.140849	-0.159953	-0.156132	0.953811
Zm00001d049911	187.382	185.434	1.94807	183.486	-0.235819	-0.315849	0.25117	0.239906	-0.16584	-0.169535	-0.206719	-0.27872	0.96895	-0.248749	0.0491805	-0.152341	0.95168	-0.0340526	0.182809	-0.152341	-0.0537672	-0.152341	-0.152341	-0.132626	-0.152341	-0.152341	0.95168
Zm00001d048191	212.64	207.64	4.99919	202.641	-0.201207	-0.331015	-0.0237259	0.0885312	-0.182414	-0.161483	-0.274319	-0.327536	0.976308	-0.0989896	0.308323	-0.116493	0.951362	-0.116493	-0.0808981	-0.152088	0.203863	-0.116493	-0.152088	-0.152088	-0.116493	-0.152088	0.951362
Zm00001d025920	210.204	207.055	3.14886	203.906	-0.0922644	-0.322484	0.00844983	0.183333	-0.208908	-0.139685	-0.278216	-0.348013	0.98211	-0.101899	0.218233	6.87063e-18	0.951081	0.0250285	-0.0750854	-0.125142	0.100114	-0.100114	-0.200228	-0.150171	-0.200228	-0.225256	0.951081
Zm00001d029397	207.289	202.393	4.89623	197.497	-0.200115	-0.343279	-0.069771	0.0604145	-0.193407	-0.162191	-0.271539	-0.307126	0.970255	-0.0453912	0.317915	-0.124437	0.951054	-0.124437	-0.124437	-0.157028	0.201469	-0.0592557	-0.124437	-0.157028	-0.124437	-0.157028	0.951054
Zm00001d053782	189.701	186.751	2.94996	183.801	-0.208494	-0.446222	-0.0539343	-0.021385	-0.323768	-0.146548	-0.0863482	-0.116126	0.955907	-0.0722449	0.262843	-0.139273	0.950152	-0.152891	-0.112037	-0.180127	0.133083	-0.071184	0.0105229	-0.0235217	-0.207362	-0.207362	0.950152
Zm00001d004917	190.299	188.427	1.87177	186.555	-0.237488	-0.334719	0.235916	0.195489	-0.217771	-0.0446917	-0.23328	-0.284907	0.972789	-0.253901	0.062742	-0.152515	0.94797	-0.067862	0.170705	-0.0216879	-0.044775	-0.167906	-0.198689	-0.144819	-0.190993	-0.129428	0.94797
Zm00001d051504	181.856	179.966	1.88996	178.077	-0.133625	-0.267908	-0.0689264	0.133895	-0.136878	0.0744394	-0.401087	-0.369021	0.959787	-0.251361	0.076374	-0.0175249	0.946342	-0.0603634	-0.124621	0.13241	-0.0175249	-0.210298	-0.210298	-0.231718	-0.0603634	-0.14604	0.946342
Zm00001d037693	209.484	204.318	5.16607	199.152	-0.218983	-0.410966	-0.0852661	0.0105767	-0.271805	-0.0641635	-0.238239	-0.237956	0.970999	-0.0624448	0.331135	-0.140192	0.946297	-0.140192	-0.140192	-0.070096	0.210288	-0.0876201	-0.0876201	-0.140192	-0.17524	-0.17524	0.946297
Zm00001d034112	186.345	184.055	2.28957	181.766	-0.0312023	-0.370705	0.103976	0.0437157	-0.354039	-0.0439592	-0.156913	-0.233304	0.965866	-0.110825	0.152574	0.0470011	0.94595	-0.11835	0.0353567	-0.050812	0.0120679	-0.0997186	-0.176572	-0.0671142	-0.269727	-0.258083	0.94595
Zm00001d014958	185.891	183.821	2.0709	181.75	-0.239484	-0.40439	-0.0653749	0.0150866	-0.270058	0.180046	-0.275008	-0.220296	0.956484	-0.201195	0.103712	-0.145964	0.945849	-0.145964	-0.113852	0.207269	-0.0175157	-0.145964	-0.145964	-0.145964	-0.145964	-0.145964	0.945849
Zm00001d013868	185.923	184.372	1.55106	182.821	-0.3176	-0.356119	0.0648528	0.316582	-0.126667	0.0117426	-0.304128	-0.272397	0.968248	-0.330586	-0.00828119	-0.204502	0.945254	0.128761	-0.0212076	0.0537765	-0.0961917	-0.212834	-0.129518	-0.187839	-0.146181	-0.129518	0.945254
Zm00001d024488	190.314	187.985	2.32813	185.657	-0.229183	-0.310098	0.245295	0.295364	-0.156954	-0.137394	-0.251015	-0.313881	0.972554	-0.259484	0.0489671	-0.138464	0.944634	0.0375392	0.166157	-0.111387	-0.0504625	-0.165542	-0.18585	-0.165542	-0.17908	-0.152003	0.944634
Zm00001d003446	206.944	203.251	3.69331	199.557	-0.284172	-0.512584	0.0364356	0.039455	-0.333401	0.0765565	-0.178383	-0.169208	0.975458	-0.0937981	0.237725	-0.209605	0.943221	-0.107585	-0.0259687	0.0658492	0.0964552	-0.0667767	-0.117787	-0.107585	-0.230009	-0.240211	0.943221
Zm00001d037477	193.602	189.169	4.433	184.736	-0.250771	-0.425387	-0.0490145	0.0363615	-0.261594	-0.161893	-0.12201	-0.21426	0.960697	-0.0410983	0.317536	-0.182846	0.942121	-0.114666	-0.114666	-0.182846	0.192143	-0.0464862	-0.114666	-0.0123963	-0.182846	-0.182846	0.942121
Zm00001d028363	179.205	177.411	1.79379	175.617	-0.323967	-0.511471	-0.00374563	0.152982	-0.290709	0.117553	-0.139614	-0.10043	0.958724	-0.254706	0.0341236	-0.22454	0.941821	0.0498978	-0.0873211	0.118507	-0.0873211	-0.155931	-0.0530164	-0.0530164	-0.22454	-0.22454	0.941821
Zm00001d023202	188.962	186.652	2.31078	184.341	-0.259807	-0.427074	-0.0689391	0.0504132	-0.268434	0.181722	-0.264146	-0.223138	0.96049	-0.20957	0.123448	-0.160961	0.941471	-0.0941471	-0.127554	0.206516	0.00607401	-0.160961	-0.160961	-0.127554	-0.160961	-0.160961	0.941471
Zm00001d051681	178.641	176.132	2.50885	173.623	-0.254073	-0.244672	0.0779015	0.424987	-0.0100143	-0.219072	-0.32668	-0.38701	0.960301	-0.274322	0.0199672	-0.14608	0.939113	0.210515	-0.0206113	-0.170293	-0.0580317	-0.163689	-0.185701	-0.1835	-0.104257	-0.117464	0.939113
Zm00001d018959	205.02	201.939	3.081	198.858	-0.273088	-0.363149	0.133941	0.308714	-0.158369	-0.12538	-0.271517	-0.318415	0.982919	-0.23579	0.174686	-0.17042	0.937309	0.106512	0.0426049	-0.106512	0.0852099	-0.191722	-0.17042	-0.17042	-0.191722	-0.17042	0.937309
Zm00001d021615	203.116	197.023	6.09277	190.93	-0.214881	-0.441834	-0.0243243	0.0180058	-0.29504	-0.0741851	-0.208666	-0.231404	0.968515	-0.0163321	0.353942	-0.14561	0.936395	-0.133682	-0.0825638	-0.0893796	0.220738	-0.0433731	-0.109827	-0.12857	-0.203544	-0.220583	0.936395
Zm00001d010632	198.971	192.704	6.26725	186.436	-0.207045	-0.385753	-0.0915526	0.0217201	-0.242434	-0.0806462	-0.266478	-0.297363	0.963996	0.000642471	0.361231	-0.137121	0.93624	-0.136039	-0.146859	-0.0797742	0.232929	-0.0278373	-0.157679	-0.147941	-0.165253	-0.170664	0.93624
Zm00001d013053	178.118	175.877	2.24025	173.637	-0.264679	-0.311763	0.138601	0.403734	-0.0944722	-0.172255	-0.253504	-0.313191	0.962271	-0.279794	0.0104521	-0.161544	0.935698	0.207654	0.0351318	-0.140841	-0.0787329	-0.164994	-0.161544	-0.140841	-0.178796	-0.151192	0.935698
Zm00001d009826	170.737	168.256	2.48126	165.774	-0.295413	-0.529032	-0.0779654	-0.0377484	-0.366069	0.194936	-0.0955859	-0.06447	0.942072	-0.196429	0.103973	-0.207884	0.935479	-0.136424	-0.136424	0.185147	-0.0292337	-0.136424	-0.0649638	0.00649638	-0.207884	-0.207884	0.935479
Zm00001d042372	183.145	181.164	1.98099	179.183	-0.290179	-0.397432	0.159185	0.332317	-0.172741	-0.0297701	-0.215042	-0.260936	0.96868	-0.284658	0.0194052	-0.186618	0.935316	0.149656	0.0610019	-0.00625304	-0.0826791	-0.175919	-0.183561	-0.108664	-0.201904	-0.200375	0.935316
Zm00001d032750	180.481	177.82	2.66082	175.159	-0.219703	-0.297441	0.243714	0.339231	-0.139004	-0.207727	-0.235306	-0.309564	0.964533	-0.272774	0.0580009	-0.12458	0.934353	0.0934353	0.155726	-0.186871	-0.0311451	-0.186871	-0.155726	-0.155726	-0.186871	-0.155726	0.934353
Zm00001d029512	173.501	170.451	3.05016	167.401	-0.260853	-0.200258	0.109176	0.437589	0.00172393	-0.209327	-0.360593	-0.422939	0.9562	-0.303287	0.00786756	-0.153435	0.933034	0.195055	0.0139769	-0.150019	-0.0611877	-0.187601	-0.21835	-0.2081	-0.112436	-0.050938	0.933034
Zm00001d032148	166.837	163.787	3.04984	160.737	-0.00597734	-0.103003	0.0735136	0.247505	-0.0988031	-0.285973	-0.366433	-0.471684	0.950508	-0.193206	0.139762	0.09023	0.932376	-5.26745e-18	-5.26745e-18	-0.240613	0.0601533	-0.18046	-0.240613	-0.210537	-0.150383	-0.0601533	0.932376
Zm00001d001877	182.544	180.355	2.18901	178.166	-0.258542	-0.428743	0.0659371	0.161715	-0.254429	0.162887	-0.293774	-0.235837	0.96349	-0.2332	0.0755712	-0.159358	0.93136	-0.00354129	-0.00354129	0.19123	-0.0424955	-0.159358	-0.159358	-0.198312	-0.198312	-0.198312	0.93136
Zm00001d044390	189.979	186.952	3.02752	183.924	-0.0994228	-0.40911	0.0724178	0.113865	-0.315767	0.0667887	-0.246607	-0.277619	0.971002	-0.133907	0.184758	-0.00600032	0.929952	-0.0287229	-0.0049183	0.0762336	0.0535111	-0.129351	-0.221323	-0.140172	-0.253784	-0.275425	0.929952
Zm00001d012883	196.446	190.095	6.35132	183.743	-0.259645	-0.388861	0.0426564	0.105839	-0.220232	-0.169907	-0.204473	-0.277586	0.967227	-0.109809	0.348389	-0.178154	0.929501	-0.0929501	-0.0219465	-0.178154	0.247867	-0.135552	-0.135552	-0.107151	-0.163954	-0.163954	0.929501
Zm00001d013289	171.125	168.401	2.724	165.677	-0.0587048	-0.364611	-0.106297	-0.0545546	-0.333975	0.149473	-0.288012	-0.258668	0.945151	-0.098934	0.18774	0.0293662	0.92923	-0.178295	-0.155221	0.167807	0.0524396	-0.109074	-0.178295	-0.155221	-0.201368	-0.201368	0.92923
Zm00001d033479	164.379	161.489	2.89033	158.598	-0.156692	-0.168622	0.133145	0.424924	-0.044514	-0.198796	-0.359444	-0.434059	0.949852	-0.277841	-0.0262303	-0.0539768	0.928229	0.195522	0.0344533	-0.139249	-0.107667	-0.164514	-0.246628	-0.20873	-0.170831	-0.0666097	0.928229
Zm00001d013147	181.838	178.872	2.96618	175.905	-0.176926	-0.259964	0.0174956	0.363759	-0.0886855	-0.19767	-0.361278	-0.40064	0.96513	-0.189191	0.158657	-0.0716259	0.927101	0.194701	-0.0827228	-0.160402	0.0726347	-0.149305	-0.182596	-0.226983	-0.182596	-0.138208	0.927101
Zm00001d003292	190.4	186.482	3.91803	182.564	-0.233653	-0.409168	0.210544	0.152072	-0.277059	-0.10958	-0.195808	-0.236927	0.971234	-0.174908	0.249234	-0.151401	0.92622	-0.0697634	0.142495	-0.118746	0.142495	-0.167729	-0.118746	-0.151401	-0.233039	-0.200384	0.92622
Zm00001d003228	170.472	167.2	3.27167	163.929	-0.218457	-0.528179	0.094341	-0.0599633	-0.427846	0.070902	-0.00709432	-0.07759	0.948065	-0.15332	0.201556	-0.143066	0.925878	-0.202451	0.0350916	0.0350916	0.0647845	-0.143066	-0.113373	0.0647845	-0.261837	-0.261837	0.925878
Zm00001d034608	193.983	187.025	6.95845	180.066	-0.190161	-0.42227	-0.000539254	0.0309521	-0.312403	-0.111288	-0.208142	-0.228451	0.962892	-0.0299768	0.374687	-0.11969	0.925501	-0.11969	-0.061945	-0.131239	0.24988	-0.0734941	-0.0850432	-0.142789	-0.240956	-0.200534	0.925501
Zm00001d025251	182.486	180.229	2.25706	177.972	-0.297901	-0.386918	0.0557589	0.287759	-0.16966	0.0811794	-0.322684	-0.314527	0.967671	-0.262558	0.0942889	-0.188303	0.924654	0.120851	-0.033726	0.120851	-0.0028105	-0.188303	-0.219219	-0.188303	-0.188303	-0.157388	0.924654
Zm00001d045264	125.984	124.774	1.21038	123.563	0.14442	-0.179154	-0.111393	-0.0246497	-0.24439	-0.211249	-0.174642	-0.31176	0.905178	-0.0722055	0.123418	0.225104	0.92385	-0.168365	-0.168365	-0.202285	0.00123345	-0.0869579	-0.181933	-0.0055505	-0.148013	-0.188717	0.92385
Zm00001d026139	183.891	179.148	4.74368	174.404	-0.300604	-0.288627	0.110018	0.284981	-0.0794484	-0.236762	-0.305819	-0.396725	0.96444	-0.173225	0.265523	-0.211766	0.922295	0.0334367	0.0334367	-0.211766	0.186688	-0.150465	-0.211766	-0.181115	-0.119815	-0.0891645	0.922295
Zm00001d007762	161.241	159.653	1.58787	158.065	-0.155449	-0.311574	0.146923	0.275275	-0.228837	0.0636694	-0.2981	-0.29557	0.952207	-0.300937	-0.0289376	-0.0504081	0.92222	0.0950316	0.0586717	0.104122	-0.132218	-0.204938	-0.204938	-0.186758	-0.259478	-0.141308	0.92222
Zm00001d024430	156.866	154.771	2.09481	152.676	-0.30508	-0.531123	0.166315	0.109692	-0.374019	0.125219	-0.0754124	-0.0346584	0.943884	-0.297698	0.0286455	-0.212958	0.920036	-0.0343331	0.0932563	0.108567	-0.0904725	-0.207855	-0.0139188	-0.0496439	-0.279305	-0.233373	0.920036
Zm00001d008863	193.653	188.363	5.28921	183.074	-0.267717	-0.522513	0.0199475	0.032243	-0.354098	0.109759	-0.203688	-0.179027	0.966146	-0.095472	0.305883	-0.185727	0.91929	-0.0957837	-0.0443876	0.0969518	0.174046	-0.108633	-0.121482	-0.134331	-0.249972	-0.249972	0.91929
Zm00001d020740	173.6	169.05	4.55058	164.499	-0.294096	-0.413628	-0.151204	-0.0114219	-0.217981	0.0807566	-0.268146	-0.267607	0.945296	-0.14384	0.312536	-0.19766	0.918854	-0.168278	-0.19766	0.0961591	0.213687	-0.168278	-0.168278	-0.109515	-0.0801326	-0.138896	0.918854
Zm00001d043716	108.194	106.82	1.37458	105.445	0.173277	-0.0163299	-0.118536	0.104734	-0.0578146	-0.20681	-0.404202	-0.457784	0.887409	-0.135257	-0.024946	0.266132	0.918044	-0.102875	-0.164376	-0.139775	-0.127475	-0.0905743	-0.213577	-0.213577	-0.016773	-0.115175	0.918044
Zm00001d006944	152.498	149.703	2.79505	146.908	-0.11583	-0.289661	0.244588	0.115224	-0.221499	-0.150638	-0.283716	-0.341431	0.943136	-0.0330954	0.19284	-0.0653783	0.917475	-0.161266	0.198314	-0.137294	0.0544819	0.00653783	-0.20921	-0.233182	-0.185238	-0.185238	0.917475
Zm00001d002960	140.6	139.137	1.46302	137.674	-0.261636	-0.327679	0.25076	0.142385	-0.197165	0.0802028	-0.263774	-0.268369	0.933142	-0.290687	-0.0127109	-0.177563	0.917409	-0.147969	0.207157	0.118375	-0.118375	-0.177563	-0.207157	-0.177563	-0.118375	-0.118375	0.917409
Zm00001d024771	117.123	116.119	1.00346	115.116	0.112776	-0.247806	-0.0087046	-0.0402695	-0.325564	-0.233388	-0.0414492	-0.193688	0.897804	-0.10616	0.0932918	0.18613	0.917354	-0.179482	-0.0697986	-0.252605	-0.0332375	-0.10636	-0.10636	0.0764461	-0.216043	-0.216043	0.917354
Zm00001d051756	138.615	135.237	3.37837	131.858	-0.209902	-0.154679	0.292173	0.397254	0.00254198	-0.283405	-0.304005	-0.393329	0.925007	-0.321571	-0.0679773	-0.11828	0.915552	0.0716074	0.219298	-0.230806	-0.139379	-0.181576	-0.195642	-0.202674	-0.06905	-0.06905	0.915552
Zm00001d003640	189.082	183.973	5.10891	178.865	-0.137189	-0.428302	0.0872184	0.133356	-0.332307	-0.039983	-0.195497	-0.269498	0.969858	-0.0952411	0.301372	-0.0508448	0.915206	7.25529e-18	7.25529e-18	-0.0508448	0.177957	-0.127112	-0.203379	-0.10169	-0.305069	-0.254224	0.915206
Zm00001d051081	178.907	173.357	5.55007	167.807	-0.219549	-0.524347	-0.0682897	-0.0919286	-0.421878	0.116451	-0.136475	-0.120267	0.947643	-0.0636143	0.332239	-0.144423	0.91468	-0.186787	-0.123241	0.0885795	0.19449	-0.102059	-0.080877	-0.0596949	-0.271516	-0.229151	0.91468
Zm00001d032548	157.621	153.697	3.92427	149.773	-0.209508	-0.501745	0.0772367	-0.0018772	-0.385673	-0.131495	0.0227226	-0.107617	0.937086	-0.0221295	0.285226	-0.155617	0.914249	-0.12887	0.00486303	-0.182364	0.138596	-0.0218836	-0.102124	0.085103	-0.28935	-0.262604	0.914249
Zm00001d045050	169.047	164.439	4.60786	159.831	-0.195566	-0.564729	0.0684105	-0.0503081	-0.475523	0.067609	-0.0633549	-0.0409512	0.946428	-0.0628077	0.264736	-0.130732	0.913748	-0.145869	0.00550451	0.0206419	0.111466	-0.0701825	-0.00963289	-0.0550451	-0.342656	-0.297243	0.913748
Zm00001d002451	177.435	168.887	8.5482	160.338	-0.206551	-0.355734	-0.106939	0.0735907	-0.200498	-0.162325	-0.267856	-0.334012	0.947889	0.0157399	0.407768	-0.135457	0.913378	-0.0763928	-0.171701	-0.162304	0.291863	-0.0307524	-0.174833	-0.135904	-0.163199	-0.154698	0.913378
Zm00001d004361	183.228	179.499	3.72984	175.769	-0.17701	-0.471824	0.0826072	0.151607	-0.338447	0.0739874	-0.234705	-0.210418	0.967436	-0.182783	0.232704	-0.0743047	0.911326	0.0338742	-0.00218543	0.0699339	0.118013	-0.194504	-0.122384	-0.170464	-0.290663	-0.278643	0.911326
Zm00001d021401	146.59	141.851	4.7393	137.111	-0.20234	-0.11657	0.176097	0.465267	0.0397241	-0.209414	-0.440534	-0.48549	0.931884	-0.30451	-0.0419079	-0.0999201	0.909519	0.181638	0.0898712	-0.131204	-0.108263	-0.175002	-0.254256	-0.295968	-0.0978345	-0.018581	0.909519
Zm00001d010529	142.73	140.489	2.24104	138.248	-0.286743	-0.320048	0.12187	0.409368	-0.078381	-0.31644	-0.156836	-0.269551	0.931212	-0.249771	0.0741103	-0.190194	0.906489	0.231607	0.0122706	-0.308298	-0.00460147	-0.15645	-0.105834	-0.0552176	-0.173322	-0.15645	0.906489
Zm00001d012263	150.785	145.24	5.54408	139.696	-0.303036	-0.175443	-0.00825323	0.301285	0.0825386	-0.219759	-0.43673	-0.517278	0.935852	-0.221342	0.234545	-0.196474	0.905321	0.0154097	-0.0693437	-0.154097	0.184917	-0.196474	-0.281227	-0.238851	0.0577864	-0.026967	0.905321
Zm00001d023853	170.674	165.896	4.77813	161.117	-0.226176	-0.42011	0.198358	0.182813	-0.304303	-0.156264	-0.18224	-0.224704	0.956385	-0.0983863	0.294069	-0.157223	0.904033	2.61344e-17	0.117917	-0.176876	0.176876	-0.0982644	-0.0982644	-0.157223	-0.314446	-0.196529	0.904033
Zm00001d012259	133.556	131.033	2.52327	128.509	-0.297164	-0.433671	0.287569	0.0990235	-0.267263	-0.176699	-0.00362109	-0.157033	0.923554	-0.176071	0.180764	-0.234583	0.900222	-0.155075	0.228012	-0.205671	0.0689951	-0.126162	-0.140619	0.0473109	-0.176759	-0.205671	0.900222
Zm00001d015010	142.308	139.162	3.14556	136.017	-0.277489	-0.480939	-0.0592229	0.0187242	-0.313588	0.306531	-0.249547	-0.145695	0.919228	-0.232947	0.0878165	-0.177588	0.896819	-0.0961934	-0.112472	0.327058	-0.0310779	-0.177588	-0.112472	-0.14503	-0.177588	-0.193867	0.896819
Zm00001d011067	164.276	156.049	8.22732	147.821	-0.190602	-0.465823	-0.120471	-0.0740614	-0.367841	0.0119965	-0.204384	-0.156017	0.933928	-0.0575673	0.414715	-0.108518	0.896704	-0.171345	-0.171345	-0.0142787	0.299853	-0.139931	-0.0142787	-0.139931	-0.234171	-0.202758	0.896704
Zm00001d047868	148.206	145.379	2.82703	142.552	-0.299948	-0.36729	0.144486	0.441941	-0.114111	-0.1414	-0.252653	-0.30452	0.940571	-0.204654	0.0708872	-0.20681	0.896175	0.285594	0.0295442	-0.118177	-0.0295442	-0.0984808	-0.177265	-0.157569	-0.236354	-0.187113	0.896175
Zm00001d011435	109.407	107.375	2.03191	105.343	0.166806	-0.0363051	0.0813733	0.26307	-0.10779	-0.286371	-0.371086	-0.463818	0.898168	-0.172591	0.0122073	0.260504	0.893313	0.0515581	0.00379902	-0.234997	-0.0797795	-0.139478	-0.229027	-0.229027	-0.175298	-0.121569	0.893313
Zm00001d043152	149.834	145.546	4.28869	141.257	-0.0550851	-0.304179	0.0286272	0.0479711	-0.299062	0.104587	-0.407129	-0.375268	0.937169	-0.041147	0.267886	0.0198284	0.892277	-0.12558	-0.023794	0.136155	0.136155	-0.0674165	-0.256447	-0.300069	-0.256447	-0.154661	0.892277
Zm00001d049092	127.634	124.077	3.55718	120.52	-0.264123	-0.529861	-0.102108	-0.0787916	-0.395078	0.332289	-0.144432	-0.0554255	0.898363	-0.170069	0.0778338	-0.181353	0.889428	-0.152016	-0.152016	0.332035	-0.0640068	-0.108012	-0.0786751	-0.0493386	-0.225357	-0.210689	0.889428
Zm00001d033005	103.146	100.677	2.46867	98.2082	-0.298597	-0.575045	-0.139642	-0.138557	-0.432704	0.222379	-0.0130468	0.141925	0.87035	-0.222983	0.0251952	-0.217905	0.888382	-0.181029	-0.181029	0.187734	-0.107276	-0.144153	0.187734	0.00335238	-0.217905	-0.217905	0.888382
Zm00001d049294	136.658	132.899	3.75842	129.141	-0.317996	-0.320787	0.201495	0.497581	-0.0505793	-0.185125	-0.264513	-0.306115	0.926219	-0.321337	0.00882392	-0.20915	0.88489	0.300933	0.0898642	-0.152865	-0.0614019	-0.202114	-0.138794	-0.17749	-0.173972	-0.159901	0.88489
Zm00001d016456	90.8844	88.3565	2.52791	85.8286	-0.328892	-0.590487	0.00674728	-0.120387	-0.434735	0.0200472	0.203687	0.166729	0.85813	-0.152335	0.0255432	-0.278473	0.884769	-0.200924	-0.0458247	-0.0458247	-0.123374	-0.0458247	0.109274	0.225598	-0.239698	-0.239698	0.884769
Zm00001d023964	85.1005	84.1819	0.918585	83.2633	0.28755	-0.0593492	-0.108877	0.00967721	-0.217903	-0.192938	-0.310515	-0.369873	0.861039	-0.0867652	0.0587748	0.373439	0.880249	-0.133371	-0.160045	-0.160045	-0.0533484	-0.106697	-0.160045	-0.160045	-0.160045	-0.160045	0.880249
Zm00001d024813	122.239	116.025	6.21454	109.81	-0.157436	-0.0905597	0.202464	0.519351	0.114943	-0.293106	-0.405461	-0.508784	0.903877	-0.355863	-0.0531607	-0.0376622	0.879681	0.228663	0.110296	-0.215212	-0.0968456	-0.244804	-0.274396	-0.244804	-0.00807047	-0.0968456	0.879681
Zm00001d023258	151.604	142.932	8.67245	134.259	-0.239196	-0.478031	-0.156698	-0.0551966	-0.322368	0.122932	-0.284873	-0.229073	0.92294	0.0259518	0.422375	-0.167806	0.878819	-0.148776	-0.205865	0.117637	0.288903	-0.0345992	-0.129747	-0.186836	-0.205865	-0.205865	0.878819
Zm00001d033621	151.683	146.389	5.2937	141.095	-0.304322	-0.293634	0.174847	0.42798	-0.026717	-0.133864	-0.38559	-0.45071	0.943467	-0.242652	0.204822	-0.195105	0.877974	0.18884	0.0805481	-0.0868129	0.139617	-0.20495	-0.283708	-0.254174	-0.116347	-0.145882	0.877974
Zm00001d037624	145.244	137.878	7.36571	130.512	-0.197094	-0.577617	0.0823263	-0.0656389	-0.484928	0.00445576	-0.0327564	-0.0375197	0.923519	-0.0223666	0.378359	-0.13652	0.877626	-0.156022	0.0195028	-0.0585084	0.234034	-0.0780112	2.221e-17	-0.0390056	-0.351051	-0.312045	0.877626
Zm00001d048914	159.584	146.419	13.1645	133.255	-0.221434	-0.438269	-0.000218013	-0.0072734	-0.291353	-0.0534212	-0.225724	-0.246489	0.931222	-0.0640542	0.469407	-0.138505	0.877199	-0.171626	-0.050183	-0.0722635	0.369347	-0.160586	-0.116425	-0.149545	-0.171626	-0.215787	0.877199
Zm00001d001789	130.418	125.38	5.03818	120.342	-0.210482	-0.56954	-0.0549934	-0.138416	-0.469504	0.321665	-0.118953	-0.0421955	0.90091	-0.0987113	0.189647	-0.136056	0.877037	-0.20513	-0.101519	0.301416	0.0366304	-0.0900062	-0.0784938	-0.055469	-0.274205	-0.274205	0.877037
Zm00001d012924	162.966	150.458	12.508	137.95	-0.20988	-0.470537	-0.0344294	-0.00116581	-0.330963	0.0171134	-0.24378	-0.258654	0.935094	0.0336484	0.469621	-0.141404	0.876706	-0.12255	-0.0942695	3.04835e-17	0.33937	-0.0471347	-0.169685	-0.160258	-0.245101	-0.235674	0.876706
Zm00001d029906	125.429	121.374	4.05462	117.319	-0.226203	-0.444715	-0.107152	-0.00429359	-0.307443	0.33916	-0.311122	-0.211859	0.900056	-0.160994	0.142858	-0.132263	0.871111	-0.107179	-0.157347	0.369424	0.0182432	-0.132263	-0.182432	-0.182432	-0.182432	-0.182432	0.871111
Zm00001d043822	149.29	144.271	5.01908	139.252	-0.31544	-0.517554	0.141658	0.119648	-0.342213	0.181069	-0.242404	-0.189353	0.938099	-0.207628	0.282011	-0.219523	0.868441	-0.0337727	0.0723701	0.178513	0.178513	-0.219523	-0.139916	-0.192987	-0.272594	-0.219523	0.868441
Zm00001d008226	140.737	134.94	5.79667	129.144	-0.222595	-0.465427	-0.0822636	-0.0254156	-0.342018	0.265771	-0.30714	-0.238765	0.917769	-0.0967254	0.312166	-0.133947	0.867975	-0.133947	-0.133947	0.278609	0.190204	-0.133947	-0.192883	-0.192883	-0.222352	-0.192883	0.867975
Zm00001d044533	135.745	124.626	11.1198	113.506	-0.274461	-0.488943	-0.104517	-0.0430758	-0.322959	-0.117095	-0.0701361	-0.133313	0.904248	-0.0556038	0.466748	-0.197098	0.865942	-0.141977	-0.1656	-0.162976	0.367232	-0.144602	-0.0369857	0.0155101	-0.199723	-0.199723	0.865942
Zm00001d027353	87.4848	85.2443	2.24048	83.0038	-0.200026	-0.394763	0.38204	0.148725	-0.303919	-0.246156	0.0945081	-0.081336	0.870195	-0.206237	0.0330918	-0.14572	0.860035	-0.0828605	0.310013	-0.287155	-0.0828605	-0.11429	-0.0828605	0.105719	-0.255725	-0.224295	0.860035
Zm00001d011036	138.656	122.26	16.3958	105.864	-0.194255	-0.403971	-0.0875781	-0.0300911	-0.270943	-0.127473	-0.213805	-0.293935	0.903701	0.105992	0.522472	-0.140344	0.858084	-0.165515	-0.140344	-0.148735	0.396625	0.0106784	-0.182295	-0.106784	-0.190685	-0.190685	0.858084
Zm00001d001900	123.853	119.408	4.44501	114.963	-0.189312	-0.508054	0.0910679	0.0145529	-0.40669	0.325786	-0.214928	-0.1615	0.905642	-0.157304	0.154569	-0.10373	0.858043	-0.100283	0.0307116	0.330619	0.0169227	-0.138202	-0.196805	-0.141649	-0.286432	-0.269196	0.858043
Zm00001d009763	146.016	130.551	15.4651	115.086	-0.141136	-0.463902	-0.0277486	-0.0177516	-0.355859	-0.0747846	-0.174227	-0.233973	0.915682	0.0619019	0.506864	-0.075293	0.857548	-0.118884	-0.0927293	-0.110166	0.37805	-0.0491386	-0.145038	-0.101447	-0.267092	-0.27581	0.857548
Zm00001d053143	105.344	101.196	4.1477	97.0483	-0.263338	-0.483038	-0.103497	-0.0500904	-0.345164	0.395277	-0.243033	-0.099346	0.871338	-0.214006	0.0558169	-0.171273	0.856944	-0.13934	-0.145727	0.41628	-0.0690897	-0.152113	-0.088249	-0.145727	-0.184046	-0.177659	0.856944
Zm00001d009801	116.956	111.886	5.07003	106.816	-0.256684	-0.269358	0.21434	0.552085	-0.011676	-0.237174	-0.278982	-0.364559	0.901881	-0.297252	0.00748754	-0.147841	0.855861	0.360363	0.0935557	-0.198661	-0.0589054	-0.185956	-0.198661	-0.173251	-0.173251	-0.173251	0.855861
Zm00001d028410	112.006	107.828	4.17829	103.65	-0.342417	-0.382542	0.353647	0.434759	-0.119388	0.000535387	-0.238832	-0.264114	0.902656	-0.357029	-0.0398172	-0.239374	0.851827	0.199478	0.258783	0.0334261	-0.120765	-0.221583	-0.197861	-0.18007	-0.18007	-0.203792	0.851827
Zm00001d006509	100.518	93.994	6.52409	87.47	-0.0308284	-0.365505	-0.0675262	-0.0985854	-0.356773	-0.275935	-0.0248821	-0.129184	0.866904	-0.0148917	0.405455	0.035861	0.8511	-0.200821	-0.121927	-0.332312	0.298841	-0.121927	0.00956292	0.035861	-0.227119	-0.227119	0.8511
Zm00001d029651	74.5405	73.0268	1.51376	71.513	-0.170232	-0.417781	0.0511066	-0.0616557	-0.357248	-0.187138	0.228219	-0.0582344	0.842797	-0.165305	0.169924	-0.104322	0.847298	-0.188288	-0.0203555	-0.244266	0.063611	-0.1603	-0.1603	0.371488	-0.216277	-0.188288	0.847298
Zm00001d044225	115.891	110.362	5.52886	104.833	-0.234153	-0.215401	0.0553046	0.479886	-0.0314064	-0.0957541	-0.461587	-0.496387	0.907989	-0.223691	0.177812	-0.123168	0.840131	0.31065	-0.0564267	-0.0319549	0.117101	-0.187684	-0.305594	-0.296695	-0.212156	-0.054202	0.840131
Zm00001d043371	69.5421	61.7437	7.79836	53.9454	-0.179488	0.122378	-0.0978101	0.50189	0.228131	-0.401116	-0.459042	-0.543816	0.815973	-0.327361	-0.147516	-0.0798534	0.840032	0.252135	-0.1836	-0.294263	-0.169767	-0.162851	-0.218182	-0.218182	0.00314383	0.231386	0.840032
Zm00001d046649	98.7617	93.757	5.00467	88.7523	-0.0389774	-0.143017	0.276867	0.502639	-0.0725289	-0.221399	-0.340855	-0.42161	0.880223	-0.300348	-0.0455184	0.0674702	0.837649	0.291522	0.165493	-0.170585	-0.114572	-0.212595	-0.240601	-0.240601	-0.240601	-0.142579	0.837649
Zm00001d003796	100.826	97.7684	3.05749	94.7109	-0.409107	-0.513174	0.126702	0.22666	-0.261665	0.295498	-0.183633	-0.17352	0.887125	-0.288535	0.0353443	-0.311738	0.837479	0.0960489	0.0404417	0.318478	-0.0707729	-0.181987	-0.237595	-0.0707729	-0.237595	-0.181987	0.837479
Zm00001d047489	100.173	91.6422	8.53101	83.1112	-0.267586	-0.113293	0.190962	0.624556	0.146683	-0.327493	-0.377361	-0.478256	0.867757	-0.348133	-0.0581972	-0.155501	0.836033	0.370811	0.0794595	-0.254185	-0.0944115	-0.207193	-0.244786	-0.22599	-0.061517	-0.0427201	0.836033
Zm00001d014084	102.794	95.443	7.35101	88.092	-0.30802	-0.24387	0.364234	0.55874	0.0178489	-0.266108	-0.258167	-0.362487	0.877841	-0.334158	-0.0311277	-0.210496	0.833727	0.288915	0.258648	-0.225629	-0.0894262	-0.195362	-0.210496	-0.180228	-0.134827	-0.134827	0.833727
Zm00001d046263	74.3246	70.7854	3.53914	67.2463	-0.0828645	-0.297637	-0.183068	-0.0576351	-0.238631	0.369955	-0.385804	-0.262349	0.827026	-0.135631	-0.00996334	0.00259797	0.831351	-0.168868	-0.211735	0.431263	-0.140291	-0.0688463	-0.211735	-0.226024	-0.097424	-0.140291	0.831351
Zm00001d003749	129.452	106.891	22.561	84.3301	-0.235046	-0.380757	-0.0938287	0.0356336	-0.219346	-0.138067	-0.245473	-0.30818	0.889679	-0.0257648	0.550346	-0.152455	0.829792	-0.104541	-0.152455	-0.152455	0.470433	-0.152455	-0.152455	-0.128498	-0.152455	-0.152455	0.829792
Zm00001d024678	106.876	102.231	4.64548	97.5851	-0.210422	-0.354529	0.334373	0.444136	-0.217363	-0.0880611	-0.192661	-0.266666	0.896955	-0.319201	0.0579657	-0.106329	0.829365	0.273797	0.215316	-0.0770884	-0.0186075	-0.252531	-0.19405	-0.135569	-0.340252	-0.19405	0.829365
Zm00001d009908	86.6098	78.5217	8.08808	70.4336	-0.197294	-0.658642	-0.0303303	-0.258998	-0.57914	0.185708	0.159903	0.0931644	0.842497	0.0542637	0.286756	-0.16042	0.826328	-0.275661	-0.0811923	0.106074	0.106074	0.0340484	-0.0595846	0.199707	-0.347686	-0.347686	0.826328
Zm00001d039066	102.866	92.0217	10.8444	81.1773	-0.0577051	-0.106864	0.0136377	0.180158	-0.165599	-0.250064	-0.421644	-0.488688	0.881806	-0.0855167	0.41374	0.0211172	0.825833	-0.0286591	-0.0535472	-0.219468	0.352959	-0.177988	-0.23606	-0.285836	-0.260948	0.0625974	0.825833
Zm00001d048085	104.099	95.3438	8.75505	86.5888	-0.287394	-0.176663	0.337775	0.58024	0.0809704	-0.260362	-0.363044	-0.466617	0.877516	-0.340622	0.0152443	-0.180936	0.824705	0.284282	0.237061	-0.198425	-0.0270291	-0.228157	-0.280626	-0.250894	-0.0847441	-0.0952378	0.824705
Zm00001d017427	54.291	42.9797	11.3112	31.6685	-0.0206221	0.222594	-0.181895	0.186295	0.29189	-0.420294	-0.511402	-0.640399	0.770349	-0.167983	-0.0149819	0.0595517	0.823799	-0.158805	-0.195197	-0.304376	-0.0496265	-0.0860192	-0.304376	-0.23159	0.277908	0.16873	0.823799
Zm00001d007765	82.6735	76.8699	5.80357	71.0664	-0.322941	-0.181948	-0.0108406	0.616307	0.167299	-0.218511	-0.390217	-0.438036	0.852311	-0.332421	-0.0542005	-0.197919	0.823703	0.453805	-0.130985	-0.141554	-0.0922342	-0.190874	-0.212011	-0.204965	-0.0253004	-0.0816657	0.823703
Zm00001d017826	90.4753	87.1523	3.32298	83.8294	-0.269607	-0.428345	0.126869	0.2098	-0.246259	0.344748	-0.284907	-0.224113	0.869386	-0.3315	-0.019438	-0.157932	0.822773	0.0662294	0.0522193	0.388461	-0.115901	-0.241992	-0.241992	-0.171942	-0.199962	-0.199962	0.822773
Zm00001d015090	93.9278	88.2831	5.64474	82.6383	-0.232735	-0.516074	-0.0929629	-0.106694	-0.412211	0.425263	-0.156666	-0.11337	0.854146	-0.177113	0.163282	-0.142522	0.822242	-0.172671	-0.142522	0.430307	0.0383713	-0.172671	-0.20282	-0.0219265	-0.232969	-0.20282	0.822242
Zm00001d014783	111.859	105.314	6.54467	98.7692	-0.310072	-0.408228	0.372701	0.34619	-0.211122	-0.11521	-0.243992	-0.289623	0.902164	-0.168139	0.273799	-0.234044	0.819153	0.117022	0.284196	-0.117022	0.183891	-0.150457	-0.183891	-0.234044	-0.284196	-0.200609	0.819153
Zm00001d007952	88.763	82.9977	5.76521	77.2325	-0.252332	-0.461783	-0.117765	-0.0513453	-0.324577	0.443053	-0.283486	-0.156652	0.844773	-0.195214	0.103046	-0.158538	0.818823	-0.139374	-0.158538	0.473872	-0.0148085	-0.158538	-0.16812	-0.158538	-0.16812	-0.16812	0.818823
Zm00001d008898	78.0468	73.205	4.84184	68.3631	-0.264944	-0.371099	-0.136313	0.0403872	-0.209627	0.414268	-0.367123	-0.240671	0.833021	-0.221969	0.011522	-0.168504	0.817015	-0.075564	-0.179026	0.475065	-0.0966071	-0.138693	-0.217605	-0.207084	-0.105375	-0.103621	0.817015
Zm00001d038971	125.063	106.171	18.8914	87.2798	-0.295204	-0.415355	0.114788	0.141789	-0.183059	-0.0961177	-0.271224	-0.358365	0.898449	-0.04479	0.519374	-0.215491	0.81678	-0.0625619	0.0521349	-0.100794	0.434458	-0.139026	-0.253723	-0.177259	-0.139026	-0.215491	0.81678
Zm00001d003615	122.936	105.887	17.0492	88.8375	-0.18011	-0.454652	0.177615	0.0666424	-0.335439	-0.089146	-0.199533	-0.252522	0.896609	-0.00972182	0.513131	-0.111727	0.815412	-0.100946	0.114667	-0.122508	0.405746	-0.122508	-0.15485	-0.176411	-0.273437	-0.273437	0.815412
Zm00001d033747	82.7087	74.2004	8.50827	65.6921	0.19546	-0.154687	-0.111487	-0.0312714	-0.262119	-0.212422	-0.318762	-0.407434	0.848064	0.0464202	0.424034	0.272278	0.814548	-0.155388	-0.163774	-0.208497	0.32399	-0.105074	-0.205702	-0.184738	-0.207099	-0.180545	0.814548
Zm00001d004075	93.3038	86.8856	6.41819	80.4674	-0.234965	-0.484607	-0.147276	-0.0850024	-0.33745	0.416197	-0.310847	-0.181449	0.851413	-0.0954924	0.225663	-0.149632	0.814426	-0.161389	-0.184903	0.438208	0.0972609	-0.102605	-0.173146	-0.196659	-0.173146	-0.208416	0.814426
Zm00001d043182	96.0815	85.6722	10.4093	75.263	-0.279722	-0.675446	-0.0968349	-0.243251	-0.549244	0.233843	0.0465391	0.0923725	0.849707	-0.0561725	0.409832	-0.21095	0.810047	-0.257359	-0.141336	0.160322	0.276344	-0.141336	0.0442995	0.0675039	-0.303768	-0.303768	0.810047
Zm00001d048562	108.004	96.1108	11.8928	84.218	-0.294075	-0.61866	-0.0896473	-0.152101	-0.469764	0.265327	-0.158919	-0.0540197	0.868159	0.0148884	0.460662	-0.230511	0.809744	-0.198003	-0.132987	0.224601	0.322124	-0.0679712	-0.0354632	-0.132987	-0.295527	-0.263019	0.809744
Zm00001d028252	64.0638	47.5149	16.5489	30.966	-0.206923	0.0813193	-0.136505	0.328203	0.38299	-0.374822	-0.583039	-0.666325	0.789831	-0.108643	0.0838765	-0.12365	0.809027	-0.0126174	-0.162512	-0.25689	0.0428991	-0.018169	-0.32351	-0.334613	0.342688	0.0373475	0.809027
Zm00001d018280	69.2067	64.5548	4.65189	59.9029	-0.0589129	-0.0175729	0.0119228	0.545094	0.00563711	-0.233362	-0.437856	-0.474795	0.832556	-0.286492	-0.0815864	0.0468083	0.807953	0.404994	-0.109898	-0.154671	-0.132284	-0.177058	-0.221831	-0.266604	-0.266604	0.0691949	0.807953
Zm00001d032473	74.745	70.6963	4.04874	66.6475	-0.37307	-0.462772	0.376427	0.408714	-0.184393	-0.206513	-0.0234957	-0.0507737	0.849773	-0.348739	0.00739074	-0.281731	0.807775	0.226705	0.275128	-0.233308	-0.0638296	-0.233308	0.0572265	-0.0638296	-0.233308	-0.257519	0.807775
Zm00001d007169	70.6907	54.2382	16.4525	37.7857	-0.167053	0.169303	0.202688	0.548561	0.292347	-0.437983	-0.494626	-0.615906	0.797367	-0.384298	-0.166934	-0.0701568	0.805856	0.159275	0.138418	-0.320446	-0.174444	-0.216159	-0.299589	-0.299589	0.0967027	0.180132	0.805856
Zm00001d039582	106.623	88.6487	17.9746	70.674	-0.180991	-0.206974	0.0103145	0.240196	-0.0989288	-0.280983	-0.369924	-0.466959	0.874894	-0.0750123	0.491087	-0.0944689	0.804263	0.0459579	-0.0663836	-0.262981	0.439153	-0.178725	-0.234896	-0.234896	-0.178725	-0.0382982	0.804263
Zm00001d016505	80.0395	70.0208	10.0187	60.0021	-0.244186	-0.0557895	0.423687	0.556101	0.0992878	-0.35029	-0.352602	-0.480813	0.833443	-0.336963	-0.0674436	-0.161348	0.80127	0.196291	0.340016	-0.281675	-0.107869	-0.188087	-0.278333	-0.254936	-0.091157	0.0258278	0.80127
Zm00001d045696	93.7721	87.5054	6.26677	81.2386	-0.289331	-0.513466	0.0941188	0.0526937	-0.355026	0.39202	-0.291557	-0.197021	0.865158	-0.166097	0.229014	-0.201665	0.796577	-0.0722633	0.0386525	0.408372	0.112596	-0.164693	-0.220151	-0.220151	-0.257123	-0.220151	0.796577
Zm00001d002579	54.7666	49.2133	5.55331	43.66	-0.267775	-0.660633	0.171499	-0.0274888	-0.534865	0.246562	0.224492	0.2338	0.799617	-0.257131	-0.0959124	-0.200304	0.795438	-0.052002	0.0963	0.181044	-0.242676	-0.136746	0.075114	0.20223	-0.369792	-0.348606	0.795438
Zm00001d015231	81.1499	74.6518	6.49812	68.1536	-0.255274	-0.160876	0.27212	0.572745	-0.0534441	-0.135003	-0.382637	-0.407945	0.849637	-0.321559	-0.0407655	-0.163077	0.795281	0.361153	0.156375	-0.0729752	-0.0975485	-0.18765	-0.236797	-0.285944	-0.310517	0.0417001	0.795281
Zm00001d027323	90.5607	86.1316	4.42902	81.7026	-0.238311	-0.387738	0.165247	0.430746	-0.142772	0.0590432	-0.385849	-0.398442	0.880658	-0.0895797	0.20187	-0.150347	0.794693	0.306064	0.0536955	0.0966519	0.0912823	-0.0483259	-0.322173	-0.289956	-0.273847	-0.257738	0.794693
Zm00001d040455	98.2902	89.0093	9.28089	79.7284	-0.232372	-0.499039	-0.0521222	0.012381	-0.364001	0.330143	-0.319317	-0.239898	0.867814	-0.087359	0.393978	-0.139916	0.788834	-0.0603084	-0.11338	0.337727	0.284656	-0.166451	-0.219523	-0.219523	-0.272594	-0.219523	0.788834
Zm00001d004918	66.4821	62.2359	4.24622	57.9897	-0.0369907	-0.145564	0.462766	0.296523	-0.173239	-0.0329982	-0.349182	-0.39885	0.840274	-0.339731	0.00462109	0.0560524	0.788237	-0.0210197	0.402877	0.0175164	-0.0595557	-0.290772	-0.290772	-0.290772	-0.2137	-0.0980918	0.788237
Zm00001d033170	94.7147	85.9101	8.80458	77.1055	-0.102177	-0.452945	0.322391	0.105536	-0.393821	0.0232841	-0.180091	-0.260608	0.877901	-0.044854	0.401741	-0.0344833	0.787369	-0.066093	0.250004	-0.00287361	0.281614	-0.129312	-0.255751	-0.160922	-0.350581	-0.318971	0.787369
Zm00001d030893	87.0608	74.5063	12.5544	61.9519	-0.307466	-0.642789	-0.139092	-0.165708	-0.484492	0.137884	-0.0867997	0.0614066	0.837193	0.0183958	0.497686	-0.246237	0.786812	-0.170648	-0.183246	0.0687172	0.371073	-0.0824606	0.156904	-0.120255	-0.309227	-0.271433	0.786812
Zm00001d013154	60.343	51.3014	9.04156	42.2598	-0.308451	-0.0120334	0.370767	0.502855	0.261729	-0.290055	-0.452481	-0.548822	0.80341	-0.374752	-0.0913286	-0.214745	0.786619	0.0676913	0.324451	-0.189069	-0.112041	-0.214745	-0.317449	-0.317449	0.170395	0.0163393	0.786619
Zm00001d025036	52.3821	46.5713	5.81076	40.7606	-0.285182	-0.665909	0.0428173	-0.19596	-0.556547	0.26165	0.308756	0.234181	0.783435	-0.242252	0.0316772	-0.215967	0.785808	-0.215967	-0.0156121	0.184743	-0.101479	-0.187345	0.0130101	0.356476	-0.301834	-0.301834	0.785808
ENSRNA049477092	69.0901	54.7076	14.3824	40.3252	-0.29424	0.00474431	0.101376	0.680352	0.354197	-0.387545	-0.451701	-0.564171	0.79517	-0.38053	-0.132797	-0.174067	0.783301	0.393262	0.00322346	-0.280441	-0.138609	-0.209525	-0.280441	-0.244983	0.145056	0.00322346	0.783301
Zm00001d017964	71.2904	60.316	10.9744	49.3416	-0.315902	-0.731734	0.0665838	-0.231699	-0.619139	0.326784	0.104418	0.241621	0.811255	-0.134668	0.243144	-0.25631	0.778663	-0.25631	0.0291999	0.243332	0.100577	-0.149244	0.171955	0.0291999	-0.363376	-0.327687	0.778663
Zm00001d032448	62.3552	55.4873	6.86794	48.6194	-0.320899	-0.59075	-0.0837417	-0.133219	-0.438372	0.501485	-0.0199281	0.04139	0.790537	-0.241827	0.0424016	-0.234285	0.77428	-0.166026	-0.1312	0.491492	-0.08105	-0.184135	-0.117269	0.0889017	-0.223141	-0.217568	0.77428
Zm00001d044465	69.7051	64.6744	5.03075	59.6436	-0.369887	-0.60689	0.188004	0.141154	-0.415246	0.3957	-0.129182	0.018621	0.831422	-0.309582	0.0385741	-0.275746	0.773333	0.0663449	0.111957	0.38563	-0.0704915	-0.230134	-0.0248794	-0.13891	-0.344164	-0.25294	0.773333
Zm00001d032396	78.345	67.2197	11.1253	56.0945	-0.225518	-0.188271	0.474153	0.577132	-0.0145781	-0.22198	-0.304343	-0.401323	0.828352	-0.306342	-0.0446234	-0.140039	0.770603	0.294005	0.370601	-0.174082	-0.105997	-0.174082	-0.2677	-0.250678	-0.208125	-0.114507	0.770603
Zm00001d010985	42.5134	40.854	1.65938	39.1946	-0.321014	-0.459428	0.193273	0.160604	-0.306757	-0.294297	0.302314	0.0151835	0.782675	-0.233204	0.132571	-0.257384	0.76551	0.0531374	0.0896693	-0.36698	0.0531374	-0.18432	-0.0747244	0.381925	-0.293916	-0.166054	0.76551
Zm00001d039213	86.1106	76.9866	9.124	67.8626	-0.296071	-0.273278	0.306331	0.509019	-0.0307384	-0.207843	-0.372745	-0.475317	0.858392	-0.146148	0.300115	-0.21132	0.763479	0.276079	0.201095	-0.173828	0.238587	-0.136335	-0.323797	-0.286304	-0.21132	-0.136335	0.763479
Zm00001d011174	79.8749	71.7172	8.15766	63.5596	-0.223243	-0.473842	-0.020679	0.0563234	-0.343242	0.377142	-0.382425	-0.269955	0.841647	-0.0312881	0.333396	-0.145767	0.762848	-0.0174921	-0.0816296	0.399402	0.206989	-0.07094	-0.252663	-0.295421	-0.295421	-0.209905	0.762848
Zm00001d008690	75.3993	66.2551	9.14423	57.1109	-0.209924	-0.247342	0.253155	0.459493	-0.0196934	-0.408949	-0.288108	-0.415666	0.837635	-0.1196	0.348801	-0.124705	0.759023	0.244614	0.152284	-0.401695	0.297374	-0.151085	-0.190655	-0.230225	-0.164275	-0.190655	0.759023
Zm00001d019035	107.745	67.2272	40.5181	26.7091	-0.231205	-0.389204	-0.0999408	-0.0120229	-0.23609	-0.0971253	-0.256653	-0.302823	0.830399	0.0238402	0.647557	-0.155497	0.755921	-0.136769	-0.149255	-0.118042	0.574886	-0.149255	-0.155497	-0.155497	-0.155497	-0.155497	0.755921
Zm00001d016351	64.2568	53.0969	11.1599	41.937	-0.0565339	-0.014765	0.247706	0.628706	0.0921632	-0.151361	-0.48931	-0.549824	0.799904	-0.362347	-0.144677	0.0613118	0.754476	0.398527	0.136248	-0.0510932	-0.182232	-0.238435	-0.35084	-0.332106	-0.144764	-0.0510932	0.754476
Zm00001d046968	73.8155	62.8477	10.9678	51.8799	-0.195272	-0.595696	-0.141862	-0.22419	-0.520449	0.454293	-0.178314	-0.0377987	0.805217	0.0133001	0.366359	-0.131251	0.753635	-0.224397	-0.177824	0.427625	0.218046	-0.0613916	-0.0846781	-0.131251	-0.317543	-0.27097	0.753635
Zm00001d034501	72.7503	65.6379	7.11246	58.5254	-0.206954	-0.360664	0.492766	0.376363	-0.16913	0.00113792	-0.281412	-0.346396	0.842809	-0.235739	0.165081	-0.117209	0.752678	0.115797	0.410937	0.0225945	0.0847292	-0.210411	-0.303613	-0.257012	-0.210411	-0.288079	0.752678
Zm00001d019357	63.136	52.9341	10.2018	42.7323	-0.0161458	-0.0422841	0.369735	0.61105	0.0311517	-0.273534	-0.381708	-0.487052	0.795061	-0.305279	-0.119066	0.0823479	0.7498	0.368399	0.257157	-0.203703	-0.171919	-0.187811	-0.299053	-0.283161	-0.203703	-0.108353	0.7498
Zm00001d042853	38.757	35.2189	3.53805	31.6809	-0.153457	-0.418028	0.490365	0.186748	-0.395865	-0.185346	0.108844	0.0969874	0.770608	-0.31117	-0.0509031	-0.0927578	0.749019	0.00927578	0.41741	-0.245808	-0.143775	-0.2203	0.162326	-0.0162326	-0.37335	-0.245808	0.749019
Zm00001d019277	70.2856	58.7346	11.551	47.1836	-0.317166	-0.226251	0.298795	0.694609	0.0865008	-0.175958	-0.339094	-0.405273	0.807929	-0.355254	-0.0619467	-0.204783	0.744575	0.494508	0.170789	-0.114434	-0.101455	-0.212092	-0.254053	-0.236601	-0.14789	-0.138565	0.744575
Zm00001d028392	80.7523	64.5146	16.2377	48.2769	-0.34487	-0.487128	0.213161	0.252312	-0.227857	-0.227104	-0.0977538	-0.228442	0.837322	-0.0318501	0.518832	-0.278384	0.743378	0.11013	0.119308	-0.272266	0.437461	-0.113189	-0.152958	-0.0703609	-0.266148	-0.25697	0.743378
Zm00001d045127	52.7806	48.3067	4.47394	43.8328	-0.225157	-0.47955	0.269703	0.147033	-0.40698	0.429277	-0.208256	-0.08897	0.794044	-0.312911	-0.0133702	-0.134057	0.732475	0.0331687	0.200394	0.443631	-0.118854	-0.240473	-0.149259	-0.194866	-0.362091	-0.210068	0.732475
Zm00001d012988	70.3535	59.4329	10.9206	48.5123	-0.341016	-0.268336	0.365512	0.648399	0.0322503	-0.147833	-0.365373	-0.417981	0.814012	-0.258226	0.0605135	-0.247938	0.731877	0.428841	0.24702	-0.0964204	0.00459145	-0.146926	-0.278242	-0.298444	-0.197432	-0.146926	0.731877
Zm00001d047499	43.9439	36.0107	7.93321	28.0775	-0.0964891	0.00091857	0.0158256	0.66199	0.135427	-0.413999	-0.351535	-0.459766	0.749532	-0.260428	-0.0997414	0.00454399	0.72931	0.541871	-0.120416	-0.345343	-0.132912	-0.132912	-0.195391	-0.182896	-0.182896	0.01704	0.72931
Zm00001d016738	40.9946	28.7553	12.2394	16.5159	-0.255385	0.113936	0.416549	0.522596	0.324312	-0.421735	-0.410219	-0.565811	0.725551	-0.411319	-0.149206	-0.168849	0.722672	0.0540316	0.37597	-0.317436	-0.144084	-0.243142	-0.317436	-0.267907	0.202618	0.103561	0.722672
Zm00001d040124	86.824	60.5974	26.2266	34.3708	-0.257557	-0.62233	0.124206	-0.0597307	-0.474878	0.149909	-0.096064	-0.1227	0.820506	0.0898683	0.60679	-0.207279	0.720208	-0.129989	0.0632377	0.0890013	0.475454	-0.0526981	-0.168634	-0.0913434	-0.36186	-0.336097	0.720208
Zm00001d048220	29.568	25.9669	3.60116	22.3657	-0.307229	-0.558878	0.163415	-0.0494706	-0.407608	-0.176903	0.444731	0.146577	0.722711	-0.166785	0.166493	-0.259258	0.716874	-0.125279	0.0852593	-0.278398	0.0661195	-0.144419	-0.0487196	0.506336	-0.259258	-0.259258	0.716874
Zm00001d014811	70.4834	57.7737	12.7096	45.0641	-0.333342	-0.437279	0.292938	0.286332	-0.135708	0.0409262	-0.348547	-0.387212	0.830773	-0.101133	0.462548	-0.245973	0.716054	0.066686	0.223015	0.0546606	0.39137	-0.173821	-0.318125	-0.294074	-0.137745	-0.282049	0.716054
Zm00001d011975	36.6133	18.9675	17.6458	1.3217	-0.229751	0.212555	-0.0783907	0.435984	0.550087	-0.410812	-0.552912	-0.635269	0.67291	-0.370431	-0.162476	-0.116472	0.715916	0.0484717	-0.0972921	-0.266071	-0.135651	-0.216205	-0.266071	-0.289086	0.508778	0.113682	0.715916
Zm00001d034494	43.6814	35.7753	7.90606	27.8693	-0.128163	-0.330864	0.610897	0.205545	-0.28409	-0.238073	0.0141286	-0.188094	0.768688	-0.128602	0.144883	-0.0920856	0.715856	-0.0800267	0.547032	-0.272968	0.0405615	-0.0920856	-0.212674	-0.0197326	-0.285027	-0.24885	0.715856
Zm00001d051373	50.1171	38.4333	11.6838	26.7496	-0.181842	-0.481299	-0.114957	-0.0959322	-0.379851	0.586198	-0.199532	-0.0573914	0.737514	-0.235078	-0.00514472	-0.0854927	0.715606	-0.120323	-0.155153	0.611115	-0.120323	-0.189984	-0.155153	-0.0854927	-0.189984	-0.224814	0.715606
Zm00001d041523	51.0172	38.7326	12.2846	26.448	-0.246788	-0.456976	-0.115445	-0.086392	-0.33278	0.584531	-0.270623	-0.0970263	0.737344	-0.204662	0.0170181	-0.160715	0.715396	-0.14507	-0.14507	0.621527	-0.0981358	-0.14507	-0.160715	-0.160715	-0.160715	-0.160715	0.715396
Zm00001d025853	23.1139	20.7601	2.35374	18.4064	-0.265634	-0.535792	0.24812	0.11431	-0.38342	-0.30677	0.297722	0.260125	0.70726	-0.144294	0.0277872	-0.230208	0.710357	0.0591964	0.167723	-0.411086	-0.085506	-0.0493304	0.312426	0.167723	-0.338735	-0.30256	0.710357
Zm00001d034714	82.9939	49.772	33.2219	16.5501	-0.0763243	-0.339264	0.0235752	0.119345	-0.239337	-0.159044	-0.330652	-0.409822	0.803648	0.223588	0.641399	-0.0322442	0.709868	0.0168662	-0.0486143	-0.174119	0.52434	0.0659766	-0.272339	-0.261426	-0.283253	-0.245056	0.709868
Zm00001d046246	50.61	36.8639	13.7461	23.1179	-0.281854	-0.206385	0.646575	0.454648	-0.0734198	-0.203899	-0.179637	-0.290645	0.758205	-0.344308	-0.0599004	-0.21854	0.707455	0.100769	0.57517	-0.177486	-0.113624	-0.204855	-0.21854	-0.186609	-0.19117	-0.0725701	0.707455
Zm00001d054093	74.6464	42.2163	32.4301	9.78616	-0.300389	-0.559266	-0.10788	-0.145069	-0.396034	-0.0859412	0.0366665	-0.0191145	0.766106	0.0182352	0.648626	-0.238279	0.703489	-0.181546	-0.158852	-0.170199	0.56733	-0.158852	0.0340398	0.0680796	-0.238279	-0.226932	0.703489
Zm00001d018149	50.1691	40.4279	9.74121	30.6867	0.00450421	-0.109417	0.534942	0.4069	-0.124244	-0.278882	-0.314286	-0.474709	0.775747	-0.136837	0.179096	0.0653319	0.697744	0.108451	0.453403	-0.250874	0.108451	-0.13589	-0.351485	-0.27962	-0.27962	-0.13589	0.697744
Zm00001d018799	90.0127	45.7048	44.3079	1.39697	-0.201029	-0.2717	-0.0833531	0.0811112	-0.111905	-0.136589	-0.361731	-0.434415	0.782274	-0.0182515	0.661839	-0.112411	0.695285	-0.0791043	-0.133228	-0.129065	0.624507	-0.212333	-0.249803	-0.220659	-0.0791043	-0.104085	0.695285
Zm00001d046471	27.7703	18.1964	9.57385	8.62256	-0.368346	-0.0139166	-0.173843	0.471057	0.523313	-0.221391	-0.532057	-0.567627	0.687297	-0.349745	-0.0426812	-0.232197	0.695	0.187666	-0.214703	-0.0922426	-0.0222655	-0.232197	-0.267186	-0.267186	0.520058	-0.0747483	0.695
Zm00001d045385	22.2542	18.1734	4.08083	14.0925	-0.306535	-0.542913	0.0581621	-0.0693831	-0.381514	-0.129501	0.488666	0.170987	0.683699	-0.20937	0.0910767	-0.249965	0.693495	-0.106794	-0.02236	-0.224268	-0.000333732	-0.169202	-0.0627416	0.598047	-0.216926	-0.238952	0.693495
Zm00001d045919	23.716	13.4717	10.2443	3.22731	0.428796	0.359215	-0.225476	0.19535	0.0527835	-0.378928	-0.518743	-0.604313	0.655525	-0.118318	-0.0585375	0.510057	0.690319	0.0368716	-0.278586	-0.278586	-0.0983243	-0.120857	-0.256053	-0.278586	-0.0983243	0.172068	0.690319
Zm00001d009902	56.8021	30.6844	26.1177	4.56673	-0.26601	0.119507	0.240393	0.779298	0.374716	-0.422321	-0.469295	-0.582206	0.697778	-0.4179	-0.219547	-0.1608	0.679378	0.469334	0.137685	-0.304514	-0.205019	-0.216074	-0.293459	-0.293459	0.0602998	0.12663	0.679378
Zm00001d018041	87.2906	40.3388	46.9518	-6.61308	-0.234582	-0.357722	0.12962	0.200375	-0.175547	-0.174068	-0.323268	-0.38562	0.788984	0.0594655	0.657895	-0.170432	0.678513	0.0418041	0.0594905	-0.188118	0.590081	-0.0996867	-0.223491	-0.27655	-0.223491	-0.188118	0.678513
Zm00001d039647	29.173	24.9614	4.21166	20.7497	0.1785	-0.302936	0.069059	-0.122604	-0.450947	0.456353	-0.274164	-0.184361	0.714881	-0.172644	0.0455813	0.267686	0.678139	-0.196303	0.0356915	0.481836	-0.0713831	-0.214149	-0.231995	-0.196303	-0.285532	-0.267686	0.678139
Zm00001d029371	49.8357	23.3245	26.5112	-3.18666	0.048045	-0.111569	-0.227665	-0.00564009	-0.0308716	-0.229508	-0.377369	-0.492835	0.721148	-0.00926434	0.585596	0.149274	0.669245	-0.151762	-0.26123	-0.206496	0.559778	-0.233863	-0.26123	-0.179129	0.0671733	-0.151762	0.669245
Zm00001d003428	50.5697	39.2007	11.369	27.8317	-0.323264	-0.378731	0.435818	0.643263	-0.0677433	-0.122429	-0.181032	-0.245564	0.759342	-0.330566	0.0263008	-0.21974	0.669238	0.492912	0.301892	-0.109536	-0.0213729	-0.234434	-0.175658	-0.168311	-0.263822	-0.271168	0.669238
Zm00001d026541	60.9889	35.8367	25.1522	10.6844	-0.263114	-0.616457	0.181856	-0.0252146	-0.446251	-0.112644	0.0332423	0.0250097	0.75826	0.0359404	0.615158	-0.212824	0.668876	-0.0912103	0.121614	-0.212824	0.516859	-0.121614	0.0912103	-0.0608069	-0.334438	-0.364841	0.668876
Zm00001d000390	52.6379	31.5323	21.1057	10.4266	-0.382583	-0.0570627	0.199424	0.792422	0.383298	-0.370915	-0.44782	-0.548456	0.713952	-0.326305	-0.0609947	-0.273355	0.668699	0.531773	0.0881308	-0.273355	-0.0597497	-0.163814	-0.289786	-0.289786	0.110039	-0.0487956	0.668699
Zm00001d047993	41.5977	34.6917	6.90609	27.7856	-0.29052	-0.498635	0.278257	0.0908173	-0.297373	0.470253	-0.271942	-0.195515	0.75233	-0.251889	0.178056	-0.196109	0.666772	-0.0810586	0.235331	0.494196	0.0915177	-0.253635	-0.282398	-0.224872	-0.167347	-0.282398	0.666772
Zm00001d044340	53.9171	25.0875	28.8296	-3.74208	0.147053	-0.309338	-0.226341	-0.224366	-0.387072	0.00932498	-0.295134	-0.312625	0.716669	0.348056	0.657906	0.175353	0.657572	-0.234534	-0.258645	-0.0175353	0.512906	0.127131	-0.210423	-0.210423	-0.282756	-0.258645	0.657572
Zm00001d020589	12.8598	10.9796	1.88025	9.09933	-0.289269	-0.54444	-0.172787	-0.0882748	-0.373362	-0.139411	0.0563115	0.327518	0.64594	-0.0940386	0.240942	-0.234623	0.650241	-0.0379866	-0.210043	-0.234623	0.15865	-0.111725	0.601082	-0.111725	-0.234623	-0.234623	0.650241
Zm00001d021191	54.9732	27.2591	27.7141	-0.45496	-0.166541	0.147076	0.43722	0.72548	0.31205	-0.471193	-0.460285	-0.612458	0.681496	-0.380367	-0.121413	-0.0741217	0.643376	0.349854	0.349854	-0.367644	-0.106735	-0.237189	-0.33503	-0.33503	0.0237189	0.088946	0.643376
Zm00001d042973	39.9278	14.9812	24.9466	-9.9654	-0.381202	0.106528	-0.114755	0.631253	0.598534	-0.382827	-0.583324	-0.654478	0.642432	-0.31856	-0.0342289	-0.2615	0.639406	0.333007	-0.17461	-0.243207	0.00374165	-0.183757	-0.298085	-0.32095	0.438189	0.0677654	0.639406
Zm00001d037962	47.3572	28.066	19.2912	8.77475	-0.310282	-0.109704	0.17309	0.806755	0.286463	-0.332278	-0.407538	-0.505316	0.699715	-0.312479	0.00227296	-0.191892	0.63292	0.63292	0.0387009	-0.253974	0.00322507	-0.200761	-0.271712	-0.262843	-0.0145128	-0.112071	0.63292
Zm00001d038203	53.2643	34.3394	18.925	15.4144	-0.335363	-0.396266	0.351834	0.331637	-0.15247	-0.0271192	-0.32428	-0.390744	0.762366	-0.0717653	0.535339	-0.262047	0.629454	0.12427	0.272853	-0.0243137	0.48087	-0.172897	-0.321481	-0.291764	-0.232331	-0.202614	0.629454
Zm00001d006750	43.6807	27.3689	16.3118	11.0571	-0.0083095	0.0263015	0.460631	0.684909	0.0460986	-0.35972	-0.338149	-0.476574	0.689235	-0.328049	-0.0981547	0.0815612	0.628858	0.447888	0.339306	-0.298476	-0.119151	-0.229378	-0.286411	-0.266669	-0.268863	-0.0286661	0.628858
Zm00001d034990	37.0588	30.0528	7.00605	23.0467	-0.385061	-0.559826	0.472459	0.286187	-0.29535	0.292358	-0.183492	-0.158905	0.74405	-0.242537	0.240524	-0.300688	0.626667	0.116622	0.394828	0.286637	0.16299	-0.238864	-0.238864	-0.207952	-0.285232	-0.316143	0.626667
Zm00001d010025	47.6354	19.0047	28.6307	-9.62602	-0.306789	0.16004	0.0624416	0.803133	0.443897	-0.39296	-0.511586	-0.602347	0.638924	-0.413538	-0.210278	-0.195766	0.623968	0.552404	-0.0461322	-0.260824	-0.176249	-0.215284	-0.293354	-0.286848	0.0904901	0.207595	0.623968
Zm00001d012734	59.723	28.2757	31.4473	-3.17158	-0.313442	-0.731874	-0.0701258	-0.266268	-0.576828	0.344443	0.0548992	0.092708	0.711319	0.0392259	0.624758	-0.255209	0.623844	-0.226852	-0.113426	0.255209	0.510418	-0.141783	-0.0283565	0.0567131	-0.340279	-0.340279	0.623844
Zm00001d037113	24.9145	20.122	4.79249	15.3295	-0.199785	-0.246202	0.172551	0.53881	-0.0987777	0.272624	-0.415846	-0.292719	0.690843	-0.409904	-0.152713	-0.0774509	0.619607	0.464705	0.0580881	0.348529	-0.193627	-0.290441	-0.21299	-0.329166	-0.290441	-0.0968136	0.619607
Zm00001d032663	28	22.8977	5.10229	17.7954	-0.356012	-0.502781	0.294357	0.384305	-0.247754	0.428191	-0.211167	-0.119598	0.701508	-0.338479	-0.065063	-0.256169	0.618047	0.312496	0.19367	0.456784	-0.145831	-0.222219	-0.213732	-0.179782	-0.307095	-0.256169	0.618047
Zm00001d016070	39.1451	17.7937	21.3514	-3.55772	-0.00302178	-0.460699	-0.212675	-0.293495	-0.439083	0.267212	-0.286688	-0.206366	0.671105	0.431707	0.620838	-1.05678e-17	0.60911	-0.276003	-0.228416	0.237933	0.437798	0.266485	-0.199864	-0.247451	-0.28552	-0.314072	0.60911
Zm00001d044747	51.8856	19.5117	32.3738	-12.8621	-0.328997	-0.00685505	0.302525	0.83499	0.362278	-0.223785	-0.502183	-0.5743	0.657249	-0.425833	-0.144252	-0.208453	0.596035	0.565533	0.19036	-0.106271	-0.12381	-0.259544	-0.35715	-0.345712	0.0630142	-0.0140032	0.596035
Zm00001d032057	49.7103	22.3039	27.4064	-5.10253	-0.176347	0.13939	0.420678	0.787165	0.254551	-0.421876	-0.423316	-0.559897	0.639767	-0.400168	-0.170312	-0.0868671	0.594309	0.48078	0.310486	-0.323387	-0.153093	-0.23824	-0.313926	-0.304465	-0.115249	0.149652	0.594309
Zm00001d033980	15.4052	8.66057	6.74465	1.91592	-0.103389	-0.492213	-0.0984221	-0.32851	-0.541882	-0.110078	0.450273	0.177824	0.592501	-0.0617361	0.430657	-0.0562949	0.57671	-0.290231	-0.152622	-0.235187	0.356534	-0.221427	-0.001251	0.535427	-0.317753	-0.193905	0.57671
Zm00001d013250	20.8044	12.1091	8.69525	3.41388	-0.476501	-0.39483	0.4715	0.619105	-0.051277	0.00118049	0.0692276	-0.0914651	0.626876	-0.506899	-0.224688	-0.376503	0.567524	0.476166	0.33913	0.0117657	-0.24708	-0.307985	-0.216628	0.133576	-0.216628	-0.163336	0.567524
Zm00001d020769	17.2961	7.90571	9.39034	-1.48462	0.326444	0.327285	0.303207	0.506581	0.026289	-0.477483	-0.359965	-0.493205	0.571615	-0.314732	-0.229791	0.401302	0.566544	0.283272	0.212454	-0.401302	-0.23606	-0.23606	-0.212454	-0.259666	-0.283272	0.165242	0.566544
Zm00001d045370	63.056	9.65844	53.3976	-43.7391	-0.178807	0.33996	-0.0825255	0.729831	0.640087	-0.558468	-0.594683	-0.716283	0.541906	-0.302273	-0.191131	-0.0780532	0.559382	0.442302	-0.156106	-0.403275	-0.143098	-0.130089	-0.312213	-0.325222	0.338231	0.208142	0.559382
Zm00001d040189	70.4976	15.5297	54.968	-39.4383	-0.115645	0.357915	0.205575	0.79584	0.513487	-0.519254	-0.584544	-0.724829	0.565082	-0.393254	-0.231477	-0.0166249	0.554388	0.453621	0.120219	-0.368687	-0.180838	-0.220647	-0.368687	-0.368687	0.150076	0.245867	0.554388
Zm00001d044431	15.3528	8.51777	6.83505	1.68272	-0.298127	-0.500574	0.575341	0.205629	-0.330077	-0.252774	0.402532	0.0725623	0.601291	-0.15918	0.137041	-0.270371	0.547827	0.0543104	0.482891	-0.348295	0.0543104	-0.114524	-0.140499	0.366005	-0.322321	-0.309333	0.547827
Zm00001d053639	64.8475	15.6285	49.219	-33.5905	-0.213796	0.349387	0.314278	0.796133	0.561799	-0.527364	-0.553095	-0.712038	0.518813	-0.427212	-0.211643	-0.121109	0.502014	0.394579	0.24417	-0.378953	-0.142596	-0.250031	-0.378953	-0.357466	0.222683	0.265657	0.502014
Zm00001d017493	10.4472	7.05947	3.38774	3.67173	0.16403	-0.121461	0.231591	0.431935	-0.158402	0.287981	-0.424109	-0.381611	0.579559	-0.297083	-0.108656	0.279521	0.497945	0.380332	0.128305	0.36353	-0.157326	-0.274939	-0.358948	-0.325344	-0.308543	-0.224533	0.497945
Zm00001d031457	49.5277	44.0821	5.44559	38.6365	-0.258684	0.119189	0.0741251	0.925695	0.517755	-0.277574	-0.248294	-0.304296	-0.000357129	-0.218157	-0.240184	-0.195316	-0.0544324	0.966976	-0.0544324	-0.195316	-0.160095	-0.0544324	-0.160095	-0.160095	0.0512305	0.0160095	0.966976
Zm00001d014867	48.5204	45.0874	3.43306	41.6543	-0.205002	0.0826344	0.176959	0.947287	0.42983	-0.272639	-0.246905	-0.312996	0.10146	-0.279969	-0.24415	-0.126886	0.0359512	0.966452	0.0359512	-0.196674	-0.173412	-0.126886	-0.173412	-0.173412	-0.0338364	-0.0338364	0.966452
Zm00001d001313	45.0592	42.5569	2.50232	40.0546	-0.26819	0.0213167	0.231511	0.939221	0.394921	-0.155338	-0.214161	-0.265124	0.0805306	-0.329663	-0.261458	-0.186579	0.00474354	0.961356	0.0917083	-0.0822213	-0.186579	-0.169186	-0.186579	-0.151793	-0.0474354	-0.0474354	0.961356
Zm00001d002919	51.1403	47.2504	3.88989	43.3605	-0.285953	0.0511027	0.148734	0.952332	0.454265	-0.195519	-0.291596	-0.33214	0.138349	-0.328773	-0.242635	-0.195886	0.0697676	0.955279	0.0107335	-0.107335	-0.166369	-0.166369	-0.195886	-0.195886	0.0107335	-0.0187836	0.955279
Zm00001d039563	49.1332	42.9929	6.14031	36.8526	-0.190025	0.23237	0.039071	0.924374	0.547144	-0.300023	-0.300659	-0.375523	-0.0310153	-0.273985	-0.225842	-0.115558	-0.0866682	0.95335	-0.0866682	-0.202226	-0.115558	-0.144447	-0.202226	-0.173336	0.0577788	0.115558	0.95335
Zm00001d025551	52.0228	46.3827	5.64013	40.7426	-0.264154	0.135836	0.153395	0.941517	0.540862	-0.234354	-0.253673	-0.273122	-0.0265096	-0.328986	-0.332324	-0.18859	-0.0770583	0.949034	0.0344735	-0.143977	-0.233203	-0.143977	-0.121671	-0.18859	0.101393	0.0121671	0.949034
Zm00001d020939	43.6103	40.3566	3.25371	37.1029	-0.292128	0.00492498	0.114844	0.93007	0.399292	-0.119469	-0.310916	-0.346421	0.20757	-0.343571	-0.217156	-0.191805	0.132788	0.94427	-0.0295084	-0.0295084	-0.151231	-0.191805	-0.232379	-0.191805	-0.0295084	-0.0295084	0.94427
Zm00001d043312	58.9582	52.6778	6.28039	46.3974	-0.263099	0.132823	0.163005	0.968942	0.532884	-0.263654	-0.31995	-0.379948	0.0794314	-0.295725	-0.251181	-0.183543	0.0165354	0.944169	0.0347243	-0.165354	-0.165354	-0.128976	-0.21992	-0.21992	0.0711021	0.0165354	0.944169
Zm00001d004033	47.5209	43.9915	3.52939	40.4621	-0.26702	-0.00209542	0.212051	0.950101	0.378271	-0.216591	-0.268098	-0.322002	0.223089	-0.329466	-0.21685	-0.174404	0.148093	0.94193	0.0654013	-0.141327	-0.157865	-0.174404	-0.190942	-0.190942	-0.0586357	-0.0669048	0.94193
Zm00001d011138	32.2668	30.3008	1.96595	28.3349	-0.242777	-0.0908159	0.288427	0.893798	0.210681	-0.127949	-0.1835	-0.198119	0.192823	-0.305946	-0.178877	-0.162185	0.100801	0.939513	0.136339	-0.0840004	-0.133755	-0.176401	-0.119539	-0.176401	-0.226155	-0.0982159	0.939513
Zm00001d039758	51.0817	43.5733	7.50844	36.0649	-0.258614	0.200338	0.034655	0.919137	0.594398	-0.216313	-0.316887	-0.324108	-0.0618556	-0.335092	-0.295605	-0.17592	-0.110322	0.939232	-0.0775239	-0.110322	-0.17592	-0.17592	-0.143121	-0.208718	0.152066	0.086469	0.939232
Zm00001d038838	46.5351	43.4589	3.07621	40.3827	-0.303526	-0.0212666	0.274907	0.95026	0.359584	-0.218415	-0.216982	-0.283323	0.188995	-0.324004	-0.213284	-0.221296	0.109763	0.93741	0.129237	-0.153137	-0.153137	-0.162874	-0.182348	-0.162874	-0.0849777	-0.0557666	0.93741
Zm00001d049592	52.0865	48.0293	4.05723	43.9721	-0.208933	0.146352	0.243644	0.967092	0.435389	-0.291629	-0.284005	-0.359462	0.114706	-0.333687	-0.258891	-0.130591	0.0471204	0.935676	0.106357	-0.204637	-0.175019	-0.175019	-0.204637	-0.204637	-0.0565444	0.0619296	0.935676
Zm00001d024533	53.5499	48.3531	5.19685	43.1562	-0.278885	0.0999169	0.115671	0.957672	0.497777	-0.201467	-0.343002	-0.382113	0.1632	-0.380978	-0.265195	-0.176744	0.100997	0.934221	-0.0180352	-0.0973898	-0.176744	-0.216422	-0.216422	-0.216422	0.0613195	0.0216422	0.934221
Zm00001d049979	56.8604	50.9255	5.93492	44.9906	-0.26964	0.0661396	0.212179	0.973222	0.503385	-0.305389	-0.27712	-0.36924	0.175333	-0.317108	-0.251544	-0.181029	0.113981	0.925258	0.0771048	-0.217905	-0.181029	-0.144153	-0.217905	-0.181029	0.0771048	-0.0704001	0.925258
Zm00001d043861	62.9244	54.5017	8.42272	46.079	-0.261221	0.178902	0.194526	0.975628	0.589553	-0.317792	-0.299369	-0.378952	0.0327989	-0.339452	-0.274733	-0.178862	-0.0245496	0.923367	0.0746509	-0.21744	-0.167839	-0.173351	-0.206417	-0.200906	0.140785	0.0305618	0.923367
ZemaCp060	56.9438	43.3442	13.5996	29.7445	-0.229835	0.217111	0.011671	0.910813	0.663576	-0.346626	-0.318133	-0.40749	-0.0717924	-0.207368	-0.15358	-0.157414	-0.127559	0.917341	-0.097705	-0.246976	-0.0379964	-0.097705	-0.217122	-0.187268	0.230692	0.0217122	0.917341
Zm00001d026874	29.1641	23.7093	5.45481	18.2545	-0.311289	-0.0358429	-0.0284355	0.810242	0.541493	-0.015859	-0.251645	-0.234431	-0.0958745	-0.177269	-0.150891	-0.232758	-0.167108	0.916112	-0.134283	0.0626656	-0.0686338	-0.0686338	-0.167108	-0.167108	0.22679	-0.199933	0.916112
Zm00001d010646	60.5927	49.7677	10.825	38.9428	-0.267311	0.243338	0.0704607	0.948615	0.637883	-0.279752	-0.356347	-0.40299	-0.0131496	-0.347026	-0.28489	-0.182814	-0.0609379	0.914069	-0.0406253	-0.162501	-0.162501	-0.182814	-0.203126	-0.223439	0.182814	0.121876	0.914069
Zm00001d046083	51.1953	39.1565	12.0389	27.1176	-0.228504	0.117582	0.0838073	0.907579	0.602301	-0.359747	-0.320046	-0.409534	-0.00493859	-0.0635042	-0.0710629	-0.175569	-0.0739239	0.913489	-0.0303616	-0.277215	-0.00132007	0.0422422	-0.233652	-0.233652	0.172929	-0.102965	0.913489
ZemaCp003	46.575	32.3618	14.2132	18.1485	-0.214708	0.161889	-0.0297505	0.847107	0.648192	-0.323642	-0.247216	-0.296705	-0.162469	-0.0867251	-0.181282	-0.166983	-0.204856	0.912384	-0.129111	-0.242729	-0.0912384	0.0413155	-0.129111	-0.166983	0.249614	-0.0723021	0.912384
Zm00001d027633	64.5682	53.2521	11.3161	41.9361	-0.279453	0.209157	0.16799	0.965537	0.638903	-0.341894	-0.306705	-0.388222	-0.0203219	-0.303288	-0.254337	-0.205975	-0.0746285	0.910468	0.0567177	-0.238811	-0.140302	-0.140302	-0.205975	-0.205975	0.188064	0.0567177	0.910468
Zm00001d018025	65.8459	51.9935	13.8524	38.1411	-0.233876	0.231902	0.170812	0.96079	0.661722	-0.350695	-0.3131	-0.413847	-0.0403654	-0.258328	-0.271926	-0.166832	-0.0903672	0.903672	0.0625619	-0.243296	-0.166832	-0.0903672	-0.243296	-0.205064	0.215491	0.0243296	0.903672
Zm00001d022040	59.8249	50.0894	9.7355	40.3539	-0.276315	0.189996	0.200853	0.960755	0.625919	-0.214013	-0.363157	-0.413669	-0.0309629	-0.316518	-0.246577	-0.196872	-0.099905	0.902083	0.0940282	-0.099905	-0.132227	-0.164549	-0.261516	-0.261516	0.190995	0.0293838	0.902083
Zm00001d037836	32.5881	29.7534	2.8347	26.9187	-0.252685	0.0888294	0.318883	0.902715	0.3755	-0.308101	-0.0717571	-0.108443	0.00999975	-0.436325	-0.40493	-0.182223	-0.0318891	0.895172	0.193612	-0.257391	-0.307502	-0.232335	0.0182223	-0.0820005	-0.0569448	0.043278	0.895172
Zm00001d040795	55.3793	49.6774	5.70193	43.9755	-0.266725	0.0556138	0.315284	0.979742	0.440072	-0.325019	-0.293621	-0.379245	0.235656	-0.3395	-0.213345	-0.1787	0.162455	0.893501	0.1787	-0.243682	-0.146209	-0.1787	-0.211191	-0.227437	-5.40449e-18	-0.0487364	0.893501
Zm00001d037214	60.6456	46.1143	14.5313	31.583	-0.239719	0.318083	0.0687681	0.934662	0.673357	-0.353017	-0.352132	-0.434845	-0.0837259	-0.253669	-0.263797	-0.180235	-0.125669	0.89291	-0.0347243	-0.234802	-0.143858	-0.089291	-0.234802	-0.216613	0.183543	0.183543	0.89291
Zm00001d016516	59.5812	43.5989	15.9822	27.6167	-0.250538	0.285119	0.0284045	0.913748	0.706487	-0.262937	-0.350993	-0.397736	-0.118937	-0.304786	-0.305933	-0.175632	-0.157576	0.889649	-0.0672982	-0.139521	-0.175632	-0.139521	-0.211743	-0.211743	0.275758	0.113258	0.889649
Zm00001d025763	55.2074	47.6276	7.57973	40.0479	-0.248138	0.268605	0.265848	0.965199	0.568907	-0.33833	-0.293203	-0.366891	-0.0427409	-0.366969	-0.294818	-0.180982	-0.100106	0.889073	0.154966	-0.236973	-0.168539	-0.199645	-0.187203	-0.218309	0.0740894	0.173629	0.889073
Zm00001d039660	31.8267	27.7075	4.11917	23.5884	-0.271643	0.125795	0.023306	0.869776	0.496444	0.0499356	-0.416469	-0.369703	0.0377428	-0.384288	-0.291616	-0.170318	-0.0277692	0.888615	-0.0888615	0.175872	-0.190682	-0.23141	-0.251774	-0.272138	0.0944153	0.0740512	0.888615
Zm00001d039147	44.2184	40.0393	4.1791	35.8602	-0.371196	-0.0562285	0.277629	0.944925	0.452697	-0.132612	-0.329958	-0.367923	0.1898	-0.340059	-0.0869986	-0.268992	0.0860775	0.88726	0.149808	-0.0504878	-0.00496601	-0.232575	-0.250783	-0.259888	0.0769731	-0.132427	0.88726
Zm00001d051600	60.0847	53.0231	7.0616	45.9615	-0.315271	0.0887836	0.304653	0.986797	0.545395	-0.322633	-0.303736	-0.370795	0.139156	-0.359239	-0.234118	-0.227489	0.0705259	0.886519	0.184055	-0.232219	-0.142342	-0.192011	-0.189646	-0.24168	0.127291	-0.0430036	0.886519
Zm00001d024492	58.8578	49.6069	9.25087	40.356	-0.371136	0.0784007	0.168424	0.966697	0.596902	-0.208403	-0.380765	-0.45797	0.158074	-0.32593	-0.184208	-0.275922	0.0854044	0.880322	0.0492718	-0.0952588	-0.0952588	-0.167524	-0.312055	-0.239789	0.193802	-0.0229935	0.880322
ZemaCp059	64.8905	41.8903	23.0002	18.89	-0.221264	0.267921	0.0224408	0.900911	0.742313	-0.373162	-0.335797	-0.417601	-0.118399	-0.19244	-0.221122	-0.157365	-0.157365	0.87425	-0.06994	-0.262275	-0.10491	-0.052455	-0.20982	-0.20982	0.332215	0.017485	0.87425
Zm00001d009415	28.87	25.3328	3.53723	21.7955	-0.331525	0.135302	0.0908714	0.869283	0.500592	-0.334592	-0.0145626	-0.242438	0.0108462	-0.438773	-0.31757	-0.245741	-0.0221721	0.872102	-0.0424965	-0.266065	-0.19493	-0.266065	-0.215254	0.160748	0.0896122	0.130261	0.872102
Zm00001d040449	61.5224	51.3919	10.1305	41.2614	-0.320933	0.161122	0.160561	0.979348	0.562932	-0.387689	-0.370022	-0.46197	0.230083	-0.321816	-0.232399	-0.237675	0.180633	0.870842	0.0342252	-0.279506	-0.154014	-0.133098	-0.237675	-0.237675	0.0969715	0.0969715	0.870842
Zm00001d021858	64.0077	46.9595	17.0482	29.9113	-0.213796	0.328938	0.0657257	0.952844	0.660129	-0.441025	-0.413475	-0.529457	0.0627867	-0.238246	-0.216118	-0.147668	0.0215349	0.867549	-0.0461462	-0.316871	-0.113827	-0.0799867	-0.28303	-0.249189	0.156897	0.190738	0.867549
ZeamMp050	65.665	47.1827	18.4823	28.7004	-0.267769	0.181965	0.145341	0.949934	0.684048	-0.369152	-0.402796	-0.504402	0.0488959	-0.155498	-0.124885	-0.202515	-0.0153163	0.864518	0.0408433	-0.258675	-0.0402761	-0.0215562	-0.302354	-0.283634	0.259242	-0.0402761	0.864518
Zm00001d043915	45.9015	38.2113	7.69017	30.5212	-0.21168	0.145492	0.186521	0.9416	0.424603	-0.140712	-0.480884	-0.526828	0.27069	-0.312329	-0.213157	-0.121127	0.194441	0.860641	0.0541885	-0.0159378	-0.15619	-0.15619	-0.366569	-0.331506	-0.051001	0.0892517	0.860641
Zm00001d047028	47.8224	39.0054	8.81695	30.1885	-0.404161	0.0774835	0.123746	0.928628	0.598034	-0.103573	-0.447065	-0.463311	0.101723	-0.297442	-0.11807	-0.312847	0.0166408	0.858665	0.0166408	0.0166408	-0.019969	-0.166408	-0.312847	-0.312847	0.19969	0.0166408	0.858665
Zm00001d030051	72.245	52.1391	20.1059	32.0332	-0.241749	0.283804	0.108971	0.968595	0.702157	-0.444297	-0.402205	-0.508463	0.0876774	-0.301854	-0.245357	-0.159311	0.0482126	0.85525	0.0020962	-0.320719	-0.136253	-0.136253	-0.251544	-0.251544	0.255737	0.0943291	0.85525
Zm00001d048536	52.6566	45.1867	7.46987	37.7168	-0.288403	0.201341	0.377845	0.962267	0.591211	-0.322517	-0.243539	-0.342742	-0.0657934	-0.374904	-0.264618	-0.219323	-0.134883	0.854261	0.27525	-0.231385	-0.134883	-0.219323	-0.20726	-0.195197	0.154622	0.0581205	0.854261
Zm00001d041647	69.4755	48.4204	21.0551	27.3653	-0.302479	0.249642	0.0485622	0.944309	0.734926	-0.339385	-0.433982	-0.505404	0.0397366	-0.301292	-0.193804	-0.213797	-0.00999052	0.851193	-0.0499526	-0.209801	-0.0719318	-0.15785	-0.265748	-0.271742	0.319697	0.0799242	0.851193
ZeamMp036	40.9007	24.6441	16.2566	8.38743	-0.197085	0.142605	0.0303006	0.837758	0.620267	-0.383469	-0.310957	-0.413592	-0.0296144	0.113304	-0.129727	-0.18359	-0.0692793	0.845207	-0.0692793	-0.297901	-0.107383	0.273653	-0.259797	-0.221694	0.197446	-0.107383	0.845207
Zm00001d049894	65.0828	53.2109	11.8718	41.3391	-0.271803	0.15808	0.292547	0.993465	0.589102	-0.387564	-0.397	-0.508002	0.209035	-0.321943	-0.17638	-0.182574	0.139271	0.840892	0.174674	-0.279127	-0.0892387	-0.172918	-0.292001	-0.288782	0.158582	-0.00877758	0.840892
Zm00001d006725	57.2553	37.495	19.7603	17.7347	-0.221945	0.320562	0.102605	0.903366	0.735458	-0.197971	-0.404801	-0.448693	-0.152778	-0.250464	-0.35633	-0.16313	-0.189519	0.83964	0.0215907	-0.0575753	-0.242296	-0.0575753	-0.295073	-0.268685	0.311866	0.100757	0.83964
Zm00001d038202	43.2521	34.941	8.31108	26.6299	-0.265313	-0.0511208	0.325724	0.925112	0.272594	-0.284224	-0.265928	-0.360532	0.422849	-0.350718	-0.17485	-0.169814	0.346331	0.837897	0.174283	-0.21897	-0.145236	-0.194392	-0.21897	-0.194392	-0.145236	-0.0715006	0.837897
ZemaCp047	63.3314	34.4815	28.8498	5.6317	-0.23835	0.274147	-0.0149654	0.860317	0.787725	-0.308948	-0.333054	-0.390975	-0.176261	-0.194103	-0.282984	-0.177404	-0.201797	0.834906	-0.0920281	-0.1896	-0.165207	-0.0310456	-0.201797	-0.201797	0.420225	0.00554386	0.834906
Zm00001d022487	65.1159	49.9641	15.1518	34.8123	-0.274336	0.276779	0.188857	0.980594	0.610443	-0.409885	-0.452924	-0.557191	0.173638	-0.318016	-0.178028	-0.19497	0.114262	0.832477	0.0743607	-0.284747	-0.0752675	-0.165044	-0.304698	-0.304698	0.114262	0.194063	0.832477
ZemaCp061	44.5264	29.4814	15.045	14.4363	-0.326517	0.158624	0.0956491	0.858011	0.701351	-0.351026	-0.279674	-0.387739	-0.150935	-0.143648	0.00224445	-0.268342	-0.227345	0.82832	0.00838569	-0.268342	0.131376	-0.0838569	-0.227345	-0.186349	0.32611	-0.032611	0.82832
ZeamMp159	58.0716	31.5042	26.5674	4.93677	-0.242579	0.15006	-0.00509439	0.860008	0.737699	-0.369046	-0.360697	-0.44463	-0.0206657	-0.0712467	-0.11391	-0.180792	-0.0655043	0.827974	-0.0943262	-0.267258	-0.0366824	0.0497833	-0.238436	-0.238436	0.395646	-0.15197	0.827974
ZeamMp024	29.8801	19.788	10.0921	9.69587	-0.112135	0.152125	0.198507	0.832668	0.5455	-0.403478	-0.285484	-0.396404	-0.0819909	0.165328	-0.0849675	-0.116682	-0.140899	0.827784	0.101271	-0.334636	-0.0682482	0.295008	-0.261985	-0.261985	0.101271	-0.140899	0.827784
Zm00001d021196	39.0996	26.2466	12.853	13.3936	-0.291434	0.264527	0.0602596	0.841645	0.698312	-0.343136	-0.169151	-0.175842	-0.225176	-0.399599	-0.419274	-0.222118	-0.232953	0.82617	-0.0162525	-0.251914	-0.265458	-0.203156	0.0297963	-0.111059	0.335885	0.111059	0.82617
Zm00001d033529	42.8865	34.9886	7.89795	27.0906	-0.363808	-0.0667643	0.306316	0.927538	0.328163	-0.104357	-0.359498	-0.382414	0.402949	-0.428043	-0.209538	-0.254184	0.320135	0.818885	0.168998	-0.0123657	-0.163502	-0.254184	-0.254184	-0.269298	-0.0577067	-0.042593	0.818885
Zm00001d031465	52.8091	43.5397	9.26935	34.2704	-0.173905	0.187301	0.366022	0.966193	0.436273	-0.23581	-0.413292	-0.483473	0.265649	-0.443741	-0.321106	-0.0748396	0.199572	0.811722	0.24179	-0.117057	-0.243709	-0.264817	-0.307034	-0.307034	-0.0115138	0.0729207	0.811722
Zm00001d038075	58.6925	41.9074	16.7851	25.1222	-0.378715	0.228983	0.146824	0.936507	0.714318	-0.444	-0.225123	-0.392038	0.0323586	-0.387527	-0.310753	-0.299486	0.00696479	0.811399	0.0452712	-0.337793	-0.184567	-0.184567	-0.222873	-0.0696479	0.313416	0.121884	0.811399
Zm00001d010494	36.3552	30.4442	5.91097	24.5333	-0.126047	0.0876628	0.484103	0.904374	0.225646	-0.210378	-0.316997	-0.411989	0.251944	-0.323444	-0.13478	-0.0517538	0.147498	0.802183	0.34675	-0.137147	-0.0802183	-0.222541	-0.307935	-0.27947	-0.251006	0.0336399	0.802183
Zm00001d047204	27.7497	23.1706	4.57906	18.5916	-0.333394	-0.141242	0.51458	0.870712	0.219075	-0.32693	-0.0857774	-0.212714	0.222812	-0.26377	0.0229141	-0.269287	0.108861	0.802131	0.376715	-0.316555	0.0773483	-0.190506	-0.143238	-0.127482	-0.17475	-0.143238	0.802131
ZeamMp097	60.434	34.4861	25.9478	8.53827	-0.258614	0.217646	0.122624	0.904116	0.719216	-0.440652	-0.396218	-0.509432	0.0283073	-0.0164564	-0.163659	-0.227778	-0.0105331	0.800513	0.0329158	-0.329158	-0.111914	0.163263	-0.300192	-0.285709	0.293609	-0.025016	0.800513
ZeamMp030	12.4875	7.80168	4.68584	3.11584	-0.190116	-0.0539777	0.042099	0.680846	0.409471	-0.310265	-0.221731	-0.253535	-0.109209	0.306456	0.21659	-0.199529	-0.199529	0.796437	-0.051978	-0.291748	0.224679	0.316898	-0.125753	-0.25486	0.0402411	-0.25486	0.796437
ZeamMp051	69.7397	33.2352	36.5045	-3.26932	-0.231851	0.245714	0.0405571	0.872603	0.795327	-0.402886	-0.38517	-0.483418	-0.064072	-0.0782554	-0.192901	-0.182805	-0.0953764	0.793478	-0.0370908	-0.284804	-0.109948	0.0794803	-0.270233	-0.255662	0.429194	-0.0662336	0.793478
Zm00001d018199	73.3487	49.9251	23.4236	26.5015	-0.306237	0.294325	0.183329	0.970115	0.745231	-0.395082	-0.436532	-0.519648	0.0880832	-0.398746	-0.279066	-0.213646	0.047477	0.792634	0.092059	-0.258228	-0.149958	-0.220015	-0.258228	-0.290073	0.334076	0.123903	0.792634
Zm00001d033287	64.1251	49.3096	14.8156	34.494	-0.243472	0.269581	0.309795	0.985578	0.582575	-0.304493	-0.455103	-0.543048	0.211062	-0.439684	-0.328768	-0.14947	0.158285	0.790661	0.200444	-0.166334	-0.229571	-0.242219	-0.330751	-0.313888	0.128775	0.15407	0.790661
ENSRNA049477082	78.1001	43.1635	34.9366	8.22698	-0.240435	0.309846	0.0732588	0.934278	0.799994	-0.450111	-0.440391	-0.56262	0.0816827	-0.273039	-0.263542	-0.157682	0.05658	0.78099	-0.0148407	-0.310726	-0.157682	-0.0964643	-0.300523	-0.259712	0.413684	0.0463771	0.78099
Zm00001d033533	78.064	42.4262	35.6379	6.78832	-0.286488	0.329582	0.0837618	0.922147	0.826727	-0.410829	-0.407049	-0.512895	-0.0297954	-0.295555	-0.27744	-0.210904	-0.056241	0.778939	0.0056241	-0.272769	-0.149039	-0.118106	-0.272769	-0.241837	0.43868	0.0984218	0.778939
ZeamMp130	70.6196	31.2757	39.3438	-8.06813	-0.256469	0.314667	-0.0195744	0.849626	0.850679	-0.391595	-0.363492	-0.455625	-0.142167	-0.224588	-0.222638	-0.186174	-0.166292	0.768195	-0.0867608	-0.265705	-0.0867608	-0.0867608	-0.22594	-0.206057	0.50972	0.0325353	0.768195
Zm00001d018792	60.6975	32.7078	27.9897	4.71812	-0.231385	0.38077	0.166686	0.881121	0.807792	-0.437612	-0.261446	-0.389083	-0.225363	-0.315037	-0.329518	-0.173334	-0.24762	0.767621	0.0990479	-0.321906	-0.173334	-0.148572	-0.198096	-0.148572	0.420953	0.12381	0.767621
Zm00001d048307	50.0334	33.801	16.2324	17.5686	-0.317925	0.120558	0.0233852	0.917205	0.600323	-0.372494	-0.467875	-0.547602	0.416249	-0.373623	-0.198148	-0.198252	0.380891	0.766321	-0.0944058	-0.246181	-0.130353	-0.202246	-0.264155	-0.268149	0.243095	0.0134347	0.766321
Zm00001d035153	42.871	30.0047	12.8662	17.1385	-0.256067	-0.0839977	0.411004	0.896248	0.218655	-0.252254	-0.284098	-0.376795	0.492295	-0.359137	-0.155854	-0.159567	0.409438	0.766272	0.264776	-0.188499	-0.140279	-0.207788	-0.246364	-0.227076	-0.169211	-0.101702	0.766272
ZeamMp032	43.1473	19.365	23.7823	-4.4173	-0.208968	0.138722	0.0743469	0.818145	0.675953	-0.432645	-0.37678	-0.48889	-0.00549033	0.143999	0.00986767	-0.190328	-0.0610928	0.76601	-0.00939889	-0.345409	0.042295	0.249071	-0.293715	-0.293715	0.300765	-0.164481	0.76601
Zm00001d042662	48.2552	40.162	8.09317	32.0689	-0.307508	0.138802	0.526064	0.958666	0.531289	-0.372482	-0.280349	-0.405204	0.0880724	-0.347191	-0.165654	-0.240393	0.00294961	0.765423	0.424744	-0.289062	-0.0619418	-0.207947	-0.256616	-0.256616	0.11651	0.00294961	0.765423
Zm00001d027760	10.6422	7.27498	3.36727	3.90771	-0.372014	-0.363153	0.531581	0.709584	0.0139574	-0.0633312	0.223202	0.185021	0.111576	-0.356674	-0.228259	-0.314226	0.0285512	0.764356	0.400043	-0.102458	-0.201164	-0.204753	0.0859799	0.0859799	-0.244235	-0.298074	0.764356
ZeamMp136	61.9865	31.4398	30.5468	0.892976	-0.228933	0.200282	-0.0077848	0.845356	0.775016	-0.423744	-0.401253	-0.5025	0.030288	-0.0176851	-0.171845	-0.181875	0.00716041	0.7633	-0.0873571	-0.307898	-0.118863	0.148937	-0.276392	-0.260639	0.432489	-0.118863	0.7633
Zm00001d020869	41.3754	32.9396	8.43586	24.5037	-0.245747	0.0365798	0.532043	0.912427	0.254182	-0.187861	-0.263406	-0.345158	0.305708	-0.40705	-0.295293	-0.171257	0.228032	0.760416	0.402081	-0.109828	-0.253162	-0.212209	-0.2634	-0.232686	-0.181495	0.0335067	0.760416
ENSRNA049462331	81.8706	34.8104	47.0602	-12.2497	-0.199963	0.374397	-0.0212528	0.886411	0.848395	-0.463467	-0.479002	-0.587432	0.00971883	-0.202765	-0.232224	-0.127466	-0.00746422	0.750441	-0.0958865	-0.316942	-0.12115	-0.0453595	-0.297994	-0.285363	0.466226	0.080958	0.750441
ZeamMp081	37.1628	20.4592	16.7036	3.75559	-0.204243	0.135367	-0.0240447	0.744696	0.674151	-0.384253	-0.342253	-0.433775	-0.109732	0.225437	0.0367228	-0.201236	-0.15986	0.750403	-0.0977969	-0.304675	0.0677055	0.315959	-0.263299	-0.263299	0.315959	-0.15986	0.750403
Zm00001d027557	29.4223	12.0199	17.4024	-5.38244	0.0474472	0.349462	-0.132575	0.778382	0.516895	-0.0344508	-0.622099	-0.608072	0.170648	-0.337983	-0.313342	0.16359	0.135326	0.747718	-0.232109	0.135326	-0.232109	-0.222688	-0.382852	-0.373431	0.135326	0.125904	0.747718
Zm00001d000009	48.1187	30.887	17.2318	13.6552	-0.325248	-0.0249708	0.278223	0.910814	0.372168	-0.319287	-0.361867	-0.456511	0.549412	-0.415155	-0.199625	-0.211224	0.492696	0.730865	0.143382	-0.227102	-0.168883	-0.232395	-0.253565	-0.237687	0.0163591	-0.0524452	0.730865
Zm00001d046934	49.8563	33.797	16.0593	17.7377	-0.318644	0.0434443	0.345496	0.923615	0.358248	-0.373733	-0.392436	-0.486795	0.498496	-0.392897	-0.11646	-0.218783	0.425665	0.722715	0.214206	-0.284234	-0.0677403	-0.243956	-0.254026	-0.294304	-0.0576708	0.0581285	0.722715
ENSRNA049476041	76.6776	39.243	37.4345	1.80849	-0.2222	0.353961	0.132733	0.934973	0.802974	-0.480019	-0.483547	-0.612804	0.137116	-0.372057	-0.248458	-0.121762	0.107846	0.720136	0.0504443	-0.332237	-0.121762	-0.217432	-0.313103	-0.293969	0.433125	0.0887124	0.720136
Zm00001d024543	51.301	29.4962	21.8048	7.6914	-0.233654	0.159835	0.099994	0.904686	0.525577	-0.29379	-0.550929	-0.61443	0.484037	-0.334518	-0.270395	-0.12754	0.45145	0.718676	-0.0161955	-0.149809	-0.238884	-0.12754	-0.350228	-0.350228	0.139686	0.050611	0.718676
Zm00001d021611	38.4417	27.9934	10.4482	17.5452	-0.0182563	0.364516	0.558445	0.902629	0.424156	-0.392821	-0.281272	-0.422798	0.0215472	-0.382271	-0.351312	0.0343123	-0.0364569	0.718414	0.458927	-0.295944	-0.248764	-0.225175	-0.272354	-0.248764	-0.0600466	0.175851	0.718414
ZeamMp182	46.4985	29.8252	16.6733	13.1519	-0.152335	0.209398	-0.0496114	0.737427	0.737543	-0.410099	-0.371955	-0.454918	-0.12141	0.200414	-0.0727557	-0.14765	-0.14765	0.717774	-0.112085	-0.313622	-0.0409541	0.326555	-0.254346	-0.278057	0.397686	-0.14765	0.717774
ZeamMp108	59.2405	37.2299	22.0106	15.2193	-0.266954	0.168232	-0.0743327	0.78216	0.814186	-0.330033	-0.408075	-0.474255	-0.0356457	-0.0241974	-0.130327	-0.212287	-0.0616316	0.716753	-0.136959	-0.212287	-0.0616316	0.114133	-0.262505	-0.262505	0.540989	-0.162068	0.716753
Zm00001d031727	44.1086	24.4535	19.6551	4.79839	0.0965535	0.357354	0.279775	0.889507	0.412175	-0.46212	-0.475281	-0.617305	0.34016	-0.304238	-0.27275	0.181205	0.29868	0.716461	0.158642	-0.339787	-0.222499	-0.168237	-0.347526	-0.33093	-0.058034	0.112025	0.716461
ZemaCp046	70.2139	44.1885	26.0254	18.1631	-0.276207	0.350886	-0.0808216	0.794748	0.889289	-0.33013	-0.390395	-0.437001	-0.198187	-0.210035	-0.288305	-0.216275	-0.203754	0.710293	-0.128627	-0.191233	-0.153669	-0.0409785	-0.203754	-0.228796	0.57256	0.0842335	0.710293
Zm00001d017882	66.5409	30.3668	36.1741	-5.80727	-0.32394	0.302127	0.163787	0.879601	0.837669	-0.481841	-0.361622	-0.521557	-0.0757137	-0.197174	-0.122164	-0.268225	-0.118891	0.704707	0.0983216	-0.363255	0.00781636	-0.0691131	-0.304427	-0.222972	0.473918	0.0621195	0.704707
Zm00001d000788	58.385	41.7679	16.6171	25.1509	-0.303005	0.195043	0.404657	0.966159	0.636078	-0.405345	-0.384786	-0.506957	0.255844	-0.445568	-0.315895	-0.207191	0.211647	0.704004	0.309673	-0.282938	-0.222786	-0.238381	-0.287394	-0.276255	0.274027	0.015595	0.704004
ZeamMp167	77.9144	47.1969	30.7175	16.4794	-0.201772	0.327781	0.0149827	0.83214	0.881967	-0.433875	-0.422432	-0.522919	-0.0883458	-0.153054	-0.217261	-0.138152	-0.105818	0.702516	-0.0411516	-0.299819	-0.105818	-0.00881819	-0.267485	-0.267485	0.573182	-0.0411516	0.702516
ENSRNA049477087	73.9887	35.0436	38.9451	-3.9015	-0.244541	0.325855	0.0728991	0.918932	0.780512	-0.485895	-0.513112	-0.637014	0.25452	-0.345772	-0.274778	-0.14517	0.240281	0.69181	-0.0130152	-0.332389	-0.178209	-0.156183	-0.321376	-0.29935	0.416488	0.0971137	0.69181
Zm00001d006864	66.5938	31.0248	35.569	-4.54421	-0.141951	0.530399	0.258506	0.90454	0.790303	-0.480983	-0.390736	-0.510108	-0.118743	-0.391754	-0.433805	-0.0830336	-0.127229	0.690384	0.19687	-0.333474	-0.281912	-0.186156	-0.252449	-0.259815	0.351553	0.28526	0.690384
Zm00001d019342	58.9119	33.2464	25.6655	7.58094	-0.214556	0.3161	0.175237	0.924218	0.551445	-0.457772	-0.49767	-0.611362	0.40292	-0.443111	-0.290313	-0.112538	0.377188	0.690068	0.0643074	-0.31659	-0.207762	-0.248573	-0.302987	-0.302987	0.105118	0.254756	0.690068
Zm00001d003945	59.2536	32.8926	26.3609	6.53173	-0.224067	0.441213	0.346157	0.916841	0.774295	-0.388964	-0.382187	-0.487087	-0.116268	-0.413176	-0.39506	-0.16112	-0.14486	0.688455	0.286025	-0.246484	-0.242419	-0.213964	-0.274938	-0.274938	0.363259	0.220986	0.688455
Zm00001d009292	48.6406	24.2187	24.4219	-0.203169	-0.258111	0.526955	0.159469	0.872918	0.719635	-0.397652	-0.418125	-0.507248	-0.105093	-0.379314	-0.362213	-0.211074	-0.12101	0.688037	0.0927004	-0.24771	-0.208021	-0.175964	-0.262975	-0.259922	0.216347	0.489591	0.688037
Zm00001d037042	36.0951	26.2174	9.87769	16.3397	-0.257171	0.192734	0.658748	0.886225	0.376352	-0.313767	-0.18719	-0.314934	0.0250329	-0.353668	-0.278688	-0.224512	-0.0493608	0.686274	0.563669	-0.242027	-0.189482	-0.171967	-0.242027	-0.206997	-0.0843911	0.160821	0.686274
ZeamMp113	70.8678	47.1372	23.7306	23.4066	-0.283954	0.245674	-0.0604966	0.787483	0.867314	-0.390617	-0.402303	-0.482328	-0.0716312	-0.0643818	-0.184225	-0.234484	-0.0836464	0.685627	-0.113814	-0.264652	-0.0987302	0.097359	-0.249568	-0.249568	0.58004	-0.0685627	0.685627
ZemaCp084	75.3105	49.5985	25.712	23.8865	-0.202593	0.379068	-0.0142578	0.798144	0.900046	-0.405352	-0.358888	-0.441346	-0.187176	-0.193554	-0.358932	-0.149041	-0.178849	0.685589	-0.0596164	-0.268274	-0.238466	7.78537e-18	-0.208658	-0.208658	0.596164	0.0298082	0.685589
Zm00001d040834	48.3479	19.3022	29.0456	-9.74342	-0.0733586	0.648369	0.0583555	0.814468	0.74504	-0.379412	-0.445046	-0.545251	-0.220942	-0.352349	-0.377596	-0.0229526	-0.229526	0.6771	-2.49278e-17	-0.218049	-0.206573	-0.195097	-0.298383	-0.252478	0.252478	0.49348	0.6771
Zm00001d006810	31.9341	17.1846	14.7496	2.43497	-0.286515	-0.190316	0.247423	0.766136	0.0797619	0.00429437	-0.381573	-0.393333	0.639167	-0.325726	-0.107206	-0.181345	0.554828	0.673566	0.103626	0.079878	-0.13385	-0.181345	-0.300082	-0.276335	-0.252587	-0.0863546	0.673566
Zm00001d031018	52.2691	23.8635	28.4055	-4.54198	-0.0050441	0.376647	0.209517	0.877617	0.438765	-0.429124	-0.542916	-0.659502	0.418933	-0.398361	-0.274233	0.0947062	0.384819	0.661745	0.0947062	-0.287715	-0.208594	-0.248154	-0.35365	-0.35365	-0.0239763	0.239763	0.661745
ZeamMp161	30.3382	19.8494	10.4888	9.36058	-0.117151	0.216173	-0.0542755	0.66487	0.669124	-0.41973	-0.372944	-0.461746	-0.149573	0.358447	0.0265197	-0.145649	-0.181252	0.661353	-0.110046	-0.335532	0.0323664	0.459603	-0.276193	-0.299929	0.305323	-0.110046	0.661353
Zm00001d018976	3.41214	0.759025	2.65312	-1.89409	-0.385421	-0.451089	0.0580819	0.373458	-0.120071	0.437276	0.155967	0.479908	-0.127605	-0.27467	-0.268071	-0.339765	-0.181846	0.660389	-0.0239271	0.397191	-0.247646	-0.142366	0.397191	-0.0370871	-0.247646	-0.234486	0.660389
ZeamMp179	60.262	43.3602	16.9017	26.4585	-0.227121	0.230645	-0.127429	0.724002	0.828669	-0.409176	-0.411062	-0.484607	-0.0755072	0.096208	-0.113941	-0.200518	-0.0844288	0.658544	-0.1773	-0.29339	-0.0612109	0.240622	-0.246954	-0.270172	0.542455	-0.107647	0.658544
Zm00001d010693	41.1938	27.4574	13.7364	13.721	-0.257842	0.0196717	0.596853	0.87015	0.220618	-0.325696	-0.284212	-0.41423	0.393781	-0.368202	-0.0513557	-0.181853	0.290965	0.654671	0.472818	-0.266718	2.59314e-17	-0.266718	-0.278841	-0.266718	-0.193977	0.0363706	0.654671
Zm00001d013530	61.553	31.8424	29.7105	2.13189	-0.31755	0.352772	0.228389	0.918411	0.742172	-0.285839	-0.492653	-0.587537	0.174819	-0.521541	-0.414514	-0.214781	0.154374	0.646579	0.154374	-0.11634	-0.288612	-0.288612	-0.362442	-0.288612	0.375866	0.228204	0.646579
Zm00001d042920	48.1118	25.3604	22.7514	2.60906	-0.17263	0.062678	0.405016	0.866235	0.265522	-0.404377	-0.396177	-0.526791	0.568606	-0.336784	-0.099155	-0.07944	0.496922	0.645661	0.273814	-0.32114	-0.07944	-0.209586	-0.302548	-0.302548	-0.135217	0.0135217	0.645661
Zm00001d004357	62.3864	35.7343	26.6521	9.08219	-0.291084	0.258965	0.294101	0.93581	0.586532	-0.419217	-0.498856	-0.610513	0.411773	-0.460664	-0.291427	-0.189286	0.378176	0.644446	0.194842	-0.276588	-0.211112	-0.250398	-0.328969	-0.328969	0.186112	0.181747	0.644446
Zm00001d034419	50.1609	33.4677	16.6931	16.7746	-0.36978	0.167084	0.441396	0.932683	0.528688	-0.457846	-0.39622	-0.559779	0.345256	-0.391773	-0.0895753	-0.28556	0.271742	0.643277	0.339294	-0.353111	0.00153527	-0.251784	-0.336224	-0.28556	0.119751	0.136639	0.643277
Zm00001d043890	63.6922	35.6047	28.0875	7.51718	-0.260811	0.415223	0.384064	0.938689	0.711978	-0.480946	-0.436885	-0.57476	0.108581	-0.436798	-0.327588	-0.188956	0.0767189	0.639325	0.311138	-0.337421	-0.19677	-0.23584	-0.313979	-0.306165	0.279882	0.272068	0.639325
ENSRNA049478162	81.4111	59.2303	22.1808	37.0495	-0.159707	0.417881	-0.053943	0.75484	0.916336	-0.436027	-0.419956	-0.520646	-0.205157	-0.0454378	-0.250244	-0.127298	-0.201979	0.638187	-0.0899572	-0.295331	-0.145968	0.115417	-0.276661	-0.257991	0.600846	0.0407353	0.638187
Zm00001d042256	29.603	19.158	10.445	8.71308	-0.280559	0.155173	0.650379	0.843223	0.322605	-0.405514	-0.0223003	-0.204015	0.0964787	-0.460672	-0.384159	-0.238768	0.0530595	0.636715	0.549166	-0.355499	-0.297133	-0.238768	-0.15122	-0.0344887	-0.0928542	0.169791	0.636715
Zm00001d034916	39.5723	23.3838	16.1885	7.19526	-0.263734	0.00323241	0.722281	0.838051	0.189725	-0.19581	-0.212994	-0.307338	0.23577	-0.348216	-0.146399	-0.212926	0.131513	0.636689	0.613727	-0.144038	-0.0981127	-0.212926	-0.258851	-0.258851	-0.212926	0.0167	0.636689
Zm00001d012684	48.089	17.2959	30.7931	-13.4971	-0.208973	0.424854	-0.138629	0.816172	0.647744	-0.3702	-0.594749	-0.665732	0.323697	-0.373168	-0.312996	-0.113518	0.329597	0.631801	-0.227842	-0.195937	-0.225183	-0.171123	-0.332417	-0.308488	0.218818	0.394292	0.631801
Zm00001d023718	14.2298	6.68578	7.544	-0.858217	0.367233	0.422395	0.540064	0.71198	0.240837	-0.291522	-0.294714	-0.413983	-0.0747297	-0.19738	-0.293624	0.400137	-0.138823	0.615721	0.454033	-0.210684	-0.22865	-0.138823	-0.300511	-0.300511	-0.192719	0.0408303	0.615721
ENSRNA049478615	76.8004	56.2793	20.5211	35.7582	-0.125253	0.430183	-0.0773172	0.730028	0.8959	-0.476754	-0.444441	-0.536045	-0.170377	0.0483358	-0.253727	-0.11081	-0.155955	0.611509	-0.11081	-0.336535	-0.178528	0.227777	-0.268818	-0.29139	0.566364	0.047197	0.611509
Zm00001d019698	6.7366	3.80423	2.93236	0.87187	-0.0406576	-0.118821	-0.123723	0.476813	0.067993	0.508899	-0.41813	-0.206543	0.227009	-0.326646	-0.255742	0.0775113	0.165714	0.606726	-0.216497	0.606726	-0.245898	-0.245898	-0.187096	-0.3047	-0.0988937	-0.157695	0.606726
Zm00001d000418	51.2596	31.806	19.4536	12.3524	-0.259526	0.242302	0.480217	0.911404	0.456162	-0.400755	-0.419593	-0.544411	0.392827	-0.451852	-0.313252	-0.180319	0.350047	0.601435	0.380704	-0.278421	-0.247764	-0.232436	-0.321341	-0.312144	0.0312144	0.209025	0.601435
Zm00001d021289	54.1428	19.0646	35.0782	-16.0136	-0.188591	0.61977	0.123387	0.832725	0.737402	-0.455443	-0.487937	-0.589248	-0.0494628	-0.364861	-0.381935	-0.144521	-0.0477044	0.600969	0.0675078	-0.288779	-0.235529	-0.155171	-0.297492	-0.297492	0.236937	0.561274	0.600969
Zm00001d026295	39.7301	25.0957	14.6344	10.4612	-0.253674	0.295082	0.651964	0.883298	0.56291	-0.366609	-0.28004	-0.417747	-0.00173153	-0.402211	-0.318986	-0.208222	-0.0591695	0.591695	0.586727	-0.262875	-0.203254	-0.213191	-0.287717	-0.262875	0.169378	0.149505	0.591695
ENSRNA049454293	68.3687	23.6018	44.7669	-21.1652	0.145817	0.758291	-0.0136112	0.758207	0.796456	-0.496884	-0.517624	-0.641016	-0.1606	-0.292129	-0.440907	0.20085	-0.13705	0.590734	-0.0590734	-0.318997	-0.293004	-0.13705	-0.318997	-0.293004	0.356804	0.408788	0.590734
Zm00001d045369	29.2104	16.2512	12.9592	3.29198	-0.347729	0.00215562	0.418337	0.834559	0.396883	0.0303784	-0.448957	-0.460756	0.420476	-0.51742	-0.344315	-0.232986	0.358441	0.58844	0.325584	0.161298	-0.2987	-0.2987	-0.364415	-0.331558	0.128441	-0.0358441	0.58844
Zm00001d023055	32.3355	15.9596	16.3759	-0.416338	0.170052	0.411737	0.49167	0.809899	0.311418	-0.304382	-0.473589	-0.603688	0.242463	-0.371218	-0.289634	0.245002	0.18134	0.584533	0.393547	-0.179411	-0.221852	-0.264294	-0.412838	-0.370397	-0.13697	0.18134	0.584533
Zm00001d028341	38.7255	24.0011	14.7245	9.27663	-0.321094	0.206555	0.606155	0.884792	0.608314	-0.360776	-0.249242	-0.423899	0.124684	-0.480032	-0.368105	-0.247932	0.0819402	0.565134	0.537257	-0.252578	-0.261871	-0.261871	-0.312978	-0.182887	0.300307	0.0354793	0.565134
Zm00001d026662	32.746	19.9525	12.7935	7.15897	-0.297096	0.154845	0.610591	0.862543	0.598767	-0.459925	-0.293402	-0.470154	0.110766	-0.284488	-0.0818064	-0.240283	0.0325544	0.561176	0.544124	-0.376701	0.0155021	-0.172073	-0.308492	-0.274387	0.288339	-0.0697595	0.561176
Zm00001d012221	43.2081	14.2433	28.9648	-14.7215	-0.451349	0.23984	-0.112045	0.779245	0.795237	-0.207439	-0.559681	-0.569476	0.246034	-0.438839	-0.276095	-0.336088	0.242132	0.560836	-0.16763	-0.0355955	-0.163077	-0.235924	-0.286006	-0.304218	0.542625	0.182944	0.560836
Zm00001d038552	59.7474	22.4324	37.315	-14.8826	-0.0367446	0.527141	0.46589	0.87436	0.699962	-0.547355	-0.447364	-0.639339	0.0594829	-0.391671	-0.31764	0.0294742	0.0294742	0.542816	0.407726	-0.402813	-0.18667	-0.240706	-0.375795	-0.32176	0.299654	0.2186	0.542816
Zm00001d038626	43.1295	25.3642	17.7653	7.59897	-0.126816	0.447699	-0.233164	0.614688	0.78694	-0.419585	-0.549266	-0.629017	-0.145085	0.279087	-0.0115667	-0.149108	-0.149108	0.53977	-0.263921	-0.280322	0.0313126	0.392153	-0.362332	-0.362332	0.392153	0.211733	0.53977
Zm00001d033489	47.2013	15.5798	31.6215	-16.0416	-0.380229	0.371823	-0.0292153	0.801463	0.746927	-0.487257	-0.460735	-0.597692	0.318758	-0.465775	-0.32544	-0.282355	0.338826	0.52288	-0.0983014	-0.328369	-0.213335	-0.236342	-0.282355	-0.190328	0.407846	0.361833	0.52288
Zm00001d037209	62.986	35.537	27.4489	8.0881	-0.108555	0.691355	-0.134163	0.697471	0.87803	-0.373489	-0.509115	-0.586042	-0.196384	-0.357364	-0.417854	-0.0487975	-0.164857	0.51699	-0.157603	-0.186618	-0.244647	-0.179364	-0.288169	-0.251901	0.502483	0.502483	0.51699
Zm00001d006319	78.1946	12.5186	65.676	-53.1574	0.169205	0.750121	0.189183	0.776013	0.658989	-0.531848	-0.574093	-0.724037	0.0344015	-0.328695	-0.390511	0.223555	0.0396331	0.509657	0.135	-0.355459	-0.266904	-0.178349	-0.389519	-0.369083	0.182684	0.468785	0.509657
Zm00001d036125	30.0554	3.98726	26.0682	-22.0809	-0.3493	0.218643	-0.152956	0.640786	0.570805	0.194391	-0.659751	-0.564601	0.224793	-0.408364	-0.281357	-0.241332	0.199616	0.495289	-0.203573	0.382012	-0.197173	-0.231732	-0.390448	-0.393008	0.316093	0.264255	0.495289
Zm00001d002835	89.0525	26.4522	62.6002	-36.148	-0.00499778	0.706565	-0.0942053	0.737106	0.828833	-0.448549	-0.645958	-0.736803	0.047191	-0.369029	-0.388258	0.0750782	0.0750782	0.488009	-0.131387	-0.24609	-0.24609	-0.200209	-0.360793	-0.360793	0.442127	0.465068	0.488009
Zm00001d016394	107.228	11.4247	95.8029	-84.3782	0.170201	0.696841	0.085029	0.767205	0.692471	-0.590184	-0.63237	-0.796264	0.185419	-0.299903	-0.320122	0.24442	0.195976	0.486638	0.0264238	-0.409568	-0.215794	-0.167351	-0.409568	-0.385347	0.268642	0.365529	0.486638
Zm00001d025665	42.4865	4.49777	37.9887	-33.4909	-0.222725	0.119792	0.0046682	0.678626	0.484947	-0.501658	-0.577449	-0.724467	0.500792	-0.0779052	0.366062	-0.131513	0.417213	0.467097	-0.0816287	-0.405876	0.417213	-0.131513	-0.380934	-0.380934	0.192734	0.0181397	0.467097
Zm00001d009431	55.5919	18.7817	36.8102	-18.0286	-0.205572	0.415464	0.467016	0.835375	0.662831	-0.475144	-0.505148	-0.655935	0.290038	-0.468659	-0.334731	-0.125487	0.271794	0.417204	0.416685	-0.319713	-0.232467	-0.263626	-0.376319	-0.358662	0.329439	0.241154	0.417204
Zm00001d017031	77.9834	76.387	1.59647	74.7905	-0.0809941	-0.0127457	0.981885	0.205143	-0.047152	-0.0702057	0.133703	0.0135488	-0.0525354	-0.177629	-0.139554	-0.116663	-0.107296	-0.0979286	0.99802	-0.0885615	-0.12603	-0.0979286	-0.135397	-0.0698273	-0.0885615	-0.0698273	0.99802
Zm00001d014983	78.7382	77.1006	1.63763	75.463	-0.0584549	3.16821e-05	0.982769	0.199508	-0.0617405	-0.102146	0.147653	0.0229126	-0.0665175	-0.158169	-0.124696	-0.0991527	-0.121375	-0.0947082	0.99775	-0.126264	-0.111153	-0.0871526	-0.118264	-0.0653745	-0.115597	-0.0587078	0.99775
Zm00001d050577	82.3325	80.4223	1.91022	78.5121	-0.0908541	-0.0715397	0.990427	0.223972	-0.0883243	-0.0380929	0.145405	0.0469288	-0.0404003	-0.168962	-0.117173	-0.123701	-0.105914	-0.0481058	0.996882	-0.0658928	-0.11036	-0.0970201	-0.11036	-0.0792331	-0.137041	-0.119254	0.996882
Zm00001d018445	84.4534	82.3391	2.1143	80.2248	-0.0853224	-0.0386674	0.994399	0.263232	-0.0602777	-0.0920291	0.110361	-0.00297329	0.00198136	-0.192097	-0.120438	-0.111753	-0.0625361	-0.0327768	0.996208	-0.111753	-0.109464	-0.116332	-0.128922	-0.0980183	-0.130067	-0.0945846	0.996208
Zm00001d030364	80.1525	78.3011	1.85141	76.4497	-0.0917442	-0.0763201	0.986664	0.20493	-0.0928932	-0.0155002	0.156583	0.0513385	-0.0295519	-0.186649	-0.142894	-0.122247	-0.0898439	-0.0736426	0.995648	-0.0412398	-0.138448	-0.106045	-0.122247	-0.0574412	-0.122247	-0.122247	0.995648
Zm00001d003719	83.3846	81.4169	1.96776	79.4491	-0.0651913	-0.0164453	0.992318	0.262285	-0.0402241	-0.113219	0.130708	8.33852e-05	-0.0519134	-0.165569	-0.113787	-0.0976795	-0.11653	-0.0222778	0.995646	-0.13538	-0.0976795	-0.0976795	-0.13538	-0.0788291	-0.11653	-0.0976795	0.995646
Zm00001d031047	83.0399	81.0628	1.97708	79.0858	-0.0522941	0.000668343	0.991611	0.263672	-0.0399943	-0.119845	0.122921	-0.0114585	-0.0543657	-0.179006	-0.104302	-0.0818459	-0.12099	-0.0231304	0.994605	-0.140561	-0.0818459	-0.12099	-0.140561	-0.0818459	-0.12099	-0.0818459	0.994605
Zm00001d007365	81.8347	79.9676	1.86707	78.1006	-0.0160307	-0.0024283	0.989584	0.232749	-0.0702325	-0.0895365	0.149783	0.0199301	-0.0657298	-0.18536	-0.145258	-0.0463818	-0.12586	-0.0412542	0.994529	-0.113041	-0.128424	-0.120733	-0.128424	-0.0592009	-0.133552	-0.0976582	0.994529
Zm00001d044652	82.8713	80.8172	2.05403	78.7632	-0.105718	-0.0489964	0.991615	0.259213	-0.0504551	-0.113363	0.15945	0.038426	-0.0415428	-0.167417	-0.131646	-0.141282	-0.101433	-0.0217357	0.994409	-0.141282	-0.121358	-0.0815089	-0.101433	-0.0615845	-0.121358	-0.101433	0.994409
Zm00001d047011	75.4435	73.8643	1.5792	72.2851	-0.0609807	0.00759063	0.976115	0.174811	-0.0691538	-0.103921	0.177303	0.0381835	-0.0786037	-0.155744	-0.142102	-0.106741	-0.126755	-0.120084	0.994026	-0.130091	-0.130091	-0.0767202	-0.120084	-0.0300209	-0.116748	-0.0366922	0.994026
Zm00001d025861	81.3589	79.3545	2.00437	77.3501	-0.0466909	-0.0144637	0.989108	0.232206	-0.0771425	-0.135371	0.108626	-0.0265179	0.0312915	-0.162266	-0.106192	-0.0786995	-0.0270162	-0.0786995	0.993727	-0.156224	-0.104541	-0.0916203	-0.143303	-0.0916203	-0.143303	-0.0786995	0.993727
Zm00001d037439	81.3813	79.4701	1.91119	77.5589	-0.0364499	0.0384171	0.988186	0.266979	-0.0280649	-0.123872	0.111619	-0.0179164	-0.0601609	-0.197899	-0.155876	-0.0669813	-0.118088	-0.0286509	0.993491	-0.137254	-0.13193	-0.121283	-0.138318	-0.0872112	-0.118088	-0.0456866	0.993491
Zm00001d040593	82.633	80.5444	2.08859	78.4558	-0.0822961	0.0169308	0.990537	0.294193	-0.0183139	-0.118061	0.104745	-0.014292	-0.0517903	-0.20319	-0.149073	-0.111962	-0.113707	-0.000317174	0.992279	-0.131151	-0.124174	-0.11894	-0.131151	-0.0980068	-0.120685	-0.0421842	0.992279
Zm00001d003052	80.9518	79.0136	1.93822	77.0754	-0.074261	-0.0732578	0.988817	0.228124	-0.103143	-0.0294747	0.106238	-0.00111599	0.0219381	-0.139879	-0.119022	-0.108706	-0.0426822	-0.0573542	0.991695	-0.0500182	-0.130714	-0.0573542	-0.160058	-0.10137	-0.160058	-0.123378	0.991695
Zm00001d049252	74.7938	73.1979	1.5959	71.602	0.0555194	0.0402034	0.975516	0.174059	-0.0870298	-0.117	0.147448	0.017971	-0.081675	-0.151265	-0.14064	0.0175256	-0.132938	-0.104726	0.990837	-0.142342	-0.128236	-0.100024	-0.11413	-0.0671102	-0.132938	-0.0859182	0.990837
Zm00001d002824	80.8458	78.6573	2.18843	76.4689	-0.054723	-0.000217592	0.987928	0.260246	-0.0617501	-0.135823	0.0632173	-0.063954	0.0533847	-0.162545	-0.101913	-0.0849777	-0.00798989	-0.0611319	0.990127	-0.148339	-0.100648	-0.0877029	-0.163328	-0.129263	-0.148339	-0.0584067	0.990127
Zm00001d002884	84.6765	82.3466	2.3299	80.0167	-0.127756	-0.0727066	0.995269	0.290872	-0.0594821	-0.045596	0.120922	0.00553693	0.00611825	-0.219089	-0.133078	-0.148185	-0.0638731	0.00638731	0.990032	-0.0638731	-0.120081	-0.134133	-0.148185	-0.0779251	-0.134133	-0.106029	0.990032
Zm00001d047480	81.5176	79.2697	2.2479	77.0218	-0.116872	-0.155104	0.989062	0.190483	-0.161303	-0.0212065	0.207036	0.095027	-0.00827727	-0.146198	-0.0512916	-0.150361	-0.0825752	-0.055461	0.988438	-0.0690181	-0.055461	-0.0961323	-0.0961323	-0.0283467	-0.191032	-0.163918	0.988438
Zm00001d029526	81.283	79.0383	2.24467	76.7937	-0.115965	-0.0783936	0.988863	0.239073	-0.0798203	-0.0788087	0.234535	0.0699691	-0.0599602	-0.187024	-0.136979	-0.149439	-0.121205	-0.0208188	0.986182	-0.114931	-0.124342	-0.10552	-0.133753	0.0325115	-0.136891	-0.111794	0.986182
Zm00001d002705	84.3585	81.6942	2.66428	79.03	-0.0589287	0.0222269	0.993598	0.331316	-0.0271227	-0.137706	0.0646049	-0.0664885	0.00820418	-0.202367	-0.132511	-0.0822152	-0.059606	0.0308307	0.984938	-0.145521	-0.113868	-0.122912	-0.16813	-0.122912	-0.154565	-0.0460405	0.984938
Zm00001d037797	77.3123	75.3201	1.99212	73.328	0.0143504	0.0963054	0.980183	0.290548	-0.0160793	-0.136909	0.0764881	-0.0447665	-0.0883875	-0.188803	-0.179435	-0.0189718	-0.14545	0.00316196	0.98337	-0.142288	-0.151774	-0.110669	-0.14545	-0.120155	-0.142288	-0.00948588	0.98337
Zm00001d021861	74.853	72.696	2.15701	70.539	-0.137461	-0.166122	0.977411	0.162373	-0.168613	-0.0289281	0.149437	0.0443661	0.0762075	-0.15795	0.0221252	-0.161948	-0.0027142	-0.122139	0.982542	-0.0723788	0.01719	-0.132091	-0.112187	-0.0723788	-0.1719	-0.151995	0.982542
Zm00001d034143	81.0374	78.5333	2.50409	76.0292	-0.130958	-0.11211	0.989519	0.236966	-0.112187	-0.118134	0.208467	0.046098	0.0698727	-0.208468	-0.119555	-0.155131	0.0121671	-0.054752	0.982494	-0.155131	-0.121671	-0.121671	-0.121671	0.0121671	-0.155131	-0.121671	0.982494
Zm00001d045101	85.1337	82.238	2.8957	79.3423	-0.129418	-0.0807063	0.995941	0.324747	-0.0570942	-0.108971	0.0969144	-0.0333773	0.0399208	-0.190909	-0.043827	-0.147002	-0.043473	0.0403358	0.981953	-0.132212	-0.0286832	-0.137142	-0.156861	-0.102632	-0.156861	-0.117422	0.981953
Zm00001d039426	81.0464	78.1766	2.86986	75.3067	-0.135069	-0.0941421	0.988734	0.290672	-0.0680487	-0.137759	0.0838192	-0.0493909	0.0930066	-0.169679	-0.00333214	-0.153734	0.0124409	-0.0168841	0.980168	-0.163509	0.00266591	-0.124409	-0.153734	-0.114634	-0.143959	-0.124409	0.980168
Zm00001d027682	75.1871	73.1727	2.01443	71.1582	0.0935911	0.0796301	0.977934	0.266534	-0.0481744	-0.145629	0.0880167	-0.0469581	-0.0682548	-0.166251	-0.15643	0.0656913	-0.127682	-0.00555137	0.978275	-0.158214	-0.137859	-0.114112	-0.151429	-0.110719	-0.148037	-0.090364	0.978275
Zm00001d043615	82.4227	79.4692	2.95354	76.5157	-0.0884006	0.0343901	0.989788	0.378422	0.0295403	-0.123869	0.0542502	-0.0865722	-0.00459498	-0.244697	-0.178444	-0.103418	-0.0710609	0.0719898	0.977977	-0.120447	-0.149398	-0.145992	-0.197082	-0.111932	-0.105121	-0.0455161	0.977977
Zm00001d014379	83.2851	79.9207	3.3644	76.5563	-0.112326	-0.0334492	0.99167	0.352586	-0.0177927	-0.172697	0.0600837	-0.0747421	0.0993233	-0.234124	-0.10657	-0.122232	0.0305579	0.0305579	0.977853	-0.183347	-0.0916737	-0.15279	-0.15279	-0.122232	-0.122232	-0.0916737	0.977853
Zm00001d012234	83.5343	80.5783	2.95595	77.6224	-0.140252	-0.117257	0.993204	0.324793	-0.0801453	-0.0240298	0.0798841	-0.0167641	0.0823255	-0.228656	-0.114533	-0.15004	0.00400107	0.0425114	0.977762	-0.0400107	-0.11153	-0.144539	-0.155542	-0.117031	-0.161043	-0.144539	0.977762
Zm00001d023950	82.4666	79.5316	2.93499	76.5966	-0.0681803	-0.0741834	0.99212	0.311377	-0.0665805	-0.158378	0.0896124	-0.0541828	0.061717	-0.133157	-0.0202579	-0.090647	-0.0194244	0.0280574	0.977693	-0.185611	-0.0194244	-0.090647	-0.16187	-0.114388	-0.16187	-0.16187	0.977693
Zm00001d048904	84.0665	81.1194	2.9471	78.1723	-0.139001	-0.0875652	0.99421	0.346817	-0.0541142	-0.0376845	0.0891272	-0.0163679	0.0480285	-0.236774	-0.151153	-0.151465	-0.0262949	0.0675826	0.977603	-0.0499758	-0.142162	-0.138779	-0.159077	-0.103258	-0.154002	-0.120172	0.977603
Zm00001d011753	79.2981	76.8456	2.45256	74.393	0.0374585	0.0487599	0.986031	0.318042	-0.0462787	-0.100146	0.0613921	-0.0564903	-0.0275365	-0.219013	-0.173608	0.0209443	-0.0942494	0.043983	0.977052	-0.105769	-0.151846	-0.151846	-0.163366	-0.128807	-0.163366	-0.08273	0.977052
Zm00001d020867	79.835	77.5433	2.29174	75.2515	-0.0153502	0.0499356	0.986516	0.309728	-0.0405143	-0.14955	0.150959	-0.0101757	-0.0791363	-0.189252	-0.185495	-0.0494661	-0.137439	0.045023	0.976881	-0.166763	-0.163505	-0.101598	-0.15373	-0.0396913	-0.176538	-0.0331749	0.976881
Zm00001d014205	71.2776	69.1153	2.16228	66.9531	-0.0880836	-0.0659105	0.968062	0.162685	-0.100198	-0.119665	0.288335	0.0874707	-0.0850956	-0.0957325	-0.122912	-0.143896	-0.132904	-0.0955307	0.975092	-0.16588	-0.128507	-0.0119913	-0.141697	0.0869369	-0.139499	-0.102126	0.975092
Zm00001d048463	79.2349	76.5899	2.64501	73.9449	-0.0718674	-0.0629609	0.98573	0.294825	-0.0985397	-0.0527722	0.043573	-0.0591218	0.0276738	-0.166584	0.00907161	-0.0893081	-0.0675978	0.0246707	0.974494	-0.0730254	0.0246707	-0.149011	-0.176149	-0.159866	-0.203287	-0.105591	0.974494
Zm00001d049259	75.5364	72.6564	2.87999	69.7764	-0.12036	-0.127633	0.976114	0.179711	-0.135684	-0.101457	0.321996	0.141847	-0.0474376	-0.177191	-0.123994	-0.157788	-0.10119	-0.0634582	0.974169	-0.157788	-0.120056	-0.10119	-0.0823242	0.106335	-0.157788	-0.138922	0.974169
Zm00001d052191	84.2928	80.7048	3.58796	77.1169	-0.108617	-0.0200533	0.993236	0.399168	0.0118747	-0.153345	0.0634668	-0.0671592	0.0492453	-0.238738	-0.158316	-0.119222	-0.0198704	0.0993518	0.973648	-0.158963	-0.139093	-0.139093	-0.158963	-0.119222	-0.119222	-0.0993518	0.973648
Zm00001d021632	81.2047	78.2068	2.99791	75.2089	-0.107268	0.00633638	0.988731	0.392336	0.0211769	-0.148483	0.103184	-0.0215284	-0.0584858	-0.222098	-0.161995	-0.128729	-0.128729	0.123008	0.97262	-0.160196	-0.128729	-0.128729	-0.128729	-0.097262	-0.128729	-0.0657949	0.97262
Zm00001d015914	72.1868	69.8083	2.37855	67.4297	-0.0580157	-0.124408	0.970497	0.155734	-0.157542	-0.135741	0.283926	0.133955	-0.0826708	-0.0919702	0.000234294	-0.102314	-0.152896	-0.0643772	0.972555	-0.203478	0.00517317	-0.0770227	-0.0454089	0.0304642	-0.18451	-0.178187	0.972555
Zm00001d048169	76.6508	74.2351	2.41575	71.8193	-0.0149537	0.0799656	0.98078	0.332255	-0.00666641	-0.130347	0.11931	-0.0281983	-0.0612582	-0.276614	-0.249837	-0.032904	-0.113336	0.0475279	0.972495	-0.133444	-0.213876	-0.17366	-0.153552	-0.0530119	-0.133444	-0.012796	0.972495
Zm00001d028125	75.7925	73.0025	2.78999	70.2125	-0.0650381	0.0992836	0.976921	0.376028	0.0813616	-0.234168	0.0630193	-0.115666	-0.0143509	-0.206548	-0.20005	-0.0916223	-0.0643833	0.044573	0.970702	-0.227818	-0.17334	-0.0916223	-0.200579	-0.0916223	-0.0643833	-0.00990512	0.970702
Zm00001d044094	70.7447	68.6928	2.05189	66.6409	-0.130338	-0.0917377	0.969685	0.253858	-0.0945497	0.102195	0.0682346	0.00653837	0.021259	-0.24335	-0.174435	-0.145599	-0.0485331	-0.0242665	0.970662	0.0970662	-0.169866	-0.145599	-0.169866	-0.121333	-0.145599	-0.0970662	0.970662
Zm00001d038874	62.9308	61.4406	1.4902	59.9504	-0.00734706	-0.06625	0.952477	0.126748	-0.138363	-0.135315	0.205264	0.0800626	-0.0699655	0.0457834	-0.0778712	-0.0832287	-0.117137	-0.117137	0.967919	-0.184953	-0.117137	0.120219	-0.0832287	-0.0493207	-0.184953	-0.151045	0.967919
Zm00001d044099	59.1655	57.6524	1.51316	56.1392	-0.0170026	-0.133995	0.942235	0.0842752	-0.200036	0.0509427	0.180801	0.146802	-0.129978	0.0359672	-0.0523745	-0.0877842	-0.195076	-0.109243	0.963675	-0.00195076	-0.0877842	0.0838827	-0.0448675	-0.109243	-0.216534	-0.195076	0.963675
Zm00001d003709	80.7459	77.5975	3.14846	74.449	-0.146871	-0.126343	0.990268	0.342191	-0.077175	-0.124522	0.234871	0.0575706	-0.00305406	-0.19999	-0.115606	-0.1685	-0.0773442	0.108006	0.961831	-0.165461	-0.104691	-0.116845	-0.132038	0.0350811	-0.183693	-0.156346	0.961831
Zm00001d018159	81.7383	77.4324	4.30587	73.1266	-0.170377	-0.0644272	0.987088	0.420815	0.00690453	-0.124645	0.0406155	-0.0891077	0.119914	-0.251613	-0.148352	-0.175199	0.047169	0.108938	0.961349	-0.125784	-0.138138	-0.138138	-0.187553	-0.125784	-0.125784	-0.101076	0.961349
Zm00001d049494	81.3445	77.2519	4.09257	73.1593	-0.151525	-0.119517	0.988464	0.365728	-0.0572664	-0.167982	0.101619	-0.0521496	0.147722	-0.222679	-0.0497406	-0.155686	0.0676897	0.0676897	0.961194	-0.192916	-0.0439983	-0.155686	-0.155686	-0.0812277	-0.155686	-0.155686	0.961194
Zm00001d011874	64.3022	60.9028	3.39943	57.5033	-0.0413759	-0.0875503	0.948364	0.0919904	-0.18064	-0.131061	0.375165	0.208686	-0.0796435	-0.187272	-0.173268	-0.0845765	-0.112769	-0.140961	0.958533	-0.197345	-0.169153	-0.112769	2.49072e-17	0.140961	-0.169153	-0.112769	0.958533
Zm00001d025862	72.344	70.1253	2.2187	67.9066	-0.000307515	0.0633306	0.974069	0.304495	-0.0828346	-0.0863705	0.158128	-0.00791196	-0.100239	-0.243767	-0.173825	-0.0251034	-0.168695	0.0632605	0.957945	-0.102422	-0.135558	-0.17974	-0.17974	-0.0140579	-0.234968	0.0190786	0.957945
Zm00001d028228	74.3448	70.8408	3.50399	67.3369	0.0161586	0.130871	0.972867	0.391627	0.0254284	-0.220339	-0.00529111	-0.159158	-0.00590039	-0.189088	-0.128488	-0.00625652	-0.0750782	0.0855058	0.957248	-0.212722	-0.0980188	-0.120959	-0.212722	-0.166841	-0.166841	0.0166841	0.957248
Zm00001d016838	79.7246	75.8518	3.8728	71.979	-0.167789	-0.114847	0.985429	0.396432	-0.0644456	-0.0263477	0.0726942	-0.0150486	0.101818	-0.288187	-0.171869	-0.167258	0.024107	0.125257	0.956326	-0.0360362	-0.16179	-0.178193	-0.142654	-0.115316	-0.18366	-0.120783	0.956326
Zm00001d033020	64.873	61.0584	3.81464	57.2437	-0.14085	-0.16208	0.950927	0.145435	-0.170061	-0.0813684	0.366818	0.274094	-0.0942987	-0.22353	-0.170674	-0.176726	-0.138326	-0.0615269	0.956067	-0.152726	-0.157526	-0.138326	0.0872722	0.0920722	-0.167126	-0.143126	0.956067
Zm00001d035243	65.9155	63.2641	2.65139	60.6127	-0.198509	-0.270812	0.959727	0.195909	-0.210858	0.0207058	0.108146	0.0905654	0.151872	-0.137374	0.0308582	-0.219393	0.0663953	-0.0606218	0.955515	-0.0288675	0.00288675	-0.092376	-0.0288675	-0.155885	-0.219393	-0.219393	0.955515
Zm00001d038029	59.6669	57.9385	1.72835	56.2102	0.129626	0.218094	0.941182	0.226607	-0.0201961	-0.195919	0.0749501	-0.0734825	-0.138005	-0.154545	-0.20734	0.0827094	-0.177234	-0.0658299	0.955378	-0.195802	-0.177234	-0.0843974	-0.158667	-0.102965	-0.158667	0.0827094	0.955378
Zm00001d035336	70.911	67.7228	3.18815	64.5347	-0.160202	-0.203034	0.969125	0.20215	-0.179979	0.0347911	0.329306	0.145209	-0.00536147	-0.23872	-0.137152	-0.179391	-0.0728255	-0.0140306	0.952411	-0.0177053	-0.135295	-0.161018	-0.146319	0.143981	-0.19409	-0.175717	0.952411
Zm00001d040660	68.2639	65.1542	3.10967	62.0445	-0.116324	0.0517459	0.962626	0.352575	0.0130991	-0.176936	-0.0073076	-0.171068	0.0359079	-0.19952	0.0268854	-0.132104	-0.0538578	0.0243884	0.952165	-0.176816	0.0691006	-0.176816	-0.243884	-0.15446	-0.143282	0.0355665	0.952165
Zm00001d047696	72.3046	69.4757	2.8288	66.6469	-0.00575643	-0.0489427	0.973733	0.341746	-0.106646	0.0205916	0.0126726	-0.0601171	0.0087683	-0.195948	-0.0766225	-0.0134963	-0.0877258	0.11022	0.951487	0.0112469	-0.0629826	-0.161955	-0.186698	-0.186698	-0.236185	-0.137212	0.951487
Zm00001d014191	62.1524	60.0198	2.13257	57.8873	-0.116441	-0.143523	0.950663	0.193329	-0.179375	0.193139	0.0788677	0.0339735	0.0281636	-0.225315	-0.112669	-0.130673	-0.0533931	-0.0533931	0.951241	0.178445	-0.115217	-0.161584	-0.17704	-0.115217	-0.207952	-0.115217	0.951241
Zm00001d026457	65.0655	61.8549	3.21061	58.6443	-0.139779	0.00451144	0.956397	0.315073	-0.00722537	-0.237263	0.0085145	-0.147907	0.11004	-0.178764	0.0619031	-0.156574	0.0279596	-0.0335515	0.950626	-0.24884	0.0894707	-0.156574	-0.187329	-0.156574	-0.125818	-0.00279596	0.950626
Zm00001d027448	76.9572	72.8247	4.1325	68.6922	-0.105732	0.0497731	0.978817	0.457307	0.0543079	-0.150329	0.0572098	-0.101522	-0.0301825	-0.271731	-0.166076	-0.113696	-0.107865	0.177832	0.950378	-0.145764	-0.119526	-0.180747	-0.209899	-0.0962039	-0.137018	-0.0174916	0.950378
Zm00001d049223	77.1642	72.8463	4.31798	68.5283	-0.156783	-0.136855	0.978511	0.374857	-0.0920124	-0.0193034	0.0144443	-0.0792297	0.184255	-0.243924	-0.0892842	-0.154468	0.097427	0.0836873	0.949288	-0.0262303	-0.0949288	-0.159047	-0.195687	-0.159047	-0.200267	-0.140728	0.949288
Zm00001d002815	72.2068	69.5196	2.68724	66.8323	0.0174252	-0.141743	0.97618	0.237095	-0.216856	-0.134827	0.237759	0.063949	0.0394732	-0.0887567	-0.0197	-0.014184	-0.0401879	0.0378239	0.947961	-0.196211	-0.0401879	-0.0661918	-0.1182	0.01182	-0.300227	-0.222215	0.947961
Zm00001d039606	68.4323	65.3399	3.09236	62.2475	-0.191364	-0.239805	0.96584	0.212345	-0.198612	-0.0829955	0.25753	0.0746226	0.113068	-0.191877	0.0763579	-0.203533	0.0222347	-0.0342073	0.944121	-0.147091	0.0786767	-0.184719	-0.128277	0.0598627	-0.222347	-0.184719	0.944121
Zm00001d046235	67.2396	63.9471	3.29254	60.6545	-0.188399	-0.184097	0.962415	0.242485	-0.138869	0.0150913	0.339171	0.126216	-0.0248044	-0.243129	-0.157638	-0.208942	-0.0910772	0.0267874	0.940239	-0.0321449	-0.15001	-0.15001	-0.179476	0.174118	-0.179476	-0.15001	0.940239
Zm00001d023459	58.0981	56.0269	2.07129	53.9556	-0.0382614	-0.217307	0.943725	0.142533	-0.245607	0.164273	0.100143	0.0318192	0.104079	-0.0915439	-0.0577381	-0.0634691	0.0238009	-0.0852866	0.940136	0.132888	-0.107104	-0.0416516	-0.194374	-0.107104	-0.238009	-0.259827	0.940136
Zm00001d044864	59.7165	56.0447	3.67171	52.373	-0.11456	-0.190244	0.940038	0.141613	-0.196376	-0.153741	0.372396	0.267103	-0.105287	-0.0979637	-0.034514	-0.164876	-0.164876	-0.033453	0.939074	-0.243729	-0.033453	-0.0597375	0.0979696	0.071685	-0.217445	-0.19116	0.939074
Zm00001d014383	52.9829	51.6279	1.35496	50.273	0.114789	0.107409	0.92983	0.146537	-0.189484	-0.051507	0.102438	0.0178402	-0.14095	-0.164919	-0.0567012	0.0750424	-0.212911	-0.0785327	0.938902	-0.0785327	-0.0209421	-0.174517	-0.0977296	-0.116926	-0.308895	0.0750424	0.938902
Zm00001d052038	59.9923	57.409	2.58333	54.8257	-0.195544	-0.251334	0.946389	0.198581	-0.19349	0.102763	0.0903485	0.0120459	0.115719	-0.183612	0.120155	-0.198666	0.00529776	-0.0529776	0.937703	0.0635731	0.121848	-0.198666	-0.169528	-0.111253	-0.198666	-0.198666	0.937703
Zm00001d018374	74.4795	69.3495	5.13	64.2195	-0.195274	-0.109421	0.972547	0.441245	-0.0388901	-0.122392	0.0226382	-0.0822703	0.113938	-0.232586	0.00514552	-0.194379	0.0110346	0.169764	0.935398	-0.138357	0.0297086	-0.185042	-0.157031	-0.166368	-0.203716	-0.101009	0.935398
Zm00001d038712	66.2679	62.1587	4.10929	58.0494	-0.0620271	-0.101612	0.959867	0.332994	-0.0868906	-0.196772	0.0413746	-0.107521	0.239221	-0.105853	-0.0908567	-0.0830233	0.177907	0.0213488	0.934605	-0.213488	-0.135209	-0.00474419	-0.187395	-0.135209	-0.187395	-0.187395	0.934605
Zm00001d002850	48.6069	47.3098	1.2971	46.0127	0.100149	-0.0384248	0.918881	0.0908204	-0.184695	-0.190852	0.148061	0.0279277	-0.034701	0.146405	0.0203251	0.0166723	-0.0881252	-0.140524	0.933651	-0.245322	-0.0357264	0.173869	-0.0881252	-0.114325	-0.245322	-0.166723	0.933651
Zm00001d005905	71.1823	67.0372	4.14513	62.8921	-0.179623	-0.185046	0.967834	0.398	-0.0923066	0.0506971	0.034927	-0.0303063	0.153933	-0.260851	-0.132092	-0.172266	0.0645999	0.143555	0.93311	0.0420412	-0.138428	-0.160987	-0.172266	-0.149708	-0.194825	-0.194825	0.93311
Zm00001d028808	61.4693	59.0391	2.43021	56.6089	0.0677446	0.0165211	0.952206	0.334812	-0.0916675	0.0586123	0.00419893	-0.0804675	-0.0513019	-0.207396	-0.134638	0.0607074	-0.14253	0.118775	0.931726	0.0607074	-0.113496	-0.171564	-0.229632	-0.171564	-0.229632	-0.113496	0.931726
Zm00001d033019	57.7107	53.2878	4.42295	48.8648	-0.141639	-0.197273	0.930876	0.0935966	-0.19664	-0.0529346	0.434162	0.185988	-0.102993	-0.0642596	-0.0305034	-0.199016	-0.163592	-0.0962875	0.927452	-0.131711	-0.0431523	-0.0183558	-0.14588	0.236693	-0.195473	-0.170677	0.927452
Zm00001d030843	54.3256	52.3692	1.95636	50.4129	0.0226795	-0.20818	0.934421	0.136062	-0.285994	0.164689	0.176218	0.133729	-0.0831515	-0.0773208	0.0363857	-0.00552102	-0.187715	0.00460085	0.92569	0.105819	0.0248446	-0.10674	-0.0966178	-0.0864959	-0.309177	-0.268689	0.92569
Zm00001d009891	65.223	61.9611	3.26192	58.6991	-0.199111	-0.226375	0.959914	0.361811	-0.157917	0.0916148	0.146205	0.121318	0.0191814	-0.247422	-0.124421	-0.205484	-0.0750806	0.185726	0.924677	0.0553226	-0.118548	-0.162016	-0.0533468	-0.0968145	-0.270685	-0.18375	0.924677
Zm00001d037425	52.822	48.7087	4.11334	44.5953	-0.044704	-0.233887	0.91644	0.0218978	-0.337675	0.0367386	0.396191	0.35213	-0.158889	-0.112097	-0.0104387	-0.0923098	-0.229527	-0.0923098	0.923098	-0.0648664	-0.00997944	-0.119753	0.127238	0.0723509	-0.311857	-0.202084	0.923098
Zm00001d012229	54.8535	51.1403	3.7132	47.4271	0.00875919	0.289095	0.921392	0.427204	0.182677	-0.269028	-0.108879	-0.263805	-0.0860469	-0.206203	-0.169316	-0.0165641	-0.142706	0.0745383	0.922491	-0.2268	-0.107666	-0.121682	-0.26184	-0.2268	-0.0445956	0.151625	0.922491
Zm00001d014489	44.9176	41.5345	3.3831	38.1514	0.102623	-0.075659	0.891588	-0.0133293	-0.269439	-0.0527133	0.363585	0.333597	-0.215501	-0.0779634	-0.188738	0.0371479	-0.242439	-0.156412	0.918923	-0.134906	-0.199426	-0.0273722	0.166188	0.0371479	-0.242439	-0.156412	0.918923
Zm00001d016155	51.9897	48.3895	3.60019	44.7894	-0.139003	-0.23272	0.924261	0.14171	-0.239009	-0.168603	0.345284	0.281625	0.0329151	-0.223526	-0.0330747	-0.159177	-0.0244888	-0.0581608	0.918329	-0.260193	-0.0244888	-0.192849	0.177544	0.0428554	-0.226521	-0.192849	0.918329
Zm00001d043374	63.5612	57.7665	5.7947	51.9718	-0.169402	-0.198075	0.947406	0.358625	-0.120623	-0.100506	-0.00365082	-0.126132	0.255538	-0.157503	0.129382	-0.164526	0.144619	0.0737731	0.911039	-0.125883	0.118857	-0.151645	-0.209609	-0.177407	-0.22249	-0.196728	0.911039
Zm00001d038959	43.0544	41.3535	1.70092	39.6526	-0.102513	-0.213037	0.900691	0.0847437	-0.229163	0.189212	0.0950174	0.0266745	-0.058258	0.0322381	0.186522	-0.149742	-0.172306	-0.104615	0.910762	0.143589	0.166153	-0.0143589	-0.217434	-0.127178	-0.239998	-0.19487	0.910762
Zm00001d049381	37.8471	36.2468	1.60038	34.6464	-0.199813	-0.0167718	0.889369	0.331351	0.226283	-0.165659	-0.0128114	-0.171701	-0.0524075	-0.149427	0.0596747	-0.204989	-0.13501	-0.0106029	0.906901	-0.158337	0.113804	-0.13501	-0.243867	-0.150561	0.20711	-0.189438	0.906901
Zm00001d031971	37.8144	36.5624	1.252	35.3104	0.245692	0.05303	0.886202	0.109548	-0.12952	-0.132087	0.0298146	-0.0921594	-0.0666526	0.181104	-0.00875526	0.169824	-0.123536	-0.116792	0.903225	-0.157256	-0.066213	0.191742	-0.204463	-0.190975	-0.197719	-0.207835	0.903225
Zm00001d037771	66.1769	59.7929	6.38398	53.409	-0.226445	-0.0965545	0.953524	0.514224	0.0190676	-0.211983	0.0661267	-0.0749854	0.0988695	-0.274388	-0.0164969	-0.217205	-0.00122715	0.255246	0.90318	-0.230704	0.0257701	-0.217205	-0.136213	-0.109216	-0.176709	-0.0957174	0.90318
Zm00001d049081	42.4647	39.2512	3.2135	36.0377	-0.176099	-0.178522	0.898828	0.164644	-0.134414	-0.0430907	0.0213828	-0.0860281	0.11986	-0.0894976	0.291384	-0.1888	0.00389279	-0.124569	0.903127	-0.0817486	0.303638	-0.16739	-0.1888	-0.16739	-0.14598	-0.14598	0.903127
Zm00001d043276	67.6608	59.1682	8.49253	50.6757	-0.203198	-0.140115	0.946232	0.482398	-0.0267571	-0.170788	-0.014252	-0.148139	0.312386	-0.268999	-0.0849354	-0.1859	0.230591	0.165727	0.896293	-0.172245	-0.0937259	-0.162003	-0.199556	-0.155175	-0.175659	-0.148348	0.896293
Zm00001d010033	52.5464	46.4754	6.07092	40.4045	-0.0260387	-0.180841	0.911557	0.0720798	-0.303131	0.049165	0.485079	0.258677	-0.150438	-0.154516	-0.112156	-0.0684963	-0.21254	-0.0463358	0.895489	-0.0352555	-0.112818	-0.123898	-0.112818	0.286073	-0.312263	-0.157139	0.895489
Zm00001d017251	43.5001	40.3533	3.14682	37.2065	-0.218716	-0.320821	0.902206	0.137137	-0.267209	-0.139172	0.227687	0.179639	0.281883	-0.151295	-0.016106	-0.241034	0.232233	-0.128095	0.893732	-0.214144	-0.0689367	-0.0689367	0.0977825	-0.0420465	-0.235656	-0.2249	0.893732
Zm00001d022104	40.95	37.379	3.571	33.808	0.0328061	0.378524	0.87482	0.412096	0.275769	-0.244236	-0.118379	-0.252302	-0.17421	-0.251449	-0.324772	0.00631498	-0.202079	0.0490626	0.893327	-0.180706	-0.25017	-0.116584	-0.244827	-0.21811	0.0704363	0.193336	0.893327
Zm00001d003781	33.919	32.1735	1.74552	30.4279	0.124183	0.386518	0.859463	0.213435	0.0776701	-0.24746	-0.039575	-0.185877	-0.177102	-0.161321	-0.198551	0.0701634	-0.2037	-0.12901	0.891754	-0.216149	-0.141458	-0.0916651	-0.2037	-0.166355	-0.104113	0.294234	0.891754
Zm00001d042646	55.06	47.5975	7.46252	40.135	-0.0660854	0.250127	0.911351	0.576857	0.279951	-0.321018	-0.115435	-0.27878	-0.0299428	-0.288255	-0.247307	-0.0668937	-0.0852895	0.227439	0.889687	-0.269247	-0.177268	-0.158873	-0.250852	-0.21406	0.0250852	0.0802725	0.889687
Zm00001d017643	51.9395	42.9833	8.95621	34.0271	-0.0670066	-0.18104	0.900761	0.081261	-0.245298	-0.0836634	0.532429	0.253733	-0.0690814	-0.213799	-0.148874	-0.0981257	-0.110119	-0.0861325	0.885311	-0.170084	-0.146098	-0.158091	-0.0861325	0.357613	-0.218057	-0.170084	0.885311
Zm00001d022122	56.7006	51.8773	4.82327	47.0541	-0.177806	-0.196871	0.931875	0.435465	-0.105007	0.127253	-0.00593548	-0.0671842	0.191579	-0.295078	-0.149088	-0.156559	0.0945876	0.202222	0.883905	0.130466	-0.156559	-0.192437	-0.228315	-0.156559	-0.228315	-0.192437	0.883905
Zm00001d006591	49.3778	43.7865	5.5913	38.1952	-0.31871	-0.0520982	0.910941	0.571896	0.209084	-0.0888991	-0.0133328	-0.0818732	0.0147075	-0.41499	-0.204942	-0.28684	-0.0659733	0.281104	0.8806	-0.0659733	-0.129078	-0.28684	-0.129078	-0.160631	0.0602365	-0.0975258	0.8806
Zm00001d009557	41.822	36.9408	4.88117	32.0596	0.0631587	0.345897	0.874782	0.493254	0.342988	-0.342784	-0.131752	-0.310319	-0.127353	-0.197174	-0.285262	0.0459426	-0.16215	0.135125	0.878314	-0.281061	-0.221605	-0.0729676	-0.281061	-0.221605	0.135125	0.0459426	0.878314
Zm00001d034995	59.317	50.2363	9.08067	41.1557	-0.0902032	0.112338	0.922228	0.619019	0.187921	-0.214953	-0.138808	-0.272008	0.0466518	-0.211744	-0.179712	-0.0905106	-0.0351986	0.32433	0.87745	-0.173479	-0.145823	-0.0905106	-0.284103	-0.256447	-0.0905106	-0.0351986	0.87745
Zm00001d015131	28.0111	25.1216	2.88957	22.232	-0.114434	-0.225619	0.833381	0.00260793	-0.300885	0.304815	0.190669	0.369636	-0.191161	-0.131639	-0.153692	-0.164405	-0.249177	-0.107891	0.866982	0.245324	-0.164405	-0.0655053	0.202938	-0.164405	-0.263306	-0.136148	0.866982
Zm00001d011369	52.9959	48.1934	4.80252	43.3908	-0.208018	-0.238699	0.928026	0.397416	-0.129952	-0.224434	0.309417	0.084041	0.181118	-0.196551	-0.132863	-0.220281	0.11864	0.188762	0.866603	-0.282611	-0.157951	-0.0722465	-0.103412	0.134223	-0.255342	-0.216385	0.866603
Zm00001d011555	52.898	43.9428	8.95522	34.9876	-0.119373	0.210933	0.90329	0.626001	0.251489	-0.271219	-0.0829882	-0.228529	-0.0513033	-0.32811	-0.266277	-0.115719	-0.115719	0.320707	0.86624	-0.224826	-0.188457	-0.188457	-0.224826	-0.188457	-0.0429814	0.102494	0.86624
Zm00001d023936	48.2849	37.4455	10.8394	26.606	-0.188991	-0.305672	0.879675	0.0475532	-0.278474	-0.0269993	0.564173	0.297197	-0.0753591	-0.0891979	-0.0248369	-0.240318	-0.131978	-0.0886418	0.86475	-0.131978	-0.0453058	-0.0453058	-0.0886418	0.366386	-0.240318	-0.21865	0.86475
Zm00001d006193	49.5789	36.6494	12.9294	23.72	-0.142341	-0.214035	0.875025	0.0635364	-0.230256	-0.0639249	0.584081	0.311595	-0.132628	-0.185119	-0.138734	-0.184818	-0.171869	-0.081226	0.864056	-0.15892	-0.133022	-0.120073	-0.0553278	0.397889	-0.197768	-0.15892	0.864056
Zm00001d020985	35.7487	32.7076	3.04108	29.6665	-0.233734	-0.260832	0.869881	0.202799	-0.205409	0.333775	-0.00447976	0.0257963	0.188506	-0.290974	-0.125735	-0.222768	0.105642	-0.0459315	0.863513	0.333004	-0.146981	-0.197506	-0.172243	-0.172243	-0.197506	-0.146981	0.863513
Zm00001d037766	29.2999	27.4383	1.86156	25.5767	0.373977	0.00744576	0.851883	-0.0237589	-0.301771	-0.0674726	0.190087	0.0472122	0.0230501	-0.0391226	-0.135439	0.339657	-0.00952309	-0.219031	0.863427	-0.114277	-0.184113	-0.0444411	-0.114277	-0.00952309	-0.253949	-0.253949	0.863427
Zm00001d028154	59.1261	50.6369	8.48921	42.1477	-0.217243	-0.162737	0.924209	0.554182	-0.0227295	-0.00460497	-0.044981	-0.118302	0.231922	-0.325266	-0.149991	-0.1866	0.134118	0.305168	0.861079	0.00583124	-0.143837	-0.207981	-0.207981	-0.1866	-0.207981	-0.165218	0.861079
Zm00001d009907	34.8014	30.2889	4.51252	25.7764	0.191227	0.40739	0.849648	0.428305	0.268209	-0.391385	-0.0919642	-0.227213	-0.216082	-0.204606	-0.264413	0.170743	-0.248492	0.120435	0.858288	-0.349108	-0.181414	-0.131106	-0.147875	-0.231722	0.0533571	0.0868959	0.858288
Zm00001d034263	30.9504	26.797	4.1534	22.6436	-0.251229	-0.325038	0.840919	0.103944	-0.270758	0.433577	0.161785	0.247079	-0.0613169	-0.216538	-0.108686	-0.268518	-0.147959	-0.0273998	0.846655	0.394558	-0.117819	-0.147959	-0.0273998	-0.0876795	-0.238379	-0.178099	0.846655
Zm00001d032501	42.0334	33.3907	8.64266	24.748	-0.187585	-0.181361	0.87342	0.30841	-0.12335	-0.176156	-0.0109298	-0.144708	0.494492	-0.265513	-0.0665102	-0.167914	0.441462	-0.0619354	0.842666	-0.183054	-0.11114	-0.156559	-0.175484	-0.126279	-0.164129	-0.137634	0.842666
Zm00001d053952	59.2995	47.0493	12.2501	34.7992	-0.22684	-0.143656	0.909943	0.582209	0.0233178	-0.207815	-0.0255795	-0.164789	0.340278	-0.319513	-0.127276	-0.193083	0.258014	0.286208	0.840682	-0.202481	-0.127298	-0.193083	-0.193083	-0.146094	-0.16489	-0.16489	0.840682
Zm00001d049055	24.9963	22.3588	2.63755	19.7212	0.435635	0.0527857	0.81849	-0.0511567	-0.293939	-0.00120142	0.213287	0.133145	-0.166824	-0.0544257	-0.148551	0.399906	-0.204952	-0.177458	0.839803	-0.0537374	-0.163712	-0.0949777	-0.0262438	-0.0262438	-0.246192	-0.246192	0.839803
Zm00001d046330	41.7707	28.9449	12.8258	16.119	-0.230378	-0.401275	0.842455	-0.0137134	-0.363819	0.226405	0.562532	0.4707	-0.144992	-0.187511	-0.116554	-0.268422	-0.202808	-0.079781	0.838819	0.117062	-0.128992	-0.128992	0.0760529	0.297501	-0.268422	-0.252019	0.838819
Zm00001d001894	58.9896	46.847	12.1426	34.7045	-0.217315	-0.13492	0.909871	0.596343	0.0111293	-0.189693	-0.0244211	-0.137247	0.310352	-0.330995	-0.157448	-0.18486	0.227994	0.320424	0.838033	-0.18486	-0.15405	-0.197184	-0.160212	-0.160212	-0.197184	-0.147888	0.838033
Zm00001d010814	29.1039	25.9048	3.19912	22.7057	-0.199261	-0.0736909	0.845859	0.463577	0.225762	-0.103122	-0.181583	-0.283122	0.231429	-0.109197	-0.169418	-0.198523	0.177027	0.0982076	0.835397	-0.0547939	-0.203159	0.0564799	-0.319069	-0.277342	0.153844	-0.268069	0.835397
Zm00001d017140	43.2636	33.732	9.53155	24.2005	-0.161957	-0.187707	0.876678	0.224574	-0.139924	-0.138988	0.527198	0.166694	-0.0636749	-0.21379	-0.107073	-0.183881	-0.121162	0.0669954	0.835304	-0.21524	-0.0898023	-0.152521	-0.199561	0.41195	-0.183881	-0.168201	0.835304
Zm00001d034629	36.7155	32.6051	4.11046	28.4946	0.0833344	0.0571112	0.881448	0.473759	-0.0403834	-0.332627	0.0444141	0.00819993	0.0273216	-0.251892	-0.177829	0.0861493	-0.0361271	0.284849	0.835093	-0.357103	-0.143119	-0.188973	0.0861493	-0.204257	-0.265396	-0.0972654	0.835093
Zm00001d052416	27.2977	25.8423	1.45541	24.3869	0.251199	0.114399	0.844888	0.188283	-0.120796	-0.237039	0.173409	-0.0302113	-0.252955	0.218498	0.0183517	0.157475	-0.320135	0.0648046	0.834683	-0.284492	-0.00648046	0.207375	-0.191822	-0.042123	-0.313006	-0.10628	0.834683
Zm00001d041481	23.5002	20.1293	3.37088	16.7584	0.111662	-0.136255	0.793281	-0.159413	-0.2903	-0.191911	0.428169	0.329114	-0.236821	0.155801	0.120202	0.0201916	-0.275952	-0.275952	0.834586	-0.31297	0.0942275	0.0942275	0.168263	0.0942275	-0.201916	-0.238934	0.834586
Zm00001d040127	23.909	20.3015	3.60744	16.6941	0.029403	0.3882	0.796084	0.381675	0.42859	-0.303602	-0.0444646	-0.195262	-0.280667	-0.292346	-0.386618	0.0169388	-0.28405	0.0241052	0.833909	-0.241052	-0.28405	-0.155055	-0.176554	-0.133556	0.325094	0.07427	0.833909
Zm00001d006553	31.9718	23.7527	8.2191	15.5336	0.187374	-0.190242	0.808493	-0.173279	-0.429762	0.037699	0.541919	0.443253	-0.204294	-0.0852915	-0.124639	0.135823	-0.232276	-0.232276	0.828714	-0.0807062	-0.145665	-0.102359	0.157475	0.244087	-0.297235	-0.275582	0.828714
Zm00001d052434	40.4381	28.9631	11.475	17.4881	-0.117995	-0.296529	0.849239	0.0176023	-0.318157	0.0286633	0.571205	0.237939	-0.0335962	-0.131257	-0.000436231	-0.150783	-0.0972793	-0.110655	0.825658	-0.0705275	-0.0170239	-0.124031	-0.204286	0.437757	-0.25779	-0.231038	0.825658
Zm00001d047324	34.0999	25.6435	8.45638	17.1871	-0.199734	-0.284613	0.841569	0.141431	-0.30097	-0.123377	0.487032	0.459357	-0.00478981	-0.264945	-0.223598	-0.229858	-0.0309921	0.0258268	0.821292	-0.229858	-0.229858	-0.14463	0.309921	0.167874	-0.315087	-0.14463	0.821292
Zm00001d027878	31.4356	22.0818	9.35377	12.728	0.126473	-0.00259609	0.806472	-0.00928985	-0.245613	-0.00254983	0.56088	0.340387	-0.338906	-0.205909	-0.305231	0.0765979	-0.354488	-0.089958	0.811403	-0.0801606	-0.276109	-0.148742	-0.0115787	0.37052	-0.236919	-0.0605658	0.811403
Zm00001d014762	33.8134	28.8697	4.94365	23.9261	-0.311384	-0.335543	0.863206	0.272745	-0.193735	-0.0335835	0.443735	0.194712	-0.0333382	-0.220511	0.124803	-0.315628	-0.14394	0.161282	0.809881	-0.124864	0.161282	-0.239322	-0.124864	0.275741	-0.258399	-0.20117	0.809881
Zm00001d052471	51.3054	37.9686	13.3368	24.6318	-0.252657	-0.197964	0.876426	0.530686	-0.0406627	-0.121767	-0.0751793	-0.182262	0.454957	-0.317562	-0.11946	-0.214617	0.375579	0.219351	0.809547	-0.110465	-0.145182	-0.179899	-0.214617	-0.179899	-0.197258	-0.162541	0.809547
Zm00001d020714	39.7415	28.5267	11.2149	17.3118	0.0380864	0.300811	0.841526	0.604919	0.297845	-0.392152	-0.293531	-0.490165	0.0960927	-0.173745	-0.0629832	0.0458562	0.0185903	0.236717	0.8093	-0.322233	-0.00867549	-0.117739	-0.390397	-0.335866	0.00495743	0.0594891	0.8093
Zm00001d047661	38.4695	28.0165	10.4529	17.5636	-0.135206	-0.254582	0.85212	0.210958	-0.206936	-0.249858	0.552857	0.302824	0.0385555	-0.281624	-0.150181	-0.140625	7.64823e-18	0.0703123	0.808592	-0.351562	-0.140625	-0.210937	0.0703123	0.351562	-0.210937	-0.246093	0.808592
Zm00001d002726	37.0168	10.9381	26.0787	-15.1406	-0.167731	-0.313978	0.787958	-0.0740238	-0.328306	-0.0327717	0.591578	0.577087	-0.178334	-0.177564	-0.14342	-0.217905	-0.19769	-0.154372	0.8073	-0.163035	-0.14282	-0.116829	0.362563	0.241271	-0.21213	-0.206354	0.8073
Zm00001d031412	24.2106	21.2365	2.97401	18.2625	-0.222972	-0.314958	0.817027	0.182466	-0.222172	0.277779	-0.0414876	-0.0543314	0.106297	-0.0842158	0.314416	-0.220429	-0.042468	0.00202229	0.802848	0.246719	0.313454	-0.175939	-0.242674	-0.220429	-0.242674	-0.220429	0.802848
Zm00001d044986	23.6656	17.9786	5.68696	12.2916	-0.201895	0.233503	0.785004	0.530687	0.526785	-0.321413	-0.141721	-0.294813	-0.0712656	-0.324465	-0.286267	-0.184869	-0.096836	0.123246	0.801097	-0.246492	-0.193672	-0.167262	-0.237688	-0.193672	0.422557	-0.0264098	0.801097
Zm00001d032339	36.4152	24.8994	11.5158	13.3836	-0.186061	0.298158	0.82016	0.675109	0.465686	-0.345117	-0.157991	-0.321844	-0.0723969	-0.355692	-0.333516	-0.174116	-0.113313	0.312302	0.798721	-0.265319	-0.234918	-0.174116	-0.265319	-0.204517	0.190698	0.129896	0.798721
Zm00001d021370	27.2074	17.7898	9.41753	8.37231	-0.0963517	-0.41355	0.785781	-0.0761674	-0.467495	0.35221	0.419901	0.548948	-0.137767	-0.191792	-0.137429	-0.123608	-0.197105	-0.0868599	0.795102	0.243876	-0.160357	-0.160357	0.280624	0.0601338	-0.344099	-0.30735	0.795102
Zm00001d052964	43.2919	30.6199	12.672	17.9479	-0.23784	-0.28047	0.851538	0.400264	-0.166407	-0.0270904	-0.0521774	-0.151368	0.533099	-0.300417	-0.0391233	-0.19698	0.449628	0.0942078	0.792202	-0.0299752	-0.0856434	-0.201262	-0.222673	-0.154158	-0.248366	-0.19698	0.792202
Zm00001d024648	36.7311	27.2766	9.45452	17.8221	0.138656	0.262791	0.846752	0.633113	0.166885	-0.295029	-0.105689	-0.264921	-0.073917	-0.208882	-0.249864	0.138525	-0.145816	0.422865	0.787404	-0.255177	-0.196851	-0.116653	-0.255177	-0.211433	-0.18227	0.0145816	0.787404
Zm00001d050224	35.7457	28.9497	6.79601	22.1537	0.0114023	-0.0704034	0.855434	0.533755	-0.0621503	0.0243317	-0.178464	-0.260221	0.175409	-0.189338	0.0338156	0.042944	0.042944	0.346619	0.785261	0.042944	0.042944	-0.193248	-0.328215	-0.294473	-0.294473	-0.193248	0.785261
Zm00001d018906	50.2114	34.2496	15.9618	18.2879	-0.188131	-0.150915	0.860591	0.629199	-0.0173103	-0.211485	-0.0464339	-0.17636	0.388338	-0.31072	-0.137303	-0.148483	0.302936	0.376805	0.770771	-0.205937	-0.148483	-0.181314	-0.189522	-0.156691	-0.255183	-0.164899	0.770771
Zm00001d044385	47.0789	29.2602	17.8187	11.4415	-0.25714	-0.221523	0.833484	0.57117	-0.030016	-0.167444	-0.0868653	-0.202232	0.512552	-0.325799	-0.0918936	-0.206679	0.430284	0.273493	0.753665	-0.157682	-0.118484	-0.196879	-0.206679	-0.17728	-0.196879	-0.196879	0.753665
Zm00001d023478	50.1498	30.9735	19.1764	11.7971	-0.220652	-0.115286	0.841531	0.683794	0.0663717	-0.22776	-0.102801	-0.235841	0.391373	-0.340269	-0.150896	-0.172204	0.306046	0.409197	0.751474	-0.205025	-0.14876	-0.200336	-0.22378	-0.18627	-0.18627	-0.144072	0.751474
Zm00001d043938	29.1897	23.9692	5.2205	18.7487	-0.316357	-0.430555	0.836873	0.445412	-0.230688	0.177266	0.255042	0.174949	0.182964	-0.316181	-0.151045	-0.288768	0.0823123	0.364333	0.750256	0.126842	-0.170022	-0.199708	-0.0958061	0.0823123	-0.34814	-0.303611	0.750256
Zm00001d003400	20.1361	5.64168	14.4944	-8.8527	-0.166125	-0.408753	0.719069	-0.138306	-0.458773	0.57511	0.251064	0.416755	-0.0859764	-0.178149	-0.0694825	-0.189116	-0.158967	-0.189116	0.745499	0.504308	-0.098669	-0.158967	0.112373	-0.0383713	-0.309711	-0.219265	0.745499
Zm00001d026050	21.4217	15.1289	6.2928	8.83608	-0.223675	-0.372366	0.769513	0.178101	-0.290359	0.534397	0.0863553	0.131404	0.0263582	-0.202117	-0.0408423	-0.217366	-0.0874189	0.0945069	0.744242	0.510337	-0.0614295	-0.165387	-0.191377	-0.0874189	-0.295334	-0.243355	0.744242
Zm00001d017285	47.1441	28.573	18.571	10.002	-0.252745	-0.213186	0.828289	0.605441	-0.0178187	-0.168672	-0.0892584	-0.206333	0.494472	-0.333102	-0.101006	-0.199723	0.408604	0.323361	0.741827	-0.157101	-0.122229	-0.203597	-0.211347	-0.176475	-0.207472	-0.195848	0.741827
Zm00001d030214	48.3407	28.9994	19.3413	9.65807	-0.23568	-0.116352	0.834608	0.722693	0.087172	-0.213404	-0.0845404	-0.213641	0.326022	-0.340107	-0.155483	-0.187977	0.233825	0.481405	0.738154	-0.192562	-0.142129	-0.201731	-0.215486	-0.174223	-0.192562	-0.146714	0.738154
Zm00001d021285	20.8641	14.9353	5.92878	9.00657	-0.342746	-0.461542	0.775783	0.130512	-0.300194	-0.105226	0.393998	0.221881	0.446354	-0.343693	-0.0458688	-0.315102	0.407007	-0.108785	0.737114	-0.191312	-0.0881536	-0.253207	0.0356366	0.241953	-0.191312	-0.273839	0.737114
Zm00001d020977	14.4221	8.45472	5.96741	2.48732	-0.270121	0.281528	0.688835	0.460556	0.601018	-0.26015	-0.183077	-0.316321	-0.180927	-0.298924	-0.207152	-0.260329	-0.208263	0.0520658	0.728921	-0.173553	-0.0867763	-0.173553	-0.260329	-0.208263	0.520658	0.069421	0.728921
Zm00001d018369	24.7869	9.70148	15.0854	-5.38392	-0.172793	-0.334978	0.699752	-0.0837991	-0.349547	0.0359736	0.480606	0.655751	-0.165969	-0.203254	-0.188395	-0.21497	-0.177236	-0.126924	0.728383	-0.0891898	-0.189814	-0.126924	0.564868	0.0617468	-0.227548	-0.202392	0.728383
Zm00001d011620	38.6329	25.4041	13.2287	12.1754	-0.104509	-0.111872	0.830216	0.610205	-0.054569	-0.345494	0.052915	-0.181473	0.345949	-0.251122	-0.034318	-0.0726346	0.254221	0.39949	0.726346	-0.363173	-0.0363173	-0.181586	-0.217904	-0.0363173	-0.326856	-0.145269	0.726346
Zm00001d020392	39.9527	19.394	20.5587	-1.16465	-0.138697	-0.305638	0.705416	-0.0846922	-0.334975	-0.129924	0.660025	0.632544	-0.218885	-0.100848	-0.143004	-0.203667	-0.224605	-0.109447	0.717594	-0.276949	-0.151323	-0.0361652	0.434934	0.298839	-0.245543	-0.203667	0.717594
Zm00001d002038	58.9627	42.4282	16.5344	25.8938	-0.194837	-0.350631	0.730178	-0.0752372	-0.33221	-0.0419137	0.760351	0.464758	-0.173212	-0.063724	-0.0364888	-0.256335	-0.205758	-0.117248	0.717279	-0.180469	-0.0540258	-0.0287372	0.0218402	0.565547	-0.243691	-0.218402	0.717279
Zm00001d038004	36.3635	6.4956	29.8679	-23.3723	-0.129184	-0.0371672	0.774944	0.520061	0.0606034	-0.397775	-0.227312	-0.398176	0.546484	-0.173965	0.0518974	-0.0988325	0.474945	0.142758	0.716536	-0.370622	0.0219628	-0.0988325	-0.280025	-0.280025	-0.129031	-0.0988325	0.716536
Zm00001d005828	21.2648	15.6295	5.6353	9.99422	-0.281244	-0.358192	0.778335	0.341473	-0.227134	-0.327438	0.269804	0.18674	0.393197	-0.271765	-0.0111468	-0.262874	0.33798	0.150214	0.713514	-0.413087	-0.0375534	-0.187767	0.187767	0.0375534	-0.300427	-0.22532	0.713514
Zm00001d038532	11.9853	8.44285	3.54242	4.90043	0.540594	0.084441	0.684644	-0.14837	-0.301086	-0.153392	0.257872	0.114993	-0.269578	0.30314	0.0239832	0.446408	-0.30109	-0.19759	0.710907	-0.23209	-0.0365908	0.216408	-0.0480907	0.00940906	-0.28959	-0.27809	0.710907
Zm00001d037978	16.8217	10.3548	6.46689	3.88793	0.42547	-0.0278619	0.716215	-0.13615	-0.397051	-0.152722	0.503191	0.18126	-0.149502	0.0714508	-0.00288133	0.370006	-0.183908	-0.183908	0.707171	-0.256158	-0.0394089	-0.0153257	-0.135742	0.345923	-0.352491	-0.256158	0.707171
Zm00001d042809	20.8109	8.01477	12.7961	-4.78134	-0.238227	-0.427811	0.731187	0.128914	-0.35091	0.19412	-0.0348921	-0.0104605	0.598995	-0.19448	-0.018208	-0.215789	0.537398	-0.13971	0.704773	0.172216	-0.124494	-0.0940619	-0.116886	-0.177749	-0.284261	-0.261437	0.704773
Zm00001d038146	9.25773	6.23464	3.02309	3.21154	0.306116	-0.0649434	0.676248	-0.0893361	-0.374751	0.483632	0.00840709	0.0252609	-0.0506913	-0.066657	-0.139794	0.288992	-0.114796	-0.18087	0.692779	0.479873	-0.188212	-0.0854294	-0.254286	-0.129479	-0.313019	-0.195553	0.692779
Zm00001d039267	44.3961	22.3596	22.0365	0.323136	-0.161431	-0.134498	0.791651	0.64865	-0.00887888	-0.264174	-0.102672	-0.248519	0.498142	-0.345378	-0.109277	-0.101804	0.415049	0.384284	0.691934	-0.249477	-0.120263	-0.231018	-0.212559	-0.169488	-0.249477	-0.157182	0.691934
Zm00001d000204	18.4058	9.09472	9.3111	-0.216387	-0.153412	-0.379734	0.67731	-0.0986969	-0.37599	0.640545	0.178356	0.196454	-0.0596205	-0.110866	0.0435398	-0.166972	-0.157743	-0.166972	0.691383	0.599087	0.0130054	-0.134669	-0.213121	0.022235	-0.240809	-0.245424	0.691383
Zm00001d014669	21.5018	9.14007	12.3617	-3.22161	-0.184298	-0.147173	0.728817	0.334795	-0.0803637	-0.14619	-0.158818	-0.29259	0.250278	-0.0571026	0.511842	-0.166526	0.0951576	0.0927568	0.688147	-0.166526	0.5417	-0.214541	-0.291366	-0.262556	-0.228946	-0.0873005	0.688147
Zm00001d028164	32.6271	16.2919	16.3352	-0.0432737	-0.038211	-0.181324	0.7249	0.299386	-0.201265	-0.210116	-0.15653	-0.299879	0.663483	-0.199409	0.154082	0.00971869	0.583122	-0.0291561	0.67059	-0.213811	0.0971869	-0.204093	-0.252686	-0.213811	-0.262405	-0.184655	0.67059
Zm00001d029478	43.848	24.2945	19.5534	4.74108	-0.25778	0.102601	0.756255	0.854523	0.34782	-0.279352	-0.21684	-0.344596	0.152959	-0.377283	-0.239301	-0.209415	0.0702085	0.589509	0.669401	-0.209415	-0.169469	-0.209415	-0.275992	-0.249361	-0.0229993	0.0169469	0.669401
Zm00001d013834	19.6916	10.0216	9.67	0.35165	0.0364616	-0.157282	0.740342	0.317319	-0.192286	-0.334619	0.0223047	-0.286149	0.432974	-0.0371737	0.350229	0.0579993	0.318996	0.0869989	0.666992	-0.376995	0.318996	-0.144998	-0.347996	-0.0289996	-0.318996	-0.231997	0.666992
Zm00001d047790	38.4062	20.3114	18.0949	2.21653	-0.330196	0.0274302	0.744614	0.837642	0.379631	-0.176551	-0.229904	-0.340007	0.186317	-0.434671	-0.24494	-0.263078	0.100929	0.555938	0.66514	-0.0992746	-0.172076	-0.263078	-0.299478	-0.244877	0.0827289	-0.0628739	0.66514
Zm00001d051420	21.6229	9.00673	12.6162	-3.60943	-0.142781	-0.229344	0.725271	0.372964	-0.119672	-0.175459	-0.0948092	-0.250678	0.252093	0.0567147	0.523374	-0.135985	0.0915696	0.198654	0.663804	-0.216299	0.519908	-0.0958286	-0.283227	-0.222992	-0.28992	-0.229685	0.663804
Zm00001d021880	37.8667	18.4288	19.4379	-1.00917	-0.0808525	0.0782034	0.758392	0.790479	0.170537	-0.145067	-0.227246	-0.321469	0.214996	-0.403018	-0.271273	-0.0186957	0.125261	0.577696	0.659957	-0.0803914	-0.224348	-0.265479	-0.286044	-0.265479	-0.183218	-0.0392609	0.659957
Zm00001d037343	40.352	10.0493	30.3027	-20.2534	-0.163299	-0.0765624	0.746114	0.628113	0.0828138	-0.337457	-0.130482	-0.321536	0.573109	-0.389248	-0.177096	-0.0936186	0.518184	0.293983	0.658785	-0.30262	-0.188619	-0.241819	-0.257019	-0.139219	-0.108819	-0.139219	0.658785
Zm00001d038965	42.2402	21.7685	20.4717	1.29683	-0.226861	-0.0109125	0.762652	0.820621	0.188122	-0.175595	-0.171527	-0.282869	0.231748	-0.371731	-0.21444	-0.172548	0.135882	0.61039	0.657841	-0.125098	-0.172548	-0.219999	-0.26745	-0.219999	-0.172548	-0.0539214	0.657841
Zm00001d038920	36.7416	10.0632	26.6784	-16.6152	-0.0417125	-0.0286917	0.733166	0.612393	-0.00881762	-0.395568	-0.160653	-0.325706	0.5418	-0.313034	-0.05751	0.017924	0.468584	0.327753	0.637582	-0.376404	-0.0665748	-0.235572	-0.207406	-0.207406	-0.263739	-0.0947411	0.637582
Zm00001d025774	12.3471	6.57962	5.76746	0.812158	0.674946	0.279793	0.611998	-0.0458962	-0.210546	-0.178783	0.147225	0.109241	-0.289137	-0.00133507	-0.236672	0.634755	-0.292232	-0.0978637	0.634755	-0.217475	-0.232426	-0.0530095	0.0965045	-0.0829123	-0.232426	-0.157669	0.634755
Zm00001d018696	18.5182	6.64672	11.8714	-5.22471	-0.315481	-0.539015	0.612456	-0.131074	-0.457022	0.589181	0.317186	0.536916	0.0620967	-0.305884	-0.22162	-0.313759	0.02438	-0.17384	0.630699	0.514099	-0.267119	-0.19716	0.257579	0.0360399	-0.2438	-0.267119	0.630699
Zm00001d047468	14.5772	5.20785	9.36936	-4.16152	-0.254818	-0.433565	0.680384	0.268336	-0.295047	0.560688	0.135585	0.261869	0.0377901	-0.320944	-0.208838	-0.224165	-0.0597774	0.268998	0.630652	0.532019	-0.224165	-0.224165	-0.0268998	-0.0597774	-0.322798	-0.289921	0.630652
Zm00001d000072	90.0143	76.4358	13.5785	62.8573	-0.179579	-0.340369	0.641165	-0.0992975	-0.33864	-0.097725	0.835692	0.573568	-0.192232	-0.140823	-0.12959	-0.231198	-0.1988	-0.101609	0.627326	-0.247396	-0.134006	-0.0854106	0.173766	0.627326	-0.231198	-0.1988	0.627326
Zm00001d023568	24.7386	7.91635	16.8222	-8.90588	-0.13323	0.472974	0.653777	0.712514	0.522804	-0.483289	-0.337724	-0.516636	-0.0944217	-0.242548	-0.0920435	-0.128712	-0.158836	0.368334	0.624388	-0.384765	0.0369703	-0.158836	-0.339579	-0.324518	0.11228	0.353272	0.624388
Zm00001d033580	35.8487	18.4753	17.3734	1.10183	0.0654975	0.341728	0.702835	0.808462	0.318895	-0.389443	-0.300524	-0.464661	0.123182	-0.317506	-0.29635	0.104404	0.0606539	0.5492	0.618471	-0.300287	-0.231015	-0.179973	-0.333099	-0.296641	-0.110702	0.118988	0.618471
Zm00001d051419	62.6413	34.5504	28.0909	6.45946	-0.246115	-0.477749	0.604851	-0.156629	-0.442	-0.0407437	0.726829	0.736902	-0.108887	-0.120628	-0.0865569	-0.29795	-0.114901	-0.132334	0.608578	-0.210783	-0.114901	-0.0626011	0.512695	0.364513	-0.289233	-0.263083	0.608578
Zm00001d048629	25.7475	20.4766	5.27087	15.2057	0.257819	0.00806703	0.609138	-0.144441	-0.237567	-0.165315	0.655647	0.210736	-0.249063	0.0823122	-0.200208	0.177651	-0.233752	-0.201611	0.608339	-0.253036	-0.24018	0.119798	-0.233752	0.595483	-0.182326	-0.156614	0.608339
Zm00001d013611	23.5618	10.76	12.8017	-2.04168	-0.189844	0.115228	0.687453	0.745264	0.278658	-0.443687	-0.255366	-0.434864	0.166533	-0.195594	0.186149	-0.153293	0.043433	0.493092	0.605507	-0.406226	0.268262	-0.2095	-0.293811	-0.293811	-0.0970855	0.043433	0.605507
Zm00001d005924	44.8687	20.0388	24.83	-4.79118	-0.296125	-0.0475582	0.699333	0.791048	0.221079	-0.255052	-0.288556	-0.402468	0.496117	-0.381384	-0.163055	-0.224334	0.417262	0.478954	0.602337	-0.187319	-0.150304	-0.211996	-0.298365	-0.286026	-0.0762736	-0.0639353	0.602337
Zm00001d029417	67.6131	39.085	28.5281	10.557	-0.249743	-0.558096	0.61432	-0.164341	-0.539725	0.376209	0.747964	0.685296	-0.117203	-0.250843	-0.153295	-0.269226	-0.155322	-0.0869806	0.596438	0.231948	-0.178103	-0.200884	0.209168	0.505316	-0.360348	-0.292006	0.596438
Zm00001d013210	29.687	12.7956	16.8914	-4.09583	-0.258204	-0.137503	0.703116	0.743268	0.145696	-0.329098	-0.178558	-0.354401	0.357518	-0.178915	0.182362	-0.207193	0.226926	0.530808	0.595926	-0.315723	0.20522	-0.163781	-0.294017	-0.228899	-0.163781	-0.185487	0.595926
Zm00001d033265	40.5931	9.21792	31.3752	-22.1573	-0.0355354	-0.0424719	0.686992	0.591044	-0.00737185	-0.290274	-0.257158	-0.405154	0.63692	-0.319652	-0.0777829	0.0361553	0.566434	0.282356	0.594841	-0.247922	-0.105884	-0.228984	-0.295269	-0.257392	-0.228984	-0.115353	0.594841
Zm00001d005933	5.72963	2.43358	3.29606	-0.862483	0.571577	0.494804	0.510154	-0.0692223	-0.082598	0.174713	-0.174945	-0.196737	-0.306474	-0.0357078	-0.32343	0.523295	-0.307712	-0.226638	0.563831	0.239536	-0.307712	-0.0239536	-0.287443	-0.226638	-0.165833	0.219268	0.563831
Zm00001d043528	30.5787	16.8025	13.7762	3.02632	0.0738409	0.185481	0.669823	0.769516	0.122336	-0.279488	-0.282895	-0.397443	0.302483	-0.362688	-0.256061	0.135299	0.227595	0.562171	0.562171	-0.210814	-0.222351	-0.245425	-0.280037	-0.291574	-0.280037	0.0430019	0.562171
Zm00001d022494	32.9298	9.66181	23.268	-13.6062	0.0887389	0.471188	0.616969	0.690676	0.32916	-0.485973	-0.403055	-0.567727	0.297525	-0.360828	-0.357564	0.126693	0.281539	0.312509	0.560263	-0.368817	-0.306878	-0.183001	-0.337847	-0.337847	-0.0591233	0.312509	0.560263
Zm00001d013263	6.57043	1.85736	4.71307	-2.85571	-0.103665	-0.232038	0.619336	0.412029	-0.0830613	-0.132303	-0.134665	-0.241547	0.141746	0.407536	0.408047	-0.164668	0.00382948	0.340824	0.551445	-0.164668	0.319761	0.361886	-0.312103	-0.29104	-0.354227	-0.29104	0.551445
Zm00001d033483	12.5555	5.15336	7.4021	-2.24874	-0.371942	-0.339159	0.629569	0.538334	-0.0503466	0.203765	-0.261031	-0.265837	0.328814	-0.156551	0.313766	-0.318211	0.159106	0.397764	0.546926	0.21877	0.318211	-0.198882	-0.3381	-0.328156	-0.248603	-0.208826	0.546926
Zm00001d028368	40.3069	12.3658	27.9411	-15.5752	-0.271553	-0.0433755	0.632059	0.70508	0.203238	-0.394802	-0.349188	-0.507263	0.599966	-0.219535	0.0694422	-0.214389	0.51474	0.357684	0.544035	-0.337266	0.0598483	-0.122434	-0.340521	-0.328315	-0.0768633	-0.0565193	0.544035
Zm00001d011602	40.8497	16.8107	24.0391	-7.2284	-0.30319	-0.20092	0.661785	0.754129	0.0440111	-0.20066	-0.184165	-0.280465	0.544024	-0.362936	-0.057318	-0.225317	0.444308	0.539969	0.539969	-0.173138	-0.0600844	-0.242709	-0.21662	-0.21662	-0.251406	-0.138352	0.539969
Zm00001d003784	7.43178	1.85749	5.57429	-3.7168	-0.245403	0.128329	0.567946	0.503282	0.414853	-0.382789	0.394856	-0.0503807	-0.231162	-0.347233	-0.366312	-0.233892	-0.233892	0.325414	0.521171	-0.373718	-0.261857	-0.177961	-0.289822	0.465241	0.269484	-0.0101692	0.521171
Zm00001d025247	25.9515	9.184	16.7675	-7.58349	0.254087	0.683768	0.521438	0.646378	0.400722	-0.497181	-0.295533	-0.4287	-0.191884	-0.252655	-0.415091	0.248265	-0.199776	0.418948	0.482954	-0.391794	-0.306453	-0.114435	-0.221111	-0.285117	-0.0717642	0.440283	0.482954
Zm00001d033457	19.8984	9.13701	10.7614	-1.62439	-0.131418	-0.293596	0.54751	0.513687	-0.105286	-0.162793	-0.276106	-0.398089	0.578359	0.121181	0.369145	-0.106296	0.44451	0.357541	0.44451	-0.164275	0.280235	0.0869693	-0.367204	-0.318888	-0.338214	-0.318888	0.44451
Zm00001d012837	95.2302	48.1516	47.0787	1.0729	-0.326162	-0.631805	0.449173	-0.142968	-0.505568	0.444705	0.724404	0.825738	-0.236588	-0.160859	-0.166953	-0.357375	-0.270659	0.0555584	0.431328	0.290931	-0.196331	-0.0889685	0.414811	0.410681	-0.349117	-0.340858	0.431328
Zm00001d049795	188.681	187.686	0.995208	186.691	-0.129358	-0.313619	-0.124833	-0.247409	-0.281298	0.973718	-0.110531	0.170819	-0.0545372	-0.0932789	-0.0636491	-0.102194	-0.0954813	-0.100364	-0.100974	0.999974	-0.0973121	-0.0967019	-0.100974	-0.101584	-0.102194	-0.102194	0.999974
Zm00001d048335	188.848	187.85	0.997875	186.853	-0.128382	-0.311827	-0.125141	-0.248673	-0.2805	0.973945	-0.109878	0.170998	-0.0592727	-0.0945144	-0.0596032	-0.100937	-0.100937	-0.100937	-0.100937	0.999964	-0.0915279	-0.100937	-0.100937	-0.100937	-0.100937	-0.100937	0.999964
Zm00001d042556	188.317	187.335	0.981566	186.354	-0.126776	-0.310237	-0.125554	-0.249061	-0.27946	0.973551	-0.10937	0.171908	-0.0608939	-0.0885693	-0.0669486	-0.101034	-0.101034	-0.101034	-0.101034	0.999956	-0.101034	-0.0906476	-0.101034	-0.101034	-0.101034	-0.101034	0.999956
Zm00001d043937	189.709	188.683	1.026	187.657	-0.129435	-0.315787	-0.127108	-0.252506	-0.284162	0.97495	-0.104119	0.175846	-0.0585642	-0.0910015	-0.0618552	-0.102936	-0.0992601	-0.102936	-0.102936	0.999953	-0.0955838	-0.0955838	-0.0992601	-0.0955838	-0.102936	-0.102936	0.999953
Zm00001d041458	189.573	188.551	1.02163	187.529	-0.130322	-0.316705	-0.127433	-0.250808	-0.284192	0.974722	-0.107274	0.175766	-0.0555193	-0.0922118	-0.062311	-0.103393	-0.0962399	-0.101605	-0.103393	0.999952	-0.0962399	-0.0962399	-0.0962399	-0.0998164	-0.103393	-0.103393	0.999952
Zm00001d010697	189.351	188.335	1.01551	187.32	-0.129898	-0.315923	-0.125982	-0.250259	-0.283432	0.974465	-0.109162	0.173532	-0.0558311	-0.0893921	-0.0608622	-0.103468	-0.0968513	-0.101814	-0.101814	0.999944	-0.095197	-0.0935427	-0.0985056	-0.101814	-0.103468	-0.103468	0.999944
Zm00001d039805	189.246	188.248	0.998106	187.25	-0.13007	-0.31423	-0.120409	-0.245287	-0.281089	0.974431	-0.108527	0.175412	-0.0618139	-0.0926697	-0.0636986	-0.103531	-0.103531	-0.0964575	-0.0964575	0.999943	-0.0964575	-0.0964575	-0.0964575	-0.103531	-0.103531	-0.103531	0.999943
Zm00001d042940	189.571	188.56	1.01161	187.548	-0.128951	-0.314187	-0.120467	-0.250695	-0.283208	0.974803	-0.107429	0.17661	-0.061697	-0.0911154	-0.0623664	-0.102935	-0.102935	-0.102935	-0.0955826	0.999941	-0.0955826	-0.0955826	-0.0955826	-0.102935	-0.102935	-0.102935	0.999941
Zm00001d011342	188.89	187.882	1.00859	186.873	-0.129969	-0.315439	-0.126163	-0.24905	-0.282755	0.973875	-0.111583	0.169689	-0.0518136	-0.0905915	-0.0599235	-0.102967	-0.0929966	-0.102128	-0.102276	0.999931	-0.094354	-0.0949216	-0.10193	-0.10235	-0.102992	-0.103016	0.999931
Zm00001d036370	188.216	187.244	0.971871	186.273	-0.127831	-0.31185	-0.120862	-0.240346	-0.278456	0.973268	-0.112076	0.168627	-0.0588717	-0.0918193	-0.0647063	-0.100883	-0.100883	-0.0919815	-0.0979158	0.999928	-0.0979158	-0.0949486	-0.10385	-0.10385	-0.10385	-0.10385	0.999928
Zm00001d011340	188.68	187.674	1.0064	186.668	-0.130534	-0.315806	-0.126246	-0.247912	-0.282698	0.973583	-0.112849	0.168211	-0.0486872	-0.0925107	-0.0600154	-0.102967	-0.0899262	-0.101797	-0.102633	0.999911	-0.0944404	-0.0966975	-0.102716	-0.1028	-0.102967	-0.102967	0.999911
Zm00001d027642	189.572	188.547	1.02559	187.521	-0.130299	-0.317261	-0.128046	-0.252242	-0.284953	0.97468	-0.110005	0.175285	-0.0537995	-0.0900716	-0.0600736	-0.103609	-0.0945639	-0.103609	-0.103609	0.999911	-0.0945639	-0.0945639	-0.0945639	-0.103609	-0.103609	-0.103609	0.999911
Zm00001d011345	188.84	187.829	1.01093	186.818	-0.130425	-0.31606	-0.126452	-0.248775	-0.282994	0.973771	-0.112601	0.168516	-0.0498551	-0.090473	-0.0586488	-0.103244	-0.0912104	-0.102216	-0.1027	0.999906	-0.0932664	-0.0950805	-0.10276	-0.102942	-0.103244	-0.103244	0.999906
Zm00001d025587	189.922	188.885	1.03707	187.848	-0.130295	-0.317671	-0.12827	-0.253407	-0.285337	0.975071	-0.107849	0.174949	-0.056106	-0.088046	-0.0566187	-0.103898	-0.0973857	-0.103898	-0.103898	0.999906	-0.0908736	-0.0941297	-0.0973857	-0.100642	-0.103898	-0.103898	0.999906
Zm00001d038891	190.499	189.463	1.03601	188.427	-0.124844	-0.317994	-0.116683	-0.250338	-0.289866	0.975713	-0.102865	0.178048	-0.0569185	-0.0931773	-0.0634066	-0.0981446	-0.0986059	-0.101374	-0.0930696	0.9999	-0.0976832	-0.0981446	-0.0976832	-0.0981446	-0.109217	-0.107833	0.9999
Zm00001d000032	188.788	187.775	1.01331	186.761	-0.131388	-0.317236	-0.126768	-0.248029	-0.28375	0.97366	-0.112509	0.168584	-0.0459509	-0.0942703	-0.060082	-0.103362	-0.0871192	-0.102112	-0.103362	0.999884	-0.0946158	-0.0983641	-0.102112	-0.102112	-0.103362	-0.103362	0.999884
Zm00001d032023	188.385	187.382	1.00271	186.38	-0.131287	-0.316519	-0.124587	-0.246545	-0.28316	0.973207	-0.113719	0.1672	-0.0439668	-0.0955543	-0.0625867	-0.103152	-0.0849281	-0.102193	-0.101234	0.999867	-0.097397	-0.0983561	-0.103152	-0.103152	-0.103152	-0.103152	0.999867
Zm00001d037848	189.543	188.521	1.02242	187.498	-0.132297	-0.318844	-0.113961	-0.24817	-0.286623	0.974554	-0.106376	0.174154	-0.0488473	-0.0979286	-0.0655124	-0.104963	-0.0900331	-0.104963	-0.0900331	0.999865	-0.0999865	-0.0999865	-0.0999865	-0.0999865	-0.104963	-0.104963	0.999865
Zm00001d002477	188.823	187.808	1.01451	186.794	-0.13053	-0.317311	-0.127347	-0.247168	-0.283786	0.973652	-0.114325	0.167395	-0.0460959	-0.0932098	-0.0571558	-0.102335	-0.0878802	-0.100528	-0.104142	0.999863	-0.091494	-0.0987215	-0.102335	-0.104142	-0.104142	-0.104142	0.999863
Zm00001d020780	189.497	188.465	1.03118	187.434	-0.130312	-0.317628	-0.127258	-0.251277	-0.284507	0.974491	-0.111898	0.170081	-0.0525945	-0.0867672	-0.0532443	-0.103648	-0.0946065	-0.103196	-0.103196	0.999862	-0.0878254	-0.0937024	-0.101388	-0.103648	-0.1041	-0.104552	0.999862
Zm00001d016950	188.655	187.645	1.00979	186.635	-0.127909	-0.316477	-0.124245	-0.247324	-0.281022	0.973618	-0.11172	0.165565	-0.0509687	-0.0875765	-0.0577376	-0.100783	-0.0928077	-0.100783	-0.100783	0.999858	-0.0928077	-0.0928077	-0.108759	-0.100783	-0.100783	-0.108759	0.999858
Zm00001d043271	189.119	188.094	1.02493	187.069	-0.131747	-0.318167	-0.127165	-0.249543	-0.284838	0.973977	-0.113094	0.169266	-0.0458763	-0.0944785	-0.0565669	-0.103514	-0.0874764	-0.103514	-0.103514	0.999855	-0.0906839	-0.100306	-0.100306	-0.103514	-0.103514	-0.103514	0.999855
Zm00001d008952	190.768	189.719	1.04958	188.669	-0.132086	-0.32081	-0.124965	-0.252407	-0.287762	0.976173	-0.101998	0.186794	-0.0602782	-0.0927296	-0.0664128	-0.105902	-0.100521	-0.100521	-0.100521	0.99983	-0.100521	-0.0951404	-0.084379	-0.100521	-0.105902	-0.105902	0.99983
Zm00001d002436	189.171	188.171	0.999691	187.171	-0.131771	-0.315861	-0.105897	-0.24242	-0.283035	0.97428	-0.10502	0.172417	-0.0569715	-0.097239	-0.0661922	-0.105107	-0.0994114	-0.0994114	-0.0823251	0.99981	-0.0994114	-0.0994114	-0.105107	-0.0994114	-0.105107	-0.105107	0.99981
Zm00001d029648	190.278	189.221	1.05645	188.165	-0.132637	-0.322664	-0.129487	-0.255046	-0.290081	0.975578	-0.102016	0.184153	-0.0485016	-0.0960287	-0.0696636	-0.105411	-0.0872938	-0.105411	-0.105411	0.999761	-0.105411	-0.0963526	-0.0872938	-0.0963526	-0.105411	-0.105411	0.999761
Zm00001d029356	191.134	190.047	1.08659	188.96	-0.133255	-0.325139	-0.1315	-0.258309	-0.291595	0.976351	-0.104473	0.180948	-0.0505114	-0.0856759	-0.0549553	-0.107141	-0.0912148	-0.107141	-0.107141	0.999743	-0.0912148	-0.0912148	-0.0912148	-0.099178	-0.107141	-0.107141	0.999743
Zm00001d013099	188.151	187.161	0.989965	186.171	-0.132342	-0.316368	-0.107608	-0.242399	-0.284104	0.972983	-0.111451	0.168306	-0.0427287	-0.103848	-0.0697115	-0.103948	-0.0840626	-0.103948	-0.0840626	0.999712	-0.103948	-0.103948	-0.103948	-0.103948	-0.103948	-0.103948	0.999712
Zm00001d038638	190.253	189.194	1.05862	188.136	-0.128614	-0.318402	-0.127356	-0.254028	-0.286108	0.975411	-0.110042	0.170744	-0.0596018	-0.0794388	-0.0439597	-0.103075	-0.103075	-0.103075	-0.103075	0.999684	-0.0782239	-0.0906493	-0.103075	-0.103075	-0.106181	-0.106181	0.999684
Zm00001d008843	192.987	191.857	1.1305	190.726	-0.120459	-0.325355	-0.131688	-0.264658	-0.301038	0.978635	-0.094999	0.190186	-0.0619881	-0.0778908	-0.0543081	-0.0960166	-0.102965	-0.105281	-0.107598	0.999541	-0.0913842	-0.0867518	-0.0867518	-0.0937004	-0.116862	-0.11223	0.999541
Zm00001d018667	189.98	188.909	1.07152	187.837	-0.133258	-0.321556	-0.128151	-0.25161	-0.286363	0.974868	-0.114696	0.166381	-0.0500724	-0.0844243	-0.0380896	-0.105921	-0.0945542	-0.10308	-0.1045	0.999536	-0.0718198	-0.097396	-0.1045	-0.105921	-0.105921	-0.105921	0.999536
Zm00001d046774	194.01	192.823	1.18646	191.637	-0.135222	-0.332296	-0.127126	-0.267348	-0.300581	0.979922	-0.0786192	0.204588	-0.0635827	-0.0916305	-0.0667173	-0.110314	-0.102331	-0.110314	-0.102331	0.99936	-0.102331	-0.0943477	-0.0783811	-0.0783811	-0.110314	-0.110314	0.99936
Zm00001d039803	193.874	192.682	1.19196	191.49	-0.143109	-0.342729	-0.114133	-0.257768	-0.304485	0.979114	-0.0917815	0.189718	-0.0400918	-0.0872306	-0.0520255	-0.117371	-0.0824768	-0.108647	-0.0912004	0.999239	-0.0912004	-0.0912004	-0.0912004	-0.0912004	-0.117371	-0.117371	0.999239
Zm00001d048417	194.16	192.952	1.20813	191.744	-0.136109	-0.334659	-0.122759	-0.264863	-0.302682	0.980067	-0.0707609	0.19827	-0.0595903	-0.0947812	-0.0618306	-0.110146	-0.0999157	-0.108685	-0.0999157	0.999157	-0.0969926	-0.0999157	-0.0955311	-0.0633774	-0.113069	-0.111608	0.999157
Zm00001d032694	195.467	194.201	1.26602	192.935	-0.121151	-0.33392	-0.139762	-0.284322	-0.314273	0.981501	-0.0908598	0.204974	-0.0640245	-0.0726776	-0.0372094	-0.0975247	-0.105298	-0.120846	-0.113072	0.998568	-0.0742036	-0.089751	-0.0664299	-0.0975247	-0.120846	-0.113072	0.998568
Zm00001d002542	192.547	191.427	1.1203	190.307	-0.109462	-0.325455	-0.0836821	-0.254712	-0.313377	0.978258	-0.0995834	0.182715	-0.0554802	-0.0880228	-0.0480303	-0.0841953	-0.102237	-0.108251	-0.0601395	0.998315	-0.0841953	-0.102237	-0.0962231	-0.108251	-0.132307	-0.120279	0.998315
Zm00001d036382	196.454	195.118	1.33604	193.782	-0.140293	-0.343454	-0.120983	-0.272177	-0.310535	0.982909	-0.051884	0.218518	-0.0697371	-0.0957625	-0.0664223	-0.115677	-0.109074	-0.110017	-0.097755	0.998302	-0.101528	-0.0996415	-0.0817198	-0.0505925	-0.11662	-0.115677	0.998302
Zm00001d035835	189.635	188.545	1.09021	187.455	-0.118969	-0.319941	-0.130032	-0.27057	-0.293713	0.976346	-0.0997269	0.186781	-0.0744429	-0.0421654	-0.0585069	-0.10282	-0.112829	-0.112829	-0.10282	0.998172	-0.10282	-0.0427658	-0.0928109	-0.10282	-0.112829	-0.112829	0.998172
Zm00001d015059	197.468	196.132	1.33686	194.795	-0.12082	-0.339975	-0.130519	-0.285339	-0.321781	0.983789	-0.0764318	0.22163	-0.0704249	-0.0815094	-0.0464843	-0.0969331	-0.111342	-0.118547	-0.104138	0.998149	-0.0825241	-0.0969331	-0.0537062	-0.0897286	-0.125751	-0.118547	0.998149
Zm00001d021236	194.918	193.686	1.23242	192.453	-0.142495	-0.343641	-0.0810673	-0.259495	-0.310933	0.981103	-0.0778664	0.210782	-0.0613837	-0.0898859	-0.0638926	-0.120455	-0.104212	-0.113494	-0.0554812	0.998028	-0.101891	-0.0902887	-0.0740452	-0.0949297	-0.122776	-0.120455	0.998028
Zm00001d043610	182.457	181.457	0.999293	180.458	-0.148251	-0.323603	-0.121475	-0.234567	-0.264956	0.966661	-0.135117	0.141401	-0.00795225	-0.108869	-0.0572379	-0.114454	-0.0493334	-0.109027	-0.0981736	0.998016	-0.0927469	-0.109027	-0.11988	-0.114454	-0.0764668	-0.114454	0.998016
Zm00001d012982	197.183	195.803	1.37975	194.424	-0.135088	-0.346554	-0.135174	-0.283521	-0.315265	0.983562	-0.0638438	0.206672	-0.0688507	-0.0631798	-0.0332541	-0.113872	-0.111113	-0.116631	-0.111113	0.998009	-0.0724867	-0.0780047	-0.0917998	-0.0614507	-0.122149	-0.11939	0.998009
Zm00001d038593	193.43	192.194	1.23655	190.957	-0.137445	-0.340024	-0.119952	-0.249211	-0.299311	0.979043	-0.0947325	0.175903	-0.0599112	-0.075683	-0.0130838	-0.110562	-0.110562	-0.089037	-0.0997997	0.997997	-0.0459861	-0.0997997	-0.110562	-0.089037	-0.121325	-0.121325	0.997997
Zm00001d000291	197.349	195.972	1.37716	194.595	-0.131904	-0.349374	-0.143591	-0.285342	-0.319902	0.983452	-0.0827224	0.215199	-0.0570275	-0.0768359	-0.0312791	-0.106648	-0.0990299	-0.118074	-0.118074	0.997917	-0.0685592	-0.0952211	-0.0571326	-0.0914122	-0.121883	-0.121883	0.997917
Zm00001d049640	193.568	192.36	1.20834	191.151	-0.134238	-0.336577	-0.0735165	-0.25291	-0.309878	0.979889	-0.0635372	0.198861	-0.0602424	-0.106227	-0.0694886	-0.108927	-0.104115	-0.108927	-0.0511826	0.997841	-0.104115	-0.108927	-0.104115	-0.0656187	-0.123363	-0.118551	0.997841
Zm00001d028693	197.044	195.643	1.40118	194.242	-0.139908	-0.347039	-0.127235	-0.2842	-0.30554	0.984024	-0.055954	0.236184	-0.085868	-0.0875511	-0.0632699	-0.116802	-0.123833	-0.11856	-0.0992258	0.997531	-0.0974682	-0.0939529	-0.0500124	-0.0693462	-0.100983	-0.127348	0.997531
Zm00001d052133	195.44	194.128	1.31196	192.816	-0.136642	-0.345733	-0.128695	-0.279732	-0.315734	0.982087	-0.0851037	0.229843	-0.0621406	-0.0887894	-0.0582917	-0.112382	-0.100883	-0.118132	-0.100883	0.997328	-0.0951329	-0.0951329	-0.0318852	-0.106633	-0.118132	-0.118132	0.997328
Zm00001d025043	197.557	196.144	1.4128	194.731	-0.123132	-0.349202	-0.1448	-0.290831	-0.324246	0.984143	-0.0844149	0.221143	-0.0670164	-0.0620476	-0.0263824	-0.100587	-0.109369	-0.11815	-0.11815	0.99709	-0.0654615	-0.0830243	-0.0478986	-0.100587	-0.126931	-0.126931	0.99709
Zm00001d049910	192.443	191.162	1.28071	189.881	-0.111987	-0.336428	-0.135301	-0.288137	-0.315692	0.979152	-0.11036	0.188682	-0.0600116	-0.0262255	-0.0171418	-0.0953702	-0.10317	-0.126569	-0.10707	0.9966	-0.064171	-0.0446715	-0.0797706	-0.122669	-0.126569	-0.126569	0.9966
Zm00001d007910	198.867	197.336	1.53176	195.804	-0.145889	-0.357245	-0.112331	-0.28102	-0.323769	0.985914	-0.0401821	0.251895	-0.0770621	-0.0972451	-0.0775191	-0.123523	-0.114342	-0.114342	-0.0868	0.996531	-0.114342	-0.0959808	-0.0408961	-0.0592577	-0.123523	-0.123523	0.996531
Zm00001d017077	200.041	198.464	1.57664	196.887	-0.143632	-0.360058	-0.131607	-0.290402	-0.327309	0.987119	-0.0433568	0.249667	-0.0811843	-0.0736818	-0.0574726	-0.123941	-0.119442	-0.114942	-0.105943	0.996438	-0.0969441	-0.078946	-0.0429499	-0.060948	-0.128441	-0.123941	0.996438
Zm00001d032787	199.159	197.582	1.57645	196.006	-0.14093	-0.359226	-0.119318	-0.284457	-0.328597	0.986229	-0.0264931	0.241578	-0.0682012	-0.102031	-0.0699154	-0.115941	-0.106352	-0.115941	-0.0967628	0.996395	-0.106352	-0.106352	-0.0679955	-0.029639	-0.12553	-0.12553	0.996395
Zm00001d032935	196.545	195.062	1.48257	193.58	-0.128542	-0.344438	-0.118527	-0.283075	-0.322636	0.984107	-0.0242654	0.231911	-0.0777886	-0.102985	-0.0768341	-0.103826	-0.115285	-0.115285	-0.0961869	0.996247	-0.111466	-0.107646	-0.0847278	-0.019793	-0.122925	-0.119105	0.996247
Zm00001d048826	183.323	182.178	1.14572	181.032	-0.15262	-0.34223	-0.133581	-0.229901	-0.291697	0.967418	-0.138905	0.140577	0.0261931	-0.107982	-0.0391932	-0.116375	-0.0182184	-0.0959254	-0.116375	0.996062	-0.079566	-0.112285	-0.116375	-0.116375	-0.112285	-0.112285	0.996062
Zm00001d025703	193.803	192.423	1.38062	191.042	-0.13028	-0.342465	-0.144734	-0.294675	-0.315051	0.981075	-0.0893304	0.19769	-0.0738822	-0.0178509	-0.00983303	-0.116796	-0.116796	-0.126912	-0.116796	0.995987	-0.056099	-0.0358666	-0.0864476	-0.0965638	-0.126912	-0.116796	0.995987
Zm00001d029620	186.177	185.053	1.12455	183.928	-0.112116	-0.320798	-0.142581	-0.275666	-0.294788	0.973508	-0.114195	0.166241	-0.0668203	-0.00757166	-0.0306227	-0.0993843	-0.107573	-0.115762	-0.115762	0.99589	-0.0809591	-0.0154474	-0.113715	-0.111668	-0.117809	-0.117809	0.99589
Zm00001d024432	197.978	196.416	1.56221	194.854	-0.152527	-0.364711	-0.0932406	-0.270974	-0.326632	0.985227	-0.0220307	0.234923	-0.0623231	-0.10391	-0.0733217	-0.128546	-0.102601	-0.111249	-0.0723317	0.99574	-0.111249	-0.102601	-0.0853043	-0.0247658	-0.128546	-0.128546	0.99574
Zm00001d033319	198.421	196.871	1.55073	195.32	-0.148064	-0.365826	-0.138421	-0.29011	-0.330808	0.985622	-0.0635816	0.252874	-0.0608553	-0.0858937	-0.0534864	-0.124587	-0.0989106	-0.118168	-0.111749	0.995525	-0.0924916	-0.0924916	-0.0154639	-0.0892821	-0.127796	-0.124587	0.995525
Zm00001d015654	199.115	197.466	1.64884	195.817	-0.141715	-0.357459	-0.146452	-0.299759	-0.326231	0.986764	-0.0291832	0.2576	-0.0855231	-0.083797	-0.0670744	-0.120426	-0.120426	-0.120426	-0.120426	0.995525	-0.10437	-0.0883127	-0.0401421	-0.0401421	-0.120426	-0.120426	0.995525
Zm00001d002812	196.945	195.393	1.55169	193.842	-0.152897	-0.380789	-0.0747353	-0.254545	-0.344423	0.983046	-0.0702427	0.192711	-0.0115764	-0.0979953	-0.00286977	-0.1229	-0.0662334	-0.106709	-0.0581382	0.994237	-0.0419478	-0.1229	-0.106709	-0.0743286	-0.155281	-0.13909	0.994237
Zm00001d039510	200.287	198.518	1.76843	196.75	-0.150168	-0.374165	-0.142378	-0.30059	-0.341152	0.987996	-0.0403063	0.273054	-0.0684985	-0.0922815	-0.0567518	-0.126597	-0.105255	-0.121262	-0.115926	0.993862	-0.0945842	-0.0999197	-0.00388038	-0.0679066	-0.131933	-0.126597	0.993862
Zm00001d011454	180.992	179.889	1.10266	178.786	-0.0475716	-0.302551	-0.148818	-0.274758	-0.31988	0.967526	-0.139695	0.133588	-0.0138707	-0.0587425	-0.0274542	-0.0178212	-0.0570278	-0.119758	-0.1276	0.993709	-0.0727104	-0.088393	-0.1276	-0.119758	-0.135441	-0.1276	0.993709
Zm00001d043144	189.366	187.829	1.53672	186.293	-0.156843	-0.359578	-0.121738	-0.256319	-0.306519	0.975367	-0.115945	0.155026	-0.0244575	-0.0705748	0.0449374	-0.12634	-0.0823212	-0.107475	-0.101186	0.993	0.0120052	-0.113763	-0.120052	-0.107475	-0.120052	-0.12634	0.993
Zm00001d052435	188.165	186.93	1.23452	185.695	-0.0286399	-0.30826	-0.106451	-0.304196	-0.342975	0.97761	-0.0964055	0.195489	-0.0830197	-0.0425108	-0.0347485	-0.00892338	-0.126712	-0.136528	-0.0776334	0.99228	-0.0776334	-0.0776334	-0.0776334	-0.116896	-0.146343	-0.146343	0.99228
Zm00001d014157	197.079	195.322	1.75682	193.565	-0.145169	-0.366239	-0.134025	-0.290848	-0.329046	0.985604	-0.0456536	0.212285	-0.0934734	-0.0270769	0.0279823	-0.128911	-0.145894	-0.107683	-0.111929	0.991922	-0.010035	-0.0652275	-0.103438	-0.0482452	-0.141648	-0.128911	0.991922
Zm00001d026520	178.655	177.369	1.28648	176.082	-0.159246	-0.358429	-0.135203	-0.228706	-0.303735	0.963402	-0.143192	0.135602	0.0668691	-0.111876	-0.0404569	-0.120512	0.0238638	-0.100825	-0.120512	0.99184	-0.0876996	-0.110668	-0.117231	-0.117231	-0.120512	-0.120512	0.99184
Zm00001d043270	201.656	199.745	1.91128	197.834	-0.0744625	-0.355409	-0.134488	-0.336565	-0.372667	0.990431	-0.0192736	0.259453	-0.0904182	-0.0636903	-0.029034	-0.053492	-0.130915	-0.146399	-0.107688	0.991713	-0.0689765	-0.0999455	-0.0457497	-0.0380074	-0.154141	-0.146399	0.991713
Zm00001d012553	198.963	197.053	1.9098	195.143	-0.160391	-0.373875	-0.0945549	-0.290138	-0.334627	0.987498	-0.013112	0.292208	-0.0902042	-0.118264	-0.0870968	-0.137552	-0.126459	-0.122022	-0.0665574	0.991705	-0.119803	-0.115366	2.0228e-18	-0.0510273	-0.122022	-0.130896	0.991705
Zm00001d046913	196.283	194.547	1.73608	192.811	-0.148867	-0.366292	-0.135721	-0.299042	-0.335515	0.985217	-0.0461539	0.286369	-0.0799885	-0.100703	-0.0746658	-0.126024	-0.114175	-0.122074	-0.106276	0.991673	-0.110226	-0.102327	0.0240558	-0.086529	-0.126024	-0.122074	0.991673
Zm00001d027678	199.924	197.904	2.0201	195.884	-0.148573	-0.374663	-0.155176	-0.310946	-0.340542	0.988759	-0.0106152	0.294771	-0.0953755	-0.0843621	-0.0705515	-0.128385	-0.128385	-0.118298	-0.128385	0.991318	-0.10821	-0.0880356	0.00275111	-0.0375985	-0.128385	-0.128385	0.991318
Zm00001d023223	203.402	201.332	2.06972	199.262	-0.127374	-0.378918	-0.133743	-0.335239	-0.362499	0.991903	-0.0270378	0.276372	-0.0951723	-0.0290635	-0.0175302	-0.115856	-0.135166	-0.148039	-0.102984	0.991216	-0.0643647	-0.0514918	-0.0193094	-0.0643647	-0.148039	-0.141602	0.991216
Zm00001d018225	193.748	192.16	1.58745	190.573	-0.118113	-0.35567	-0.144511	-0.303937	-0.338946	0.983273	-0.0694812	0.274415	-0.0793023	-0.0792024	-0.0658975	-0.0964899	-0.114033	-0.122805	-0.114033	0.991214	-0.105262	-0.0877181	0.0263154	-0.114033	-0.131577	-0.131577	0.991214
Zm00001d021599	204.893	202.687	2.20587	200.481	-0.135573	-0.390089	-0.113197	-0.322641	-0.366656	0.993181	-0.00679618	0.293282	-0.0907696	-0.0519607	-0.0456898	-0.121924	-0.129293	-0.136662	-0.0850791	0.990803	-0.0924481	-0.0629719	-0.0113885	-0.0482338	-0.151401	-0.151401	0.990803
Zm00001d037937	172.086	171.038	1.04791	169.99	-0.0154618	-0.264239	-0.155406	-0.281333	-0.320258	0.959514	-0.167427	0.10971	-0.0307368	-0.0460558	-0.00778968	0.0117917	-0.0762252	-0.127182	-0.131815	0.989242	-0.0484303	-0.0901226	-0.136447	-0.145712	-0.150345	-0.094755	0.989242
Zm00001d033002	190.534	188.841	1.69282	187.148	-0.0737121	-0.368944	-0.127183	-0.314445	-0.392543	0.980466	-0.0509221	0.22667	0.0182784	-0.103813	-0.0614811	-0.0416215	-0.0175248	-0.150056	-0.107887	0.988511	-0.113911	-0.119936	-0.059694	-0.0536698	-0.174153	-0.150056	0.988511
Zm00001d004019	197.437	195.581	1.85658	193.724	-0.0596958	-0.349958	-0.119394	-0.309927	-0.36833	0.988348	-0.0283513	0.276601	-0.129482	-0.0404004	-0.0398529	-0.0443148	-0.173349	-0.101663	-0.0944947	0.987959	-0.0801576	-0.072989	-0.0156405	-0.072989	-0.173349	-0.159012	0.987959
Zm00001d011315	183.064	181.247	1.81629	179.431	-0.152335	-0.357298	-0.143204	-0.267249	-0.308225	0.970407	-0.132585	0.141846	-0.0229037	-0.0529849	0.0870111	-0.121651	-0.0846855	-0.114258	-0.121651	0.987326	0.0557849	-0.114258	-0.121651	-0.121651	-0.121651	-0.121651	0.987326
Zm00001d018254	170.642	169.349	1.29336	168.055	-0.170746	-0.364331	-0.128395	-0.190563	-0.294012	0.955292	-0.156789	0.120822	0.0948646	-0.130676	-0.0548923	-0.126523	0.0501759	-0.0659686	-0.120566	0.987273	-0.102698	-0.119574	-0.124537	-0.12553	-0.12553	-0.126523	0.987273
Zm00001d014814	205.564	202.867	2.6978	200.169	-0.16871	-0.411671	-0.115496	-0.317429	-0.36833	0.994422	0.041991	0.304907	-0.0947395	-0.0730595	-0.0358765	-0.151689	-0.135927	-0.123917	-0.0931425	0.986969	-0.0766293	-0.0871377	-0.0353464	0.0179461	-0.150939	-0.150188	0.986969
Zm00001d048508	175.62	174.201	1.41892	172.782	-0.15294	-0.341157	-0.140912	-0.213444	-0.290237	0.962732	-0.145649	0.106148	-0.0230676	-0.0157202	0.0571933	-0.129962	-0.0852873	-0.0517816	-0.129962	0.986896	0.0152299	-0.0517816	-0.174636	-0.118793	-0.152299	-0.107624	0.986896
Zm00001d039848	194.339	192.428	1.91088	190.518	-0.104128	-0.367717	-0.15978	-0.332455	-0.361497	0.985274	-0.0748964	0.27356	-0.0893968	-0.0391621	0.00657352	-0.0855569	-0.132613	-0.137842	-0.127385	0.986281	-0.0332721	-0.0803284	0.0294696	-0.127385	-0.148299	-0.14307	0.986281
Zm00001d038740	194.056	192.054	2.00243	190.051	-0.155408	-0.382584	-0.143651	-0.309844	-0.345641	0.984939	-0.0439133	0.310014	-0.0879941	-0.0802147	-0.0599304	-0.136268	-0.122579	-0.122579	-0.112312	0.986234	-0.0986234	-0.0849344	0.0588007	-0.102046	-0.132846	-0.132846	0.986234
Zm00001d034588	173.53	172.047	1.48294	170.564	-0.171609	-0.381239	-0.1351	-0.232771	-0.316703	0.960072	-0.131966	0.146717	0.102747	-0.124341	-0.0525705	-0.130055	0.0633791	-0.109906	-0.121996	0.986222	-0.105876	-0.113936	-0.105876	-0.105876	-0.121996	-0.134085	0.986222
Zm00001d006808	207.231	204.547	2.68435	201.862	-0.140364	-0.42233	-0.131713	-0.330101	-0.398162	0.995763	0.00213162	0.275874	-0.0625622	-0.0370222	0.0378608	-0.121744	-0.114033	-0.129456	-0.111463	0.986107	-0.00864596	-0.0831882	-0.0446318	-0.0240685	-0.183435	-0.165442	0.986107
Zm00001d024839	178.263	176.441	1.82197	174.619	-0.100767	-0.331414	-0.161587	-0.29227	-0.307562	0.966183	-0.150012	0.12283	-0.0361378	-0.0142689	0.0940178	-0.0747033	-0.094993	-0.135573	-0.135573	0.985437	0.0571803	-0.0848481	-0.135573	-0.135573	-0.115283	-0.1305	0.985437
Zm00001d039311	198.277	196.096	2.18157	193.914	-0.141165	-0.409625	-0.0571796	-0.289409	-0.391658	0.987687	-0.020037	0.217331	-0.0235294	-0.0691688	0.0443553	-0.116721	-0.0846225	-0.12742	-0.0418249	0.985317	0.000972672	-0.116721	-0.116721	-0.0311255	-0.191616	-0.159518	0.985317
Zm00001d025472	199.785	197.276	2.50922	194.767	-0.163406	-0.406859	-0.144655	-0.323529	-0.371056	0.989787	-0.0042997	0.328226	-0.0689732	-0.0972504	-0.0616525	-0.141246	-0.102404	-0.131536	-0.11697	0.985193	-0.102404	-0.102404	0.0529674	-0.0538501	-0.146102	-0.141246	0.985193
Zm00001d018090	199.207	196.972	2.23574	194.736	-0.162868	-0.411952	-0.124839	-0.301648	-0.367432	0.989553	-0.0513025	0.277521	-0.0807826	-0.0130202	0.0297256	-0.150912	-0.13249	-0.105881	-0.0997399	0.985118	-0.0178639	-0.0444736	0.00260515	-0.107927	-0.173428	-0.155006	0.985118
Zm00001d029151	162.236	161.359	0.876588	160.483	-0.182482	-0.304622	-0.0262825	-0.22135	-0.208909	0.951138	-0.130298	0.115304	-0.0621175	-0.110861	-0.0312075	-0.154592	-0.11238	-0.142531	0.00822296	0.985111	-0.0520788	-0.118411	-0.166652	-0.118411	-0.00986756	-0.118411	0.985111
Zm00001d033189	203.098	200.466	2.63148	197.835	-0.133781	-0.410871	-0.150115	-0.336643	-0.391425	0.992857	-0.00294911	0.324462	-0.0704169	-0.0640703	-0.0411589	-0.115092	-0.106361	-0.132554	-0.123823	0.985026	-0.0888984	-0.0801673	0.042068	-0.053974	-0.167478	-0.158747	0.985026
Zm00001d013934	203.483	200.752	2.73163	198.02	-0.146036	-0.415127	-0.141476	-0.345633	-0.383861	0.993726	0.026681	0.279949	-0.0889803	-0.00245972	0.0189069	-0.137364	-0.133469	-0.143205	-0.117892	0.984203	-0.0341639	-0.0341639	-0.0653185	0.00867373	-0.166571	-0.16073	0.984203
Zm00001d038758	167.906	166.45	1.45618	164.994	-0.172112	-0.371488	-0.133019	-0.203879	-0.304224	0.952966	-0.160303	0.117248	0.11696	-0.12916	-0.0432168	-0.127085	0.0730468	-0.0852665	-0.124098	0.984095	-0.0942277	-0.121111	-0.124098	-0.127085	-0.127085	-0.127085	0.984095
Zm00001d027383	174.812	173.73	1.08179	172.648	-0.144015	-0.342048	0.0478307	-0.212828	-0.316137	0.96542	-0.0964731	0.182676	-0.0343482	-0.127493	-0.0632753	-0.119118	-0.0895223	-0.113737	0.0719114	0.984012	-0.097594	-0.12719	-0.100285	-0.135262	-0.140643	-0.132571	0.984012
Zm00001d044136	184.268	182.785	1.48232	181.303	-0.136063	-0.364164	-0.0172453	-0.280169	-0.338331	0.977629	-0.0595263	0.251216	-0.0986008	-0.0153472	-0.0566641	-0.13485	-0.142782	-0.13485	0.0158647	0.983609	-0.111053	-0.00793233	-0.0396617	-0.126917	-0.150714	-0.150714	0.983609
Zm00001d027819	165.141	163.682	1.45946	162.222	-0.171884	-0.370407	-0.132706	-0.200112	-0.302917	0.950342	-0.161032	0.115079	0.124861	-0.133232	-0.0537191	-0.126277	0.0826444	-0.0839277	-0.124512	0.982557	-0.106161	-0.119924	-0.125571	-0.125571	-0.126629	-0.126629	0.982557
Zm00001d003369	138.626	138.119	0.506634	137.613	-0.18294	-0.19828	-0.154696	-0.14117	-0.118277	0.919619	-0.215269	0.0701818	-0.0654374	-0.186951	-0.141142	-0.140891	-0.0969692	-0.0467734	-0.128342	0.982241	-0.140891	-0.153439	-0.134616	-0.159714	0.0159714	0.00342244	0.982241
Zm00001d043474	183.209	180.965	2.24406	178.72	-0.12568	-0.360538	-0.161872	-0.313895	-0.336066	0.973809	-0.10855	0.167179	-0.0682247	0.0354084	0.114177	-0.11349	-0.128091	-0.135392	-0.135392	0.981591	0.0690233	-0.0331843	-0.11349	-0.11349	-0.149993	-0.128091	0.981591
Zm00001d008359	187.655	185.547	2.10795	183.439	-0.146687	-0.376692	-0.150557	-0.317826	-0.345205	0.980815	-0.0396401	0.328154	-0.103527	-0.0657046	-0.0820037	-0.132567	-0.132567	-0.124555	-0.116543	0.981144	-0.124555	-0.0604565	0.0837651	-0.10853	-0.132567	-0.132567	0.981144
Zm00001d052174	183.352	181.029	2.32354	178.705	-0.136369	-0.39777	-0.123557	-0.280697	-0.37461	0.97192	-0.112083	0.141192	0.0397435	-0.0181196	0.10582	-0.110212	-0.0245827	-0.123733	-0.110212	0.980438	0.0520333	-0.0786645	-0.146267	-0.101199	-0.191335	-0.146267	0.980438
Zm00001d024548	161.895	160.29	1.60455	158.685	-0.176034	-0.377417	-0.13454	-0.201268	-0.307511	0.947224	-0.166652	0.108571	0.142779	-0.132087	-0.0420938	-0.129179	0.0995967	-0.0886811	-0.127047	0.979174	-0.0964964	-0.121363	-0.128468	-0.129179	-0.129179	-0.129179	0.979174
Zm00001d036707	184.715	182.909	1.8054	181.104	-0.160869	-0.421964	0.00652924	-0.224728	-0.377316	0.975761	-0.0876553	0.209663	0.0231286	-0.112213	0.0248188	-0.127425	-0.044431	-0.0905385	0.0201197	0.979158	-0.0167664	-0.145868	-0.062874	-0.136646	-0.191975	-0.182754	0.979158
Zm00001d017103	199.618	196.733	2.88561	193.847	-0.138286	-0.401444	-0.0900624	-0.353058	-0.372051	0.991891	0.0152144	0.310407	-0.143694	-0.041237	0.0409509	-0.125447	-0.195796	-0.163327	-0.0550983	0.978486	0.00983897	-0.0983897	-0.000983897	-0.0442754	-0.13627	-0.168738	0.978486
Zm00001d033579	203.22	200.266	2.95433	197.311	-0.145314	-0.440604	-0.0800663	-0.29623	-0.415478	0.994459	0.00539638	0.329453	-0.0803573	-0.0599058	0.00640455	-0.127084	-0.135212	-0.0864469	-0.0620644	0.978253	-0.037682	-0.0945743	0.0354654	-0.0701919	-0.216487	-0.183977	0.978253
Zm00001d019032	161.414	159.727	1.68636	158.041	-0.176244	-0.380262	-0.131091	-0.209197	-0.312871	0.946921	-0.166543	0.107557	0.149085	-0.130425	-0.0344361	-0.129662	0.105638	-0.100702	-0.122422	0.978056	-0.0898416	-0.122422	-0.129662	-0.129662	-0.129662	-0.129662	0.978056
Zm00001d034433	195.708	192.695	3.01309	189.682	-0.138969	-0.437443	-0.121421	-0.326222	-0.40447	0.986373	-0.0432054	0.220187	-0.014244	-0.000997834	0.119219	-0.118774	-0.0781568	-0.141339	-0.102978	0.977884	0.066259	-0.0736439	-0.0894393	-0.0623614	-0.190982	-0.186469	0.977884
Zm00001d039039	161.664	160.22	1.4438	158.777	-0.201616	-0.292669	-0.183695	-0.243021	-0.238688	0.957059	-0.0168713	0.29124	-0.172856	-0.15679	-0.160871	-0.17885	-0.194517	-0.0557508	-0.156468	0.976046	-0.167659	-0.122896	0.020347	-0.0244164	-0.071418	-0.0244164	0.976046
Zm00001d022155	204.94	201.287	3.65321	197.634	-0.108603	-0.423099	-0.14154	-0.382339	-0.428463	0.995886	0.0360971	0.35791	-0.098882	-0.0502026	-0.00249336	-0.0930737	-0.138375	-0.165556	-0.111194	0.976038	-0.0477723	-0.0930737	0.0609509	-0.0296518	-0.183676	-0.174616	0.976038
Zm00001d031135	164.157	163.083	1.07464	162.008	-0.177004	-0.379845	0.0426649	-0.106687	-0.305982	0.954531	-0.106103	0.163657	0.024435	-0.171194	-0.0815136	-0.135793	-0.040304	0.0142614	0.0415441	0.975977	-0.115331	-0.156256	-0.115331	-0.128973	-0.176718	-0.163076	0.975977
Zm00001d050380	205.067	200.712	4.35517	196.357	-0.114003	-0.426621	-0.137253	-0.3782	-0.430401	0.99604	0.10478	0.363371	-0.12042	-0.0471368	-0.0277346	-0.102371	-0.157301	-0.149454	-0.114142	0.9727	-0.0749054	-0.078829	0.00356692	0.0663448	-0.192614	-0.172996	0.9727
Zm00001d017958	188.088	185.437	2.6509	182.786	-0.0380184	-0.386153	-0.0619206	-0.365097	-0.427851	0.983056	-0.0315949	0.233277	-0.0688865	-0.0056904	0.0925718	-0.0220247	-0.130629	-0.189109	-0.0331636	0.972124	0.0448089	-0.0944277	-0.0777193	-0.0749346	-0.197463	-0.197463	0.972124
Zm00001d033611	192.399	189.635	2.76371	186.872	-0.160541	-0.463379	-0.0266482	-0.245881	-0.434985	0.98642	0.0166426	0.257109	-0.0107572	-0.0652212	0.0509786	-0.136531	-0.0815857	-0.054113	-0.0266402	0.971536	0.000832507	-0.109058	-0.0907433	-0.0174826	-0.264737	-0.191477	0.971536
Zm00001d024679	155.674	154.132	1.54175	152.59	-0.090289	-0.342437	-0.0725006	-0.153193	-0.331859	0.942558	-0.203952	0.0573018	0.0668874	-0.051124	0.0624719	-0.0531548	-0.00817767	-0.00817767	-0.0756434	0.970076	0.0143109	-0.098132	-0.188086	-0.188086	-0.221819	-0.143109	0.970076
Zm00001d052424	159.104	157.949	1.15506	156.794	-0.158291	-0.346585	0.119399	-0.193429	-0.313812	0.954708	-0.0535449	0.193119	-0.055303	-0.128273	-0.0900759	-0.140513	-0.111677	-0.108793	0.142086	0.9697	-0.126095	-0.111677	-0.126095	-0.100142	-0.146281	-0.140513	0.9697
Zm00001d019850	180.106	177.757	2.34914	175.408	-0.121707	-0.378002	0.0111916	-0.314937	-0.385786	0.97762	-0.00849058	0.337621	-0.130401	-0.06021	-0.0744319	-0.119037	-0.17199	-0.157548	0.0494527	0.968923	-0.119037	-0.0612688	0.0590807	-0.119037	-0.176804	-0.152734	0.968923
Zm00001d009243	201.363	196.475	4.88811	191.587	-0.153113	-0.44074	-0.16644	-0.380405	-0.418549	0.992835	0.100091	0.399775	-0.116679	-0.0846275	-0.0360535	-0.135128	-0.14915	-0.14915	-0.139802	0.96799	-0.0743627	-0.111757	0.0752126	0.0471672	-0.167847	-0.163173	0.96799
Zm00001d045729	164.031	161.157	2.87388	158.283	-0.140533	-0.377637	-0.166785	-0.279205	-0.341062	0.9532	-0.164879	0.102212	0.0532724	-0.0398631	0.164438	-0.102517	-0.016507	-0.131187	-0.150301	0.967832	0.126843	-0.131187	-0.140744	-0.140744	-0.150301	-0.131187	0.967832
Zm00001d053761	159.475	158.049	1.42601	156.623	-0.258576	-0.434467	-0.0539813	-0.0965493	-0.32045	0.953892	-0.0686393	0.228112	0.0539603	-0.206936	-0.0865342	-0.209153	-0.00464784	0.0669288	-0.0659993	0.96675	-0.117125	-0.178477	-0.0353236	-0.0864497	-0.198927	-0.137576	0.96675
Zm00001d048731	194.789	190.668	4.1203	186.548	-0.175817	-0.471205	-0.132087	-0.367125	-0.424804	0.988366	-0.00729091	0.291678	-0.0436062	0.00196461	0.143025	-0.160267	-0.105743	-0.169354	-0.105743	0.966559	0.0941776	-0.0784813	-0.00578283	-0.0603067	-0.187529	-0.187529	0.966559
Zm00001d002854	201.514	196.815	4.69895	192.116	-0.140575	-0.501028	-0.119873	-0.381816	-0.463439	0.994747	0.0879336	0.329911	-0.0150214	-0.0231407	0.0515868	-0.122295	-0.0629462	-0.171753	-0.102512	0.965774	-0.0134885	-0.0728377	-0.0332716	0.0557523	-0.201428	-0.240994	0.965774
Zm00001d037656	145.543	143.425	2.11842	141.307	-0.146249	-0.335163	-0.198205	-0.281394	-0.221673	0.933722	-0.212457	0.0566193	0.0138699	-0.00844996	0.130412	-0.11107	-0.0423456	-0.164523	-0.164523	0.965618	0.095104	-0.080526	-0.164523	-0.172159	0.00347095	-0.164523	0.965618
Zm00001d027387	158.581	156.38	2.20099	154.179	-0.163111	-0.420108	-0.0130963	-0.208916	-0.372608	0.947357	-0.155798	0.109496	0.163952	-0.0970876	0.0311211	-0.124218	0.101633	-0.118572	-0.00564627	0.965512	-0.0338776	-0.112925	-0.146803	-0.158096	-0.191973	-0.175034	0.965512
Zm00001d047921	149.845	148.799	1.04572	147.753	-0.16631	-0.350881	0.134753	-0.151983	-0.303412	0.943583	-0.0897369	0.15706	-0.00297483	-0.148179	-0.0941164	-0.140907	-0.0627917	-0.0833484	0.150999	0.965048	-0.132685	-0.124462	-0.145019	-0.128573	-0.14913	-0.14913	0.965048
Zm00001d019033	148.319	146.075	2.24403	143.831	-0.185458	-0.398414	-0.142405	-0.216036	-0.326179	0.934257	-0.179922	0.0905108	0.203018	-0.126704	-0.0072469	-0.135545	0.159047	-0.117509	-0.135545	0.964668	-0.0694124	-0.123521	-0.135545	-0.135545	-0.135545	-0.135545	0.964668
Zm00001d051172	206.168	200.843	5.32492	195.518	-0.155843	-0.469642	-0.121586	-0.395238	-0.447519	0.997365	0.089835	0.392511	-0.116636	-0.0216337	0.0398905	-0.148244	-0.162241	-0.16924	-0.0922549	0.964541	-0.00827113	-0.071259	0.0617154	0.0127248	-0.197235	-0.190236	0.964541
Zm00001d043428	171.803	169.265	2.53811	166.727	-0.196952	-0.401195	0.0107109	-0.173182	-0.366083	0.969154	0.0611328	0.327902	-0.0903384	-0.196707	-0.144907	-0.168164	-0.139851	0.0111537	0.0111537	0.964368	-0.168164	-0.168164	-0.00772181	0.0111537	-0.22479	-0.120975	0.964368
Zm00001d031127	147.106	145.387	1.71899	143.668	-0.268653	-0.362048	-0.169226	-0.197239	-0.185549	0.941836	-0.134081	0.137766	-0.101033	-0.045152	0.111048	-0.23948	-0.168284	-0.0401292	-0.146924	0.963747	0.102265	-0.0970867	-0.118446	-0.118446	-0.0187701	-0.118446	0.963747
Zm00001d018255	195.293	189.788	5.50412	184.284	-0.179448	-0.451415	-0.111038	-0.36368	-0.410511	0.988329	0.161846	0.387638	-0.122122	-0.076878	-0.0624878	-0.168671	-0.154196	-0.148235	-0.0894831	0.962098	-0.107364	-0.0826713	-0.00774075	0.131902	-0.165265	-0.170374	0.962098
Zm00001d025818	191.96	186.87	5.08979	181.78	-0.178143	-0.453229	-0.133878	-0.360414	-0.41368	0.986678	0.159561	0.36422	-0.106305	-0.0865569	-0.0245863	-0.160428	-0.144337	-0.138973	-0.117517	0.960619	-0.0638787	-0.112153	-0.0370594	0.150676	-0.171156	-0.165792	0.960619
Zm00001d025021	199.788	193.242	6.54597	186.696	-0.182239	-0.470087	-0.0490909	-0.366569	-0.442331	0.991315	0.163914	0.42258	-0.123026	-0.0986211	-0.0513844	-0.171315	-0.1615	-0.1615	-0.0240912	0.957402	-0.0927958	-0.112426	0.0446133	0.093688	-0.190945	-0.18113	0.957402
Zm00001d030053	194.814	188.931	5.88334	183.047	-0.168208	-0.471871	-0.153375	-0.4005	-0.439099	0.988779	0.0877477	0.433821	-0.124302	-0.0057302	-0.0121434	-0.16739	-0.156452	-0.163744	-0.11999	0.955615	-0.0689448	-0.0251914	0.131592	-0.0106069	-0.189267	-0.185621	0.955615
Zm00001d043483	185.718	181.483	4.2347	177.249	-0.184903	-0.523453	-0.00539702	-0.289242	-0.485279	0.983012	0.0402544	0.355658	0.0498011	-0.12326	-0.000977939	-0.154778	-0.00672946	-0.112478	0.00384541	0.955584	-0.0596038	-0.144203	0.0567198	-0.0490289	-0.260526	-0.228802	0.955584
Zm00001d011712	192.919	186.065	6.85374	179.212	-0.174705	-0.450354	-0.110279	-0.369744	-0.42263	0.98488	0.168323	0.443199	-0.131919	-0.12516	-0.104728	-0.159013	-0.157291	-0.148683	-0.0849841	0.954858	-0.141797	-0.122859	0.0837321	0.107834	-0.167621	-0.164177	0.954858
Zm00001d025542	152.114	148.796	3.31788	145.478	-0.184706	-0.388991	-0.0572924	-0.222859	-0.319373	0.945468	-0.153269	0.109132	-0.0314802	0.0172624	0.209345	-0.165007	-0.121445	-0.0778831	-0.0415817	0.953078	0.176227	-0.0778831	-0.157746	-0.172267	-0.172267	-0.143226	0.953078
Zm00001d043376	178.817	174.95	3.86671	171.083	0.0318159	-0.364775	-0.0970479	-0.42827	-0.4669	0.979386	0.0482795	0.364492	-0.175738	-0.00631921	0.0117271	0.0377819	-0.218505	-0.197725	-0.0591917	0.952104	-0.0314849	-0.0868984	0.0654886	-0.0453383	-0.218505	-0.197725	0.952104
Zm00001d013571	125.367	124.144	1.22315	122.92	-0.174336	-0.281937	-0.0368466	-0.0477373	-0.216222	0.908466	-0.2362	-0.00246468	0.00579853	-0.140806	0.0785754	-0.124359	-0.0841252	0.0667515	-0.0438914	0.951894	0.0768099	-0.194768	-0.235002	-0.194768	-0.154534	-0.0640083	0.951894
Zm00001d017584	197.475	191.157	6.31801	184.839	-0.161809	-0.535637	-0.134569	-0.405567	-0.48687	0.992237	0.0784758	0.369403	-0.0338841	0.0293972	0.121308	-0.15189	-0.0888411	-0.175533	-0.112484	0.951459	0.0530181	-0.0415547	0.0372559	0.00573168	-0.222819	-0.254343	0.951459
Zm00001d052411	140.789	138.98	1.80978	137.17	-0.230368	-0.449922	-0.00742865	-0.0623909	-0.334337	0.931252	-0.157939	0.117289	0.153551	-0.123981	0.00317088	-0.1841	0.0777665	0.0690376	-0.0269802	0.950656	-0.0531669	-0.114269	-0.131727	-0.166643	-0.236474	-0.1841	0.950656
Zm00001d017379	176.134	171.851	4.2832	167.568	-0.0823923	-0.453632	-0.0643166	-0.328467	-0.472299	0.974701	-0.00594559	0.230979	-0.0302234	0.022594	0.18886	-0.0643814	-0.112232	-0.121803	-0.0548112	0.950061	0.136593	-0.0930921	-0.102662	-0.045241	-0.274926	-0.217505	0.950061
Zm00001d033931	181.544	175.746	5.79769	169.949	-0.236587	-0.515433	-0.0944303	-0.335153	-0.392771	0.979298	0.178246	0.373841	-0.068943	-0.0688719	-0.0373161	-0.220924	-0.106111	-0.131351	-0.0796389	0.949986	-0.0916434	-0.0679421	-0.0430095	0.15953	-0.131967	-0.23693	0.949986
Zm00001d028528	143.006	141.507	1.49829	140.009	-0.253083	-0.43864	0.0303511	-0.0571793	-0.339629	0.940048	-0.0520978	0.237323	0.0647004	-0.241422	-0.116229	-0.202299	0.0010269	0.0913939	0.0123228	0.94988	-0.145819	-0.202299	-0.0328607	-0.0893401	-0.236186	-0.145819	0.94988
Zm00001d034032	190.192	183.352	6.84017	176.512	-0.176583	-0.493977	-0.0189032	-0.316165	-0.456155	0.984611	0.183039	0.421272	-0.0914621	-0.0921138	-0.0958155	-0.166232	-0.130237	-0.101441	-0.00785348	0.949616	-0.151834	-0.0798437	0.0209426	0.11453	-0.231023	-0.216625	0.949616
Zm00001d010325	116.792	116.071	0.721208	115.35	0.133734	-0.107337	-0.18751	-0.282468	-0.316596	0.910192	-0.16865	0.0776743	-0.144942	0.012492	-0.0810182	0.139748	-0.177085	-0.0949431	-0.16535	0.949431	-0.118412	-0.0245359	-0.171218	-0.130147	-0.224023	0.016535	0.949431
Zm00001d017204	139.717	137.011	2.70603	134.305	-0.204876	-0.339165	-0.17022	-0.229154	-0.291049	0.935621	-0.165434	0.142911	-0.0721437	-0.0574019	0.190344	-0.173253	-0.152425	-0.0552264	-0.152425	0.948001	0.18777	-0.159368	-0.0691119	-0.173253	-0.155896	-0.0448123	0.948001
Zm00001d005856	174.789	170.609	4.18018	166.429	-0.196536	-0.511459	-0.0706722	-0.269373	-0.44425	0.974188	-0.017932	0.293141	0.00555943	-0.0789974	0.160852	-0.160327	-0.0769136	-0.0649974	-0.0649974	0.947878	0.125662	-0.172243	0.0184159	-0.0888297	-0.24374	-0.219908	0.947878
Zm00001d048469	178.558	173.431	5.12664	168.304	-0.129867	-0.467063	-0.182729	-0.418395	-0.452976	0.978045	0.101517	0.294164	-0.0660837	0.0151224	0.154239	-0.114511	-0.122798	-0.189094	-0.164233	0.946224	0.105094	-0.0855067	-0.0896502	0.105094	-0.197381	-0.193238	0.946224
Zm00001d051441	160.28	156.496	3.78345	152.713	-0.19948	-0.523733	-0.0396779	-0.207757	-0.428865	0.956911	-0.0647363	0.169603	0.128285	-0.0205623	0.15291	-0.166185	0.0438446	-0.0417231	-0.0495019	0.946194	0.0827389	-0.0806174	-0.142848	-0.0806174	-0.259532	-0.251753	0.946194
Zm00001d039468	96.1236	95.714	0.409645	95.3043	-0.145929	-0.0711826	-0.144261	-0.189458	-0.0190115	0.873617	-0.186606	0.0410383	-0.218768	-0.168848	-0.162948	-0.120035	-0.237655	-0.127623	-0.0934752	0.946134	-0.135211	-0.1428	-0.18833	-0.108652	0.130382	0.0772636	0.946134
Zm00001d026548	185.222	178.117	7.10479	171.012	-0.102934	-0.429644	-0.0761825	-0.352	-0.445671	0.9795	0.150933	0.469156	-0.172281	-0.121587	-0.118958	-0.0880797	-0.202909	-0.10961	-0.0521954	0.945388	-0.152671	-0.131141	0.14158	0.0482807	-0.210086	-0.188556	0.945388
Zm00001d031589	169.041	164.147	4.89426	159.252	-0.200219	-0.457423	0.0795378	-0.254512	-0.4137	0.968613	0.169599	0.368271	-0.088549	-0.151871	-0.126061	-0.185292	-0.133908	-0.0910888	0.0887532	0.945144	-0.168164	-0.125344	-0.0482693	0.114445	-0.210983	-0.185292	0.945144
Zm00001d011673	173.348	167.246	6.10238	161.144	-0.159536	-0.400943	-0.188097	-0.389939	-0.41778	0.970116	0.107043	0.465501	-0.167194	-0.0892781	-0.111048	-0.153982	-0.18269	-0.146804	-0.153982	0.944116	-0.146804	-0.0822105	0.183342	0.018269	-0.189867	-0.0893876	0.944116
Zm00001d042365	121.433	120.024	1.40974	118.614	-0.220986	-0.386017	-0.0199653	0.00734905	-0.263775	0.903986	-0.195762	0.0664161	0.173112	-0.215501	-0.0874489	-0.157309	0.106564	0.116713	-0.0456703	0.943852	-0.126862	-0.177607	-0.157309	-0.167458	-0.187755	-0.14716	0.943852
Zm00001d024265	130.551	128.696	1.8552	126.84	-0.0138404	-0.300222	-0.185319	-0.350134	-0.320816	0.931232	-0.133227	0.134552	-0.117894	0.234605	0.0664013	-0.0409674	-0.157801	-0.157801	-0.149455	0.943768	-0.024277	0.201044	-0.149455	-0.149455	-0.157801	-0.157801	0.943768
Zm00001d023652	185.687	179.482	6.20421	173.278	-0.0137185	-0.416733	-0.101524	-0.40604	-0.487044	0.983094	0.144434	0.426163	-0.174425	-0.0677715	-0.0216427	0.00180271	-0.216325	-0.146921	-0.0775165	0.943718	-0.0576867	-0.137006	0.0811219	0.0612921	-0.236155	-0.216325	0.943718
Zm00001d014140	141.198	138.92	2.27857	136.641	0.0788461	-0.343188	-0.0880308	-0.349756	-0.486455	0.941771	-0.0752579	0.139749	0.0877587	-0.0454603	0.0499454	0.112463	0.0346041	-0.190322	-0.0778592	0.942961	-0.017302	-0.129765	-0.155718	-0.0605571	-0.276833	-0.181671	0.942961
Zm00001d016299	110.057	108.55	1.50665	107.043	-0.121656	-0.224884	-0.232298	-0.258579	-0.10433	0.89578	-0.213562	-0.00273889	-0.123183	0.0171267	0.123874	-0.0942424	-0.176875	-0.139315	-0.191899	0.942424	0.116096	-0.0641941	-0.244484	-0.131803	0.0935595	-0.109267	0.942424
Zm00001d047422	181.614	174.633	6.98143	167.651	-0.14469	-0.456885	0.0338357	-0.345767	-0.454314	0.978369	0.210578	0.41087	-0.143198	-0.103809	-0.0741379	-0.137139	-0.186483	-0.151237	0.0531894	0.941388	-0.115991	-0.115991	-0.0173026	0.144829	-0.21468	-0.200582	0.941388
Zm00001d051932	154.483	151.285	3.19778	148.087	-0.185054	-0.417662	0.111517	-0.271292	-0.387354	0.957345	0.0419824	0.386296	-0.11083	-0.139422	-0.122831	-0.17657	-0.153487	-0.143594	0.146592	0.941308	-0.160082	-0.113916	0.100426	-0.0974283	-0.173273	-0.169975	0.941308
Zm00001d050208	168.533	163.238	5.29514	157.943	-0.106164	-0.51599	-0.101337	-0.359926	-0.508623	0.967152	-0.0317774	0.230773	0.109814	0.0187353	0.188122	-0.079878	0.0388596	-0.174868	-0.0917518	0.941265	0.110102	-0.079878	-0.0680043	-0.0680043	-0.269858	-0.257984	0.941265
Zm00001d045251	183.865	176.47	7.39428	169.076	-0.0257897	-0.423036	-0.086321	-0.423561	-0.490522	0.979637	0.172536	0.452345	-0.149474	-0.0773187	-0.101106	-0.0157016	-0.174415	-0.183751	-0.0577139	0.941246	-0.151075	-0.104394	0.0963313	0.0869952	-0.221095	-0.216427	0.941246
Zm00001d040090	165.727	161.304	4.42339	156.881	-0.0718104	-0.406628	0.051128	-0.364877	-0.450336	0.968157	0.076621	0.418364	-0.149727	-0.0584697	-0.101568	-0.0743493	-0.185035	-0.191184	0.0916788	0.940267	-0.154289	-0.0620509	0.116276	-0.0682001	-0.209631	-0.203482	0.940267
Zm00001d034733	194.653	186.884	7.76948	179.114	-0.176499	-0.529498	-0.103814	-0.424727	-0.497207	0.989558	0.130941	0.400599	-0.0882887	0.0122952	0.141377	-0.170533	-0.147488	-0.193578	-0.078353	0.940236	0.087571	-0.073744	0.041481	0.050699	-0.23045	-0.225841	0.940236
Zm00001d031753	185.495	176.657	8.83785	167.819	-0.190136	-0.473813	-0.139786	-0.392236	-0.441921	0.977744	0.175352	0.491972	-0.127263	-0.123252	-0.0998175	-0.17536	-0.147934	-0.157076	-0.111366	0.939964	-0.138792	-0.120508	0.162894	0.0897579	-0.17536	-0.166218	0.939964
Zm00001d030765	154.118	148.677	5.44131	143.235	-0.102282	-0.453407	-0.178593	-0.364763	-0.438176	0.94899	-0.112502	0.148864	0.0910276	0.0553153	0.247161	-0.0758891	0.0189723	-0.189723	-0.161264	0.939128	0.180237	-0.066403	-0.113834	-0.113834	-0.208695	-0.208695	0.939128
Zm00001d004198	165.357	160.265	5.09204	155.173	0.0458801	-0.363413	-0.0584345	-0.41826	-0.460357	0.967582	0.165735	0.380423	-0.192492	-0.0146699	-0.104255	0.0448851	-0.218955	-0.188097	-0.0291753	0.938239	-0.160324	-0.0461475	-0.0183748	0.109688	-0.208155	-0.223584	0.938239
Zm00001d039335	183.235	174.355	8.88027	165.474	-0.182088	-0.468431	-0.156367	-0.399034	-0.436988	0.97589	0.170871	0.496762	-0.138371	-0.11571	-0.0984787	-0.167885	-0.157451	-0.157451	-0.126151	0.938067	-0.136584	-0.115717	0.176421	0.0825195	-0.167885	-0.167885	0.938067
Zm00001d033983	186.663	179.626	7.03735	172.589	-0.0537652	-0.465894	-0.123161	-0.468879	-0.506871	0.984332	0.0980937	0.421072	-0.142843	0.0347688	0.098102	-0.0521681	-0.191115	-0.221683	-0.0855153	0.937131	0.043705	-0.0605049	0.10901	-0.0132631	-0.227241	-0.238357	0.937131
Zm00001d018639	171.335	165.497	5.83762	159.66	-0.108583	-0.457228	-0.194294	-0.402973	-0.45128	0.972226	0.0657249	0.300253	-0.131245	0.105863	0.205693	-0.108551	-0.198105	-0.138402	-0.175716	0.936249	0.152649	-0.0115335	-0.0563106	0.0332436	-0.235419	-0.198105	0.936249
Zm00001d038741	186.494	177.312	9.18289	168.129	-0.189934	-0.491272	-0.18686	-0.421984	-0.450609	0.979299	0.164316	0.494156	-0.139337	-0.0541983	-0.0356834	-0.182905	-0.163546	-0.164837	-0.155803	0.935993	-0.0822425	-0.0719182	0.173284	0.0726221	-0.180323	-0.180323	0.935993
Zm00001d044874	107.719	106.871	0.84756	106.024	-0.224398	-0.332289	0.182387	0.0369608	-0.207023	0.891141	-0.158975	0.075928	0.0356435	-0.227228	-0.127633	-0.178533	-0.0397818	0.0882963	0.173682	0.931477	-0.146514	-0.178533	-0.189206	-0.178533	-0.13584	-0.146514	0.931477
Zm00001d021551	186.024	177.943	8.08072	169.863	-0.224808	-0.576731	-0.0359115	-0.379769	-0.501133	0.983949	0.145293	0.393356	-0.0529741	0.0321982	0.142755	-0.223998	-0.119307	-0.164174	-0.0183549	0.931341	0.0751191	-0.0333107	0.00781782	0.0564243	-0.25017	-0.261387	0.931341
Zm00001d040076	192.054	181.428	10.6259	170.802	-0.175024	-0.531005	-0.0295995	-0.394414	-0.514058	0.98362	0.198989	0.4963	-0.0891209	-0.104987	-0.0340795	-0.162266	-0.128799	-0.173422	-0.00608499	0.931004	-0.0841757	-0.128799	0.138941	0.0831616	-0.240357	-0.229201	0.931004
Zm00001d002859	97.1623	96.609	0.553351	96.0556	-0.306669	-0.289645	-0.0555078	0.0718595	-0.0945304	0.881736	-0.0967695	0.127073	-0.083223	-0.253952	-0.20612	-0.256462	-0.135386	0.215737	-0.0748474	0.930089	-0.195924	-0.171709	-0.147493	-0.0506321	-0.0627397	-0.0506321	0.930089
Zm00001d052525	172.836	165.148	7.68795	157.46	-0.12847	-0.46535	-0.103378	-0.4114	-0.470525	0.970583	0.0977222	0.496805	-0.13973	-0.0466371	-0.0538274	-0.126039	-0.167425	-0.177771	-0.06396	0.929301	-0.105346	-0.06396	0.236088	-0.0536135	-0.20881	-0.198464	0.929301
Zm00001d034547	150.16	146.169	3.99121	142.178	-0.00778141	-0.422417	-0.063751	-0.322613	-0.493251	0.956211	0.0222689	0.416202	-0.0748148	-0.0521132	-0.103676	0.00481335	-0.109905	-0.0834315	-0.045192	0.928442	-0.168735	-0.062841	0.178362	-0.118729	-0.292278	-0.230506	0.928442
Zm00001d027703	82.5925	81.8616	0.730982	81.1306	0.115325	0.0362563	-0.24795	-0.283413	-0.116906	0.857583	-0.219007	0.0529136	-0.25424	-0.102392	-0.197578	0.134769	-0.256436	-0.153487	-0.194666	0.927473	-0.184372	-0.112308	-0.122602	-0.153487	0.0215256	0.0935896	0.927473
Zm00001d020108	181.091	170.143	10.9479	159.195	-0.147113	-0.468633	-0.0860025	-0.410166	-0.470144	0.973089	0.266702	0.476562	-0.155501	-0.110035	-0.0896824	-0.137333	-0.181226	-0.17391	-0.0641772	0.927078	-0.130017	-0.122702	0.0528714	0.213813	-0.199515	-0.184884	0.927078
Zm00001d033855	180.568	170.609	9.95983	160.649	-0.226742	-0.575804	-0.105069	-0.399827	-0.520724	0.976347	0.1913	0.469292	0.0253255	-0.110509	-0.0268856	-0.205129	-0.0057987	-0.185196	-0.0895174	0.927067	-0.093504	-0.117424	0.113799	0.117786	-0.233035	-0.229049	0.927067
Zm00001d012702	144.469	139.81	4.6586	135.152	-0.248001	-0.536851	-0.0131984	-0.251697	-0.449161	0.943325	-0.111577	0.217994	0.148458	-0.0452563	0.193514	-0.21656	0.0647503	-0.120795	-0.0040809	0.926636	0.130589	-0.114809	-0.0100662	-0.189626	-0.252472	-0.213567	0.926636
Zm00001d033228	148.685	141.856	6.82862	135.028	-0.114984	-0.421559	-0.142788	-0.376635	-0.421839	0.946698	-0.0601744	0.185459	-0.0671544	0.114176	0.301207	-0.110605	-0.151037	-0.176767	-0.117956	0.92594	0.253289	-0.0334154	-0.114281	-0.0885507	-0.220876	-0.16574	0.92594
Zm00001d046055	82.5139	81.4635	1.05034	80.4132	-0.207073	-0.13097	-0.0317325	0.0855895	-0.0726114	0.834903	-0.324887	-0.0816696	0.0490398	-0.260823	-0.19372	-0.152976	-0.000901626	0.124725	-0.0405732	0.924767	-0.189341	-0.182729	-0.248849	-0.238931	-0.0868566	0.0916653	0.924767
Zm00001d022089	179.535	168.582	10.9527	157.63	-0.222902	-0.516344	-0.0544749	-0.364229	-0.452009	0.972624	0.270057	0.4679	-0.141274	-0.0797295	-0.0611301	-0.218468	-0.176432	-0.133062	-0.0392049	0.924499	-0.108819	-0.0796836	0.0255165	0.213009	-0.200675	-0.20668	0.924499
Zm00001d020057	190.133	177.829	12.3045	165.524	-0.198882	-0.524065	-0.0959215	-0.419482	-0.486005	0.979537	0.213645	0.523946	-0.154199	-0.0348058	-0.0281267	-0.201873	-0.185897	-0.169922	-0.0660806	0.924403	-0.0820562	-0.0501051	0.165565	0.0936747	-0.217848	-0.20986	0.924403
Zm00001d005489	166.875	160.634	6.24099	154.393	0.071604	-0.406026	-0.105088	-0.45989	-0.552394	0.970586	0.125469	0.38316	-0.16058	0.0491527	0.0717663	0.0709716	-0.210943	-0.189258	-0.0808287	0.923945	0.0131429	-0.059143	0.0276001	0.0420572	-0.312144	-0.2254	0.923945
Zm00001d017459	189.994	178.324	11.6699	166.654	-0.179448	-0.522133	-0.0489092	-0.403141	-0.518049	0.981391	0.250211	0.480849	-0.132989	-0.0817762	0.0197103	-0.170938	-0.180886	-0.160989	-0.0316551	0.923424	-0.0217064	-0.131143	0.0678323	0.16732	-0.260476	-0.200784	0.923424
Zm00001d028413	109.137	107.998	1.13914	106.859	-0.153466	-0.327323	0.265963	-0.140614	-0.30005	0.905893	-0.0627483	0.163809	-0.0467678	-0.144746	-0.105398	-0.140128	-0.1111	-0.1111	0.289493	0.922314	-0.140128	-0.116906	-0.15174	-0.137226	-0.15174	-0.15174	0.922314
Zm00001d020938	98.9744	97.5869	1.38744	96.1995	0.244331	-0.182525	-0.156036	-0.328268	-0.375492	0.891445	-0.170986	0.0786605	-0.00530003	-0.0219292	-0.0686058	0.277246	-0.0356075	-0.161242	-0.134144	0.920197	-0.126754	-0.0898026	-0.141534	-0.146461	-0.183412	-0.178485	0.920197
Zm00001d033902	170.914	161.176	9.73838	151.438	-0.173733	-0.481596	-0.049837	-0.383007	-0.461898	0.966505	0.159064	0.522788	-0.179831	-0.0228602	-0.0904142	-0.185471	-0.206834	-0.148085	-0.0145657	0.92007	-0.148085	-0.00922497	0.209747	0.00145657	-0.222856	-0.196152	0.92007
Zm00001d034356	150.691	144.202	6.4891	137.713	-0.0457361	-0.414723	-0.16082	-0.409561	-0.445951	0.953788	0.245915	0.369002	-0.143672	-0.0370831	-0.0681777	-0.0356921	-0.16814	-0.153949	-0.149219	0.919825	-0.120837	-0.0688041	-0.0924555	0.267046	-0.191792	-0.205982	0.919825
Zm00001d042184	176	166.981	9.0183	157.963	-0.148247	-0.527597	-0.0893462	-0.446288	-0.505535	0.975281	0.180548	0.390463	-0.137605	0.107246	0.1756	-0.161174	-0.199716	-0.199716	-0.0648201	0.917992	0.108617	0.0122633	-0.0262784	0.108617	-0.247893	-0.247893	0.917992
Zm00001d048957	105.429	103.44	1.98912	101.451	-0.0656629	-0.267321	-0.263125	-0.420801	-0.235677	0.906955	-0.0390615	0.178907	-0.228338	0.245377	0.0305332	-0.104046	-0.244495	-0.226565	-0.208636	0.917942	-0.0442807	0.227652	-0.14887	-0.0233628	-0.0233628	-0.121976	0.917942
Zm00001d039416	129.616	126.677	2.93842	123.739	-0.137988	-0.48596	0.163201	-0.189992	-0.455498	0.93127	-0.0431384	0.159175	0.108342	-0.067302	0.12166	-0.108494	0.0141955	-0.0861872	0.159193	0.91764	0.0588101	-0.130802	-0.175416	-0.0973409	-0.286953	-0.264645	0.91764
Zm00001d037899	173.658	164.456	9.20198	155.254	-0.0434058	-0.47179	-0.0665514	-0.402589	-0.544396	0.97244	0.228752	0.449186	-0.131836	-0.107747	0.0137201	-0.0204984	-0.182846	-0.137749	-0.0565756	0.917509	-0.0204984	-0.191865	0.051656	0.159888	-0.291077	-0.227942	0.917509
Zm00001d028160	148.309	142.431	5.87724	136.554	0.117117	-0.353253	-0.0972749	-0.456832	-0.512453	0.952916	0.137343	0.430717	-0.174201	-0.0487165	-0.104739	0.126002	-0.19547	-0.206011	-0.0637195	0.916507	-0.155945	-0.103245	0.110192	0.0416812	-0.242901	-0.227091	0.916507
Zm00001d003660	170.071	161.135	8.9355	152.2	-0.0720347	-0.488292	-0.130369	-0.436894	-0.522674	0.970064	0.239222	0.39885	-0.145003	0.037611	0.092895	-0.0711491	-0.196758	-0.158109	-0.11946	0.914397	0.0351353	-0.0518246	-0.0518246	0.209055	-0.274056	-0.235407	0.914397
Zm00001d006070	139.081	133.756	5.32513	128.43	-0.211318	-0.572275	-0.00744331	-0.209297	-0.503582	0.93964	-0.0449873	0.223516	0.197185	-0.0908108	0.173514	-0.165079	0.107302	-0.0440211	-0.0238448	0.914356	0.107302	-0.165079	-0.0541093	-0.094462	-0.32649	-0.255873	0.914356
Zm00001d002266	143.8	138.407	5.39296	133.014	0.147134	-0.352838	-0.138895	-0.503206	-0.516736	0.950647	0.141799	0.35359	-0.182569	0.0800519	0.0149979	0.141697	-0.214184	-0.241213	-0.106068	0.912022	-0.0520102	-0.0159716	-0.0249813	0.0921441	-0.245718	-0.245718	0.912022
Zm00001d008693	125.301	118.608	6.69283	111.915	-0.189135	-0.480057	-0.17345	-0.268739	-0.406144	0.914137	-0.141458	0.07998	0.180266	-0.000823666	0.294919	-0.144975	0.0931982	-0.113909	-0.176041	0.911271	0.238173	-0.124264	-0.176041	-0.103554	-0.217462	-0.186396	0.911271
Zm00001d013751	176.291	164.541	11.7507	152.79	-0.112623	-0.528066	-0.0673101	-0.459994	-0.519646	0.971989	0.25065	0.475239	-0.154359	0.0900732	0.00940653	-0.13384	-0.188558	-0.205657	-0.0397946	0.910922	-0.0757029	0.0610909	0.0422817	0.153427	-0.243275	-0.280894	0.910922
Zm00001d028486	168.217	155.257	12.9596	142.298	-0.218359	-0.512188	-0.0460272	-0.373385	-0.457061	0.960678	0.311823	0.481749	-0.156252	-0.088204	-0.0746827	-0.215519	-0.188269	-0.140583	-0.0315847	0.908524	-0.120146	-0.0860837	0.016102	0.261348	-0.201894	-0.201894	0.908524
Zm00001d045390	78.985	77.8545	1.13051	76.724	-0.250958	-0.312402	-0.0648375	0.153417	-0.108334	0.837928	-0.28248	-0.0359477	0.150579	-0.231298	-0.124644	-0.17685	0.082394	0.257945	-0.103364	0.905035	-0.14419	-0.168685	-0.213594	-0.211552	-0.103364	-0.123777	0.905035
Zm00001d019358	103.512	101.701	1.81077	99.8904	-0.0977957	-0.418919	0.172022	-0.157998	-0.370286	0.899718	-0.0759977	0.0566742	0.0714659	0.0494139	0.0864048	-0.0898668	-0.015204	-0.0749342	0.16996	0.904641	0.00271501	0.0176476	-0.316842	-0.0898668	-0.233219	-0.27503	0.904641
Zm00001d012030	169.314	158.321	10.9924	147.329	-0.0705224	-0.549302	-0.172225	-0.494465	-0.597523	0.968869	0.123385	0.424931	-0.0369937	0.0935323	0.194094	-0.0698136	-0.0927375	-0.218819	-0.150047	0.904451	0.113577	-0.0239659	0.102115	0.0218819	-0.321976	-0.264667	0.904451
Zm00001d051870	168.816	155.043	13.7722	141.271	-0.158936	-0.499522	-0.124431	-0.424462	-0.503159	0.959459	0.192433	0.570263	-0.151898	-0.077948	-0.0786625	-0.155745	-0.173109	-0.161533	-0.092079	0.903426	-0.126806	-0.0862912	0.278342	0.0410409	-0.236775	-0.190472	0.903426
Zm00001d053889	172.062	159.012	13.0498	145.962	-0.142813	-0.512762	-0.158524	-0.462735	-0.509288	0.964567	0.174445	0.552488	-0.17153	0.00674778	0.0135094	-0.148008	-0.201242	-0.183498	-0.121391	0.903373	-0.041539	-0.0371028	0.260123	0.0205679	-0.232296	-0.218987	0.903373
Zm00001d020636	119.375	112.032	7.34392	104.688	-0.0926977	-0.402578	-0.203211	-0.391226	-0.378257	0.914629	-0.127876	0.142647	-0.0728969	0.270475	0.316273	-0.112627	-0.146202	-0.186491	-0.169704	0.901323	0.236548	0.142539	-0.1227	-0.162989	-0.189849	-0.189849	0.901323
Zm00001d041697	176.172	159.853	16.3194	143.534	-0.175145	-0.526284	-0.103817	-0.450271	-0.518488	0.964072	0.324186	0.516716	-0.149584	-0.0671958	-0.0132666	-0.171465	-0.181112	-0.19076	-0.0846361	0.899423	-0.060517	-0.103931	0.0697261	0.262679	-0.234174	-0.205232	0.899423
Zm00001d006608	162.664	148.877	13.7876	135.089	-0.184267	-0.546705	-0.109052	-0.393824	-0.558162	0.95661	0.279168	0.512328	-0.0122628	-0.163358	-0.084347	-0.159828	-0.0376428	-0.146252	-0.105523	0.899109	-0.139464	-0.166616	0.118482	0.220303	-0.295589	-0.18698	0.899109
Zm00001d025167	134.914	126.855	8.05897	118.796	-0.111075	-0.400283	0.0607332	-0.335194	-0.434645	0.936475	0.296024	0.389803	-0.231981	-0.0691979	-0.0835088	-0.117794	-0.275536	-0.129062	0.0737494	0.896261	-0.117794	-0.0839924	-0.117794	0.265293	-0.230467	-0.162863	0.896261
Zm00001d046422	113.334	106.307	7.0266	99.2803	-0.114195	-0.480608	-0.205737	-0.351175	-0.457513	0.901126	-0.157921	0.0936218	0.252644	0.0111718	0.273015	-0.0686827	0.183154	-0.209957	-0.197672	0.895667	0.195439	-0.111679	-0.123964	-0.130106	-0.216099	-0.216099	0.895667
Zm00001d043494	171.705	155.204	16.5018	138.702	-0.0955831	-0.476274	-0.0256189	-0.406441	-0.517226	0.958661	0.29031	0.564433	-0.229607	-0.0928054	-0.0914902	-0.0945194	-0.262215	-0.136443	-0.00228676	0.894886	-0.128059	-0.119674	0.173794	0.157024	-0.262215	-0.220291	0.894886
Zm00001d040960	157.474	144.325	13.1486	131.177	-0.0785543	-0.467233	-0.11867	-0.447969	-0.506569	0.950308	0.177639	0.57274	-0.190253	-0.0463995	-0.0837606	-0.079621	-0.209374	-0.176935	-0.079621	0.893524	-0.133685	-0.0688082	0.298824	0.00688082	-0.230999	-0.220186	0.893524
Zm00001d032292	126.864	117.213	9.65036	107.563	-0.19834	-0.486843	-0.190941	-0.375566	-0.415166	0.92218	-0.013193	0.183036	-0.00209807	0.0826379	0.366089	-0.180051	-0.0898095	-0.175301	-0.175301	0.893345	0.3234	-0.0803104	-0.137305	-0.00431776	-0.18955	-0.1848	0.893345
Zm00001d036020	101.493	99.1517	2.34086	96.8108	-0.12717	-0.363739	0.269335	-0.102557	-0.3967	0.905126	0.0790302	0.31098	-0.161726	-0.172165	-0.110086	-0.115749	-0.239967	0.0395239	0.267257	0.888347	-0.1261	-0.167506	-0.0432881	-0.0432881	-0.312427	-0.146803	0.888347
Zm00001d043600	136.427	127.539	8.88786	118.651	0.0773532	-0.349785	-0.147434	-0.500818	-0.513548	0.937407	0.273206	0.417979	-0.25444	0.0226666	-0.023056	0.0687141	-0.280142	-0.216714	-0.121571	0.887998	-0.0687141	-0.0581427	-0.0317142	0.248428	-0.258999	-0.169142	0.887998
Zm00001d028522	141.899	131.245	10.654	120.591	-0.294935	-0.668164	0.0061822	-0.29872	-0.549603	0.94496	0.222826	0.407668	0.141203	-0.116303	0.0498099	-0.264224	0.0823161	-0.107722	-0.00711373	0.887184	-0.0294712	-0.13008	-0.00711373	0.171746	-0.297761	-0.297761	0.887184
Zm00001d011016	86.6072	80.6823	5.92491	74.7574	-0.220281	-0.437676	-0.140354	-0.157641	-0.335106	0.85095	-0.224358	0.0240971	0.405556	-0.169433	-0.0108324	-0.152745	0.366684	-0.106809	-0.150095	0.886996	-0.0935582	-0.140377	-0.152745	-0.151861	-0.152745	-0.152745	0.886996
Zm00001d052117	81.9594	80.7123	1.24712	79.4652	-0.225425	-0.369484	0.308604	0.054934	-0.252469	0.862746	-0.0974023	0.115385	0.0316079	-0.220376	-0.123907	-0.188437	-0.0528328	0.0924574	0.295864	0.88671	-0.149693	-0.169065	-0.178751	-0.159379	-0.188437	-0.188437	0.88671
Zm00001d039427	78.1758	74.7487	3.4271	71.3216	-0.184139	-0.34986	0.0612818	0.0210341	-0.288971	0.833054	-0.263307	-0.0230695	0.340152	-0.2753	-0.116903	-0.109938	0.281076	0.0392113	0.0351803	0.885737	-0.170404	-0.218777	-0.198622	-0.218777	-0.210715	-0.113969	0.885737
Zm00001d029705	175.199	155.701	19.4982	136.202	-0.0673422	-0.509029	-0.0713386	-0.484864	-0.593428	0.959764	0.301661	0.57245	-0.165361	-0.0606989	-0.0248003	-0.0664587	-0.196645	-0.206659	-0.0464301	0.884902	-0.0764731	-0.11653	0.183899	0.173885	-0.306803	-0.226688	0.884902
Zm00001d033054	171.93	154.923	17.0072	137.916	-0.184805	-0.573735	-0.174634	-0.506282	-0.547609	0.961236	0.247875	0.533445	-0.14729	0.0401687	0.154171	-0.188748	-0.193645	-0.218129	-0.144677	0.883644	0.100161	-0.0565354	0.168716	0.134439	-0.247509	-0.237716	0.883644
Zm00001d005998	101.387	96.9824	4.40438	92.578	0.150183	-0.22366	-0.240484	-0.538029	-0.413125	0.903105	0.0404304	0.248822	-0.304849	0.261609	0.117143	0.108141	-0.334483	-0.279155	-0.186941	0.882732	0.052813	0.145026	-0.0947281	0.0159277	-0.196163	-0.113171	0.882732
Zm00001d034663	140.195	127.217	12.9779	114.239	-0.207861	-0.494902	0.0470362	-0.35052	-0.458142	0.934811	0.352746	0.454279	-0.148299	-0.13021	-0.0917395	-0.20261	-0.184672	-0.153282	0.0574808	0.882595	-0.13086	-0.126376	-0.0546271	0.317571	-0.207094	-0.198125	0.882595
Zm00001d012391	168.214	148.453	19.7607	128.693	-0.194876	-0.552871	-0.168615	-0.454049	-0.52104	0.951432	0.263353	0.605597	-0.13897	-0.0644603	-0.0486914	-0.191137	-0.157587	-0.16877	-0.140811	0.882486	-0.101669	-0.0793017	0.278573	0.127594	-0.23028	-0.219096	0.882486
Zm00001d010982	162	148.619	13.381	135.238	-0.15753	-0.529349	-0.0218107	-0.429794	-0.566185	0.958425	0.24742	0.489542	-0.199028	0.0412781	0.164132	-0.171846	-0.268785	-0.159729	-0.00220316	0.882364	0.11897	-0.06279	0.0826184	0.11897	-0.341489	-0.196081	0.882364
Zm00001d013582	154.883	142.249	12.6338	129.615	-0.028002	-0.523348	-0.134402	-0.522765	-0.584672	0.954029	0.157581	0.443026	-0.151062	0.177666	0.227778	-0.0476614	-0.211497	-0.233342	-0.102273	0.880743	0.148942	0.0397178	0.0943298	0.0287954	-0.309799	-0.287954	0.880743
Zm00001d017216	162.211	145.358	16.8525	128.506	-0.224207	-0.559108	-0.0125609	-0.379312	-0.512652	0.951108	0.233183	0.59054	-0.173325	-0.0912515	0.00217204	-0.220283	-0.220283	-0.126636	0.0138342	0.880066	-0.0329892	-0.126636	0.271363	0.0489517	-0.2554	-0.231988	0.880066
Zm00001d019453	83.3549	76.8582	6.4967	70.3615	-0.215786	-0.440578	-0.146057	-0.185398	-0.346742	0.845677	-0.223954	0.0234774	0.418355	-0.159084	0.00864993	-0.149707	0.381055	-0.141634	-0.151725	0.879527	-0.077055	-0.137598	-0.149707	-0.151725	-0.149707	-0.151725	0.879527
Zm00001d006251	104.911	97.5941	7.31739	90.2767	-0.202005	-0.527975	0.0129658	-0.163711	-0.421086	0.88907	-0.149775	0.0601166	0.205386	0.0155307	0.31559	-0.162347	0.0927695	-0.0383319	-0.00289905	0.879378	0.248674	-0.102111	-0.208409	-0.162347	-0.275732	-0.268645	0.879378
Zm00001d020549	168.15	147.237	20.9124	126.325	-0.175665	-0.53857	-0.13913	-0.451571	-0.519421	0.949227	0.270466	0.617902	-0.174343	-0.0637806	-0.0598525	-0.175229	-0.19422	-0.165734	-0.108763	0.878736	-0.108763	-0.0802775	0.290035	0.119121	-0.2322	-0.222705	0.878736
Zm00001d049649	165.282	149.558	15.724	133.834	-0.0528969	-0.570558	-0.0401981	-0.470559	-0.641781	0.960453	0.252317	0.492003	-0.0863209	0.0187839	0.14708	-0.049005	-0.149628	-0.192753	-0.0274428	0.878169	0.0803681	-0.0993167	0.0947429	0.13068	-0.36525	-0.300564	0.878169
Zm00001d019207	89.3504	82.2827	7.06765	75.2151	-0.187683	-0.487604	-0.179364	-0.244123	-0.412569	0.8617	-0.188154	0.0674829	0.407796	-0.10694	0.0875927	-0.125453	0.363113	-0.159739	-0.185453	0.877393	-0.00545449	-0.125453	-0.116882	-0.134025	-0.194024	-0.194024	0.877393
Zm00001d004428	165.316	145.679	19.6374	126.041	-0.15468	-0.510075	-0.0495837	-0.417143	-0.495559	0.949013	0.360138	0.553662	-0.254756	-0.058314	-0.0196015	-0.157355	-0.294561	-0.136247	-0.0307034	0.876967	-0.0518121	-0.104584	0.0959483	0.264817	-0.231235	-0.231235	0.876967
Zm00001d012816	126.874	114.942	11.9316	103.011	-0.107952	-0.54965	-0.150989	-0.393167	-0.545548	0.921356	-0.00805399	0.216762	0.100553	0.108944	0.373425	-0.0875754	0.00875754	-0.171867	-0.147783	0.875754	0.297756	-0.0634921	-0.0875754	-0.0394089	-0.316366	-0.2682	0.875754
Zm00001d002572	142.622	128.359	14.2628	114.096	-0.240407	-0.624747	-0.0696412	-0.396682	-0.573112	0.938669	0.195099	0.548028	0.0831169	-0.14297	-0.0500569	-0.21588	0.0569556	-0.185565	-0.0541997	0.875462	-0.124935	-0.13504	0.259056	0.0569556	-0.27651	-0.2563	0.875462
Zm00001d009858	158.601	142.148	16.4531	125.695	-0.0626797	-0.51309	-0.157559	-0.509936	-0.546997	0.949421	0.287787	0.536262	-0.222389	0.152448	0.0246232	-0.0953855	-0.248228	-0.194526	-0.128432	0.875369	-0.0623386	0.107027	0.11942	0.173121	-0.277144	-0.268882	0.875369
Zm00001d026426	123.726	113.916	9.80968	104.106	-0.18322	-0.471425	-0.187264	-0.412146	-0.434945	0.920146	0.0876299	0.560769	-0.146154	-0.0878375	-0.0567293	-0.17282	-0.162654	-0.162654	-0.142322	0.874264	-0.0914927	-0.101659	0.386302	-0.0914927	-0.162654	-0.17282	0.874264
Zm00001d019593	100.651	95.6643	4.98628	90.678	0.018879	-0.368545	-0.219731	-0.481551	-0.417803	0.905196	0.0717969	0.301365	-0.235863	0.362701	0.103922	-0.0407051	-0.264583	-0.207179	-0.178476	0.872029	-0.00626233	0.309463	-0.063667	0.0109591	-0.212919	-0.21866	0.872029
Zm00001d021396	170.281	150.082	20.1992	129.883	-0.166414	-0.559537	-0.116832	-0.477838	-0.570149	0.954545	0.269113	0.587526	-0.185724	-0.00473232	0.0986901	-0.17098	-0.23231	-0.181201	-0.0892068	0.871625	0.0538958	-0.0892068	0.237885	0.115226	-0.293639	-0.222088	0.871625
Zm00001d014658	143.916	126.669	17.2471	109.422	-0.215015	-0.584107	-0.0274899	-0.370502	-0.522698	0.934275	0.373391	0.498824	-0.0437685	-0.113762	-0.0846154	-0.201989	-0.0733277	-0.137658	-0.0287913	0.869361	-0.150029	-0.103019	0.00584822	0.334923	-0.248999	-0.266319	0.869361
Zm00001d042851	84.5488	81.689	2.85979	78.8292	-0.299511	-0.513944	0.257791	-0.00722029	-0.399113	0.871261	-0.0211147	0.198976	0.213651	-0.260659	-0.0833995	-0.250505	0.134398	0.0469201	0.230624	0.869214	-0.136784	-0.206766	-0.101793	-0.0842971	-0.294244	-0.206766	0.869214
Zm00001d037211	173.623	148.713	24.9101	123.803	-0.238468	-0.60956	-0.0766636	-0.436648	-0.535167	0.95089	0.356552	0.5939	-0.158283	-0.0268883	0.0193323	-0.242914	-0.195898	-0.156719	-0.0587695	0.86783	-0.0372207	-0.0587695	0.162596	0.237037	-0.246832	-0.27034	0.86783
Zm00001d005253	158.103	135.959	22.1442	113.814	-0.164183	-0.528818	-0.0590918	-0.435177	-0.524575	0.938871	0.399244	0.550007	-0.173367	-0.0814625	-0.069969	-0.164306	-0.199265	-0.171298	-0.0454464	0.866977	-0.11886	-0.0978845	0.0629257	0.335604	-0.244711	-0.223736	0.866977
Zm00001d016477	68.5069	62.5283	5.97859	56.5497	-0.157216	-0.321684	-0.173465	-0.0891874	-0.210718	0.799094	-0.395206	-0.167714	0.389517	-0.0989385	0.0852822	-0.0866479	0.334102	-0.0694745	-0.181102	0.866479	0.0163928	-0.112408	-0.284143	-0.275556	-0.0780612	-0.129582	0.866479
Zm00001d033369	153.227	133.084	20.1435	112.94	-0.214897	-0.56444	-0.0821086	-0.441354	-0.502303	0.938189	0.385971	0.524153	-0.188371	0.0226083	0.0255652	-0.229153	-0.22458	-0.169346	-0.0666191	0.862498	-0.0346048	-0.00962667	0.0223876	0.324236	-0.227394	-0.247799	0.862498
Zm00001d005164	146.245	131.027	15.2181	115.809	-0.00440582	-0.530133	-0.186138	-0.562529	-0.62534	0.942339	0.193319	0.474531	-0.102294	0.0782372	0.229398	-0.00109019	-0.156988	-0.264917	-0.156988	0.862344	0.1668	-0.0850352	0.142815	0.0828548	-0.312886	-0.276909	0.862344
Zm00001d053112	75.5421	67.8157	7.72639	60.0894	-0.236579	-0.456431	-0.142848	-0.125124	-0.334208	0.826522	-0.241881	-0.00194931	0.4513	-0.174766	0.0273504	-0.161923	0.404841	-0.0765303	-0.161167	0.862031	-0.0553711	-0.155877	-0.16419	-0.161923	-0.164946	-0.164946	0.862031
Zm00001d004138	124.26	110.985	13.2752	97.7098	-0.123268	-0.524494	-0.159526	-0.488467	-0.504554	0.920556	0.0944389	0.313497	-0.119003	0.273104	0.364368	-0.152333	-0.195298	-0.234358	-0.128897	0.859313	0.28123	0.117179	-0.0507776	0.0195298	-0.257794	-0.257794	0.859313
Zm00001d000586	72.464	64.5321	7.93182	56.6003	-0.225482	-0.445355	-0.142663	-0.154947	-0.340189	0.821493	-0.233878	0.00674882	0.458844	-0.174104	-0.00150554	-0.154628	0.42215	-0.119315	-0.154628	0.857676	-0.0898874	-0.142857	-0.154628	-0.154628	-0.154628	-0.154628	0.857676
Zm00001d040040	132.96	114.744	18.2166	96.527	-0.182118	-0.504556	-0.108303	-0.440627	-0.480032	0.916153	0.204345	0.634221	-0.20299	-0.0260618	-0.100086	-0.196708	-0.213482	-0.179935	-0.0625197	0.85164	-0.154774	-0.012199	0.38198	-0.00381218	-0.205095	-0.205095	0.85164
Zm00001d021902	163.511	135.499	28.012	107.487	-0.2196	-0.584011	-0.0740434	-0.418312	-0.564147	0.935494	0.326114	0.652241	-0.164456	-0.0824488	-0.0323755	-0.220422	-0.196882	-0.126261	-0.0556406	0.850659	-0.0791808	-0.102721	0.297463	0.156222	-0.302813	-0.220422	0.850659
Zm00001d045391	41.13	39.8066	1.32342	38.4832	-0.306466	-0.109972	0.0568756	0.255685	0.158829	0.748157	-0.307002	-0.0844823	-0.0887985	-0.313477	-0.277107	-0.245225	-0.141476	0.267757	0.0487307	0.849905	-0.233698	-0.193351	-0.239461	-0.239461	0.129424	-0.00314391	0.849905
Zm00001d034444	157.707	133.912	23.7955	110.116	-0.171668	-0.61018	-0.0201363	-0.454867	-0.604159	0.939819	0.388018	0.543664	-0.112207	-0.0441909	0.0994644	-0.167108	-0.167108	-0.186458	-0.0123132	0.848734	0.0457349	-0.12841	0.0650843	0.297277	-0.312229	-0.283205	0.848734
Zm00001d046866	62.1262	60.7549	1.37126	59.3837	-0.136238	-0.332168	0.355427	0.0805386	-0.301756	0.833802	-0.0575533	0.150015	-0.0236363	-0.202441	-0.168608	-0.109359	-0.109359	0.153103	0.332452	0.848627	-0.196847	-0.148729	-0.153103	-0.148729	-0.288708	-0.179349	0.848627
Zm00001d043563	138.289	120.519	17.7703	102.749	-0.265	-0.689034	-0.0524292	-0.437911	-0.608843	0.93236	0.175039	0.53873	0.0369961	0.0430748	0.176208	-0.266929	-0.0204581	-0.202632	-0.0311742	0.847549	0.0867033	-0.0204581	0.247445	-0.00974194	-0.32051	-0.309794	0.847549
Zm00001d031062	111.854	95.5711	16.2825	79.2886	-0.170052	-0.600309	-0.115938	-0.362031	-0.54995	0.897363	-0.00571705	0.232828	0.116782	0.12456	0.433974	-0.151586	0.0125668	-0.142947	-0.117028	0.841973	0.358152	-0.0565504	-0.0565504	-0.06519	-0.333019	-0.289821	0.841973
Zm00001d049954	83.9154	72.0008	11.9146	60.0862	0.0630127	-0.35417	-0.215514	-0.424778	-0.415567	0.851113	-0.188828	0.0369252	0.0243789	0.222386	0.431208	0.0737687	-0.0625559	-0.244322	-0.185897	0.839783	0.365893	0.0023606	-0.179406	-0.185897	-0.192389	-0.231339	0.839783
Zm00001d023437	100.245	89.9111	10.3335	79.5776	-0.181552	-0.524093	-0.18323	-0.455791	-0.448977	0.894505	0.175096	0.283487	-0.0634004	0.0312173	0.362863	-0.15795	-0.142972	-0.232841	-0.165439	0.83809	0.336325	-0.15795	-0.120505	0.194034	-0.150461	-0.24033	0.83809
Zm00001d023892	157.142	126.942	30.2004	96.7417	-0.18072	-0.562037	-0.0630744	-0.456749	-0.55844	0.925623	0.439551	0.597509	-0.207066	-0.0491213	0.000442805	-0.187148	-0.241898	-0.165247	-0.050271	0.836689	-0.044796	-0.0940715	0.108506	0.349409	-0.280224	-0.230948	0.836689
Zm00001d018632	135.896	112.438	23.458	88.9804	-0.149532	-0.537851	0.0758425	-0.354419	-0.532107	0.913846	0.434749	0.548748	-0.186346	-0.115752	-0.0906417	-0.147111	-0.227575	-0.102409	0.0764003	0.836339	-0.133701	-0.12923	0.031698	0.349084	-0.285688	-0.267807	0.836339
Zm00001d021653	110.678	97.502	13.1764	84.3256	-0.185739	-0.526276	-0.122059	-0.440796	-0.478879	0.902841	0.376773	0.418918	-0.164387	0.112949	0.0700384	-0.210783	-0.200569	-0.175034	-0.113749	0.836169	-0.00649993	0.0752134	-0.12907	0.381638	-0.231212	-0.226105	0.836169
Zm00001d029084	119.791	107.436	12.355	95.081	-0.075015	-0.566464	0.185584	-0.415949	-0.623497	0.920684	0.222092	0.48773	-0.10891	0.0150701	0.150425	-0.0836107	-0.187909	-0.216354	0.21032	0.836107	0.0870586	-0.0930924	0.115504	0.0206872	-0.358578	-0.330133	0.836107
Zm00001d023715	144.873	120.227	24.646	95.5809	-0.135833	-0.550599	0.104169	-0.459269	-0.590514	0.923283	0.393156	0.581005	-0.23149	-0.017357	0.0602288	-0.153821	-0.286704	-0.215833	0.129661	0.829508	0.0144962	-0.0918096	0.111943	0.235967	-0.31328	-0.260127	0.829508
Zm00001d008287	144.063	116.361	27.7021	88.6585	0.0114561	-0.486578	-0.115041	-0.530842	-0.580716	0.914195	0.405687	0.617839	-0.228624	-0.0587799	-0.075155	0.0128779	-0.24272	-0.221164	-0.0887454	0.828944	-0.12262	-0.11954	0.191488	0.296191	-0.255038	-0.279674	0.828944
Zm00001d047042	162.647	128.578	34.0695	94.5082	-0.17438	-0.589361	0.000597635	-0.482298	-0.590037	0.925575	0.382702	0.663492	-0.227274	0.00373353	0.0256322	-0.195134	-0.265741	-0.199841	0.0308106	0.826322	-0.0303826	-0.0445041	0.256755	0.190854	-0.298691	-0.270448	0.826322
Zm00001d041497	123.022	101.199	21.8228	79.3762	-0.277978	-0.656594	-0.0890019	-0.329293	-0.562499	0.903024	0.256317	0.630728	0.0292605	-0.174972	-0.0735784	-0.248656	7.25556e-18	-0.0621639	-0.0888056	0.825892	-0.133208	-0.15985	0.355222	0.0888056	-0.301939	-0.275297	0.825892
Zm00001d019724	150.427	120.069	30.3575	89.7118	-0.148292	-0.567028	-0.0877256	-0.499247	-0.578251	0.91729	0.301876	0.681521	-0.202169	-0.000407508	-0.00609049	-0.163793	-0.22628	-0.205451	-0.0492325	0.825591	-0.0648544	-0.0388179	0.372558	0.0861569	-0.278353	-0.257524	0.825591
Zm00001d035136	102.998	91.898	11.0999	80.7981	0.215301	-0.38904	-0.185256	-0.577416	-0.616324	0.898058	0.162698	0.445034	-0.225646	0.181402	0.159747	0.197024	-0.268937	-0.247265	-0.149738	0.82553	0.0886607	0.0128065	0.132006	0.0344792	-0.344792	-0.279774	0.82553
Zm00001d018464	157.538	125.611	31.9269	93.6843	-0.204221	-0.601353	-0.14273	-0.52849	-0.569906	0.92324	0.38628	0.632469	-0.220701	0.0961967	0.0947512	-0.233123	-0.253079	-0.213167	-0.113386	0.824546	0.0263057	0.0362837	0.20591	0.245822	-0.273035	-0.253079	0.824546
Zm00001d045298	74.3959	62.4799	11.916	50.5639	-0.187474	-0.458862	0.00629109	-0.197274	-0.351615	0.830205	-0.222795	-0.0124432	0.102058	0.212004	0.442357	-0.185512	-0.0179036	-0.087042	0.0114278	0.824327	0.367595	0.0638054	-0.252555	-0.25465	-0.233699	-0.235794	0.824327
Zm00001d053090	160.432	126.817	33.6151	93.2016	-0.164513	-0.587208	-0.051529	-0.521187	-0.564854	0.923542	0.408874	0.640998	-0.244399	0.0104413	0.074755	-0.179118	-0.283316	-0.232796	-0.018084	0.823397	0.0277001	-0.0686045	0.2061	0.255042	-0.237532	-0.292789	0.823397
Zm00001d039965	37.1316	34.7504	2.38119	32.3692	-0.231368	-0.0669217	-0.286532	-0.251461	0.0583305	0.767569	0.0283793	0.254187	-0.316205	-0.286603	-0.368553	-0.203023	-0.274733	-0.151802	-0.223512	0.821406	-0.31571	-0.182535	0.0325955	0.104305	0.278458	0.11455	0.821406
Zm00001d051272	85.6879	69.3982	16.2897	53.1085	-0.0809331	-0.487247	-0.232151	-0.411174	-0.477124	0.848571	-0.177683	0.103269	0.142983	0.259974	0.463784	-0.0779736	0.0563665	-0.222648	-0.212314	0.821072	0.366382	0.0770342	-0.0883075	-0.212314	-0.263983	-0.243315	0.821072
Zm00001d053788	59.2547	48.2922	10.9625	37.3297	-0.235124	-0.453566	-0.134445	-0.130604	-0.338521	0.783128	-0.245811	-0.0159486	0.518389	-0.183527	-0.00136222	-0.160013	0.482961	-0.11179	-0.151975	0.820522	-0.0957153	-0.143938	-0.160013	-0.160013	-0.160013	-0.160013	0.820522
Zm00001d003632	124.049	104.1	19.9489	84.1511	-0.0828481	-0.52641	-0.23045	-0.558421	-0.548513	0.904939	0.210456	0.618179	-0.228171	0.158511	0.0917334	-0.113572	-0.249634	-0.23108	-0.181603	0.820305	0.0163049	0.0843357	0.356459	0.0101203	-0.249634	-0.262003	0.820305
Zm00001d018529	105.591	89.0914	16.4995	72.5919	-0.0663094	-0.506906	-0.175825	-0.501264	-0.520856	0.890243	0.154875	0.314448	-0.15225	0.217913	0.424926	-0.07839	-0.239351	-0.222105	-0.153122	0.818391	0.370001	0.0020904	-0.0726414	0.105565	-0.262345	-0.268094	0.818391
Zm00001d025721	130.646	103.966	26.6806	77.2852	-0.206365	-0.579138	-0.0538189	-0.421386	-0.547186	0.900076	0.255147	0.682724	-0.154748	-0.0706651	-0.0491047	-0.210062	-0.180182	-0.150303	-0.0208251	0.815801	-0.100504	-0.0805841	0.427367	0.0190142	-0.269821	-0.249901	0.815801
Zm00001d007940	148.732	110.501	38.2317	72.2689	-0.18994	-0.545484	-0.103981	-0.436732	-0.537561	0.899377	0.405558	0.701403	-0.202231	-0.139251	-0.148958	-0.187626	-0.209641	-0.138093	-0.0830557	0.814046	-0.187626	-0.127085	0.329721	0.252669	-0.25367	-0.209641	0.814046
Zm00001d015767	95.3547	79.5001	15.8545	63.6456	0.0330994	-0.48071	-0.193121	-0.51426	-0.570422	0.875473	0.0727345	0.256147	-0.0304872	0.147975	0.442	0.0469074	-0.118944	-0.257153	-0.174227	0.811665	0.387823	-0.100516	-0.06366	0.0376934	-0.294009	-0.275581	0.811665
Zm00001d042270	123.387	94.9092	28.478	66.4312	-0.233076	-0.544082	0.0627627	-0.384808	-0.50081	0.887437	0.482767	0.566973	-0.16801	-0.160145	-0.113983	-0.230328	-0.194768	-0.168099	0.0719269	0.809783	-0.150319	-0.150319	0.0363675	0.41863	-0.221438	-0.221438	0.809783
Zm00001d013249	91.0966	73.826	17.2706	56.5554	-0.294154	-0.667318	-0.13263	-0.348944	-0.54085	0.866023	-0.0108267	0.267422	0.232284	0.0255933	0.429914	-0.256819	0.135544	-0.167136	-0.133505	0.808166	0.359751	-0.133505	0.0346502	-0.0774535	-0.290451	-0.27924	0.808166
Zm00001d050347	119.98	93.589	26.3915	67.1975	-0.198219	-0.493546	-0.222692	-0.521583	-0.395002	0.8824	0.363553	0.656333	-0.312835	-0.0697161	-0.0541908	-0.198583	-0.313551	-0.23451	-0.16984	0.807395	-0.0692426	-0.10517	0.311592	0.239736	-0.0333148	-0.23451	0.807395
Zm00001d039702	123.382	95.8224	27.5593	68.263	-0.0361644	-0.432346	0.0441826	-0.490125	-0.546761	0.886078	0.348298	0.673786	-0.292353	-0.111659	-0.160701	-0.0498909	-0.302339	-0.247459	0.092797	0.806236	-0.192579	-0.126723	0.334269	0.136701	-0.247459	-0.203555	0.806236
Zm00001d031961	53.1961	49.0003	4.19577	44.8045	0.41495	-0.172625	-0.205122	-0.490839	-0.489962	0.819263	-0.061656	0.140771	-0.141996	0.156827	0.155484	0.42246	-0.188377	-0.240063	-0.174281	0.803058	0.0982465	-0.0427159	-0.1038	-0.0756071	-0.268256	-0.230666	0.803058
Zm00001d045216	143.902	112.013	31.8894	80.1236	-0.132902	-0.622929	-0.137148	-0.575262	-0.64036	0.910042	0.31909	0.633532	-0.175632	0.13078	0.212652	-0.156972	-0.22296	-0.255954	-0.101982	0.799856	0.139975	0.00799856	0.282949	0.128977	-0.321942	-0.299946	0.799856
Zm00001d053622	153.508	107.9	45.6081	62.2922	-0.238366	-0.607561	-0.0146888	-0.440187	-0.555667	0.894071	0.460312	0.705135	-0.178427	-0.0950441	-0.119969	-0.247753	-0.192296	-0.168529	0.00576169	0.797994	-0.176452	-0.0734616	0.275121	0.298888	-0.255675	-0.263597	0.797994
Zm00001d049738	144.13	107.83	36.2997	71.5304	-0.294502	-0.684068	0.0235459	-0.419548	-0.593798	0.902745	0.376408	0.674034	-0.146279	-0.0353065	0.110581	-0.301229	-0.203485	-0.144839	0.0408748	0.793504	0.0604236	-0.0959668	0.295009	0.167942	-0.311004	-0.301229	0.793504
Zm00001d011477	52.4445	40.6298	11.8147	28.8151	-0.114365	-0.472935	-0.172564	-0.260008	-0.447512	0.777441	-0.153204	0.0402851	0.524233	-0.112566	0.0122259	-0.0502063	0.502063	-0.205229	-0.185852	0.792732	-0.10834	-0.098651	-0.147096	-0.0695842	-0.214918	-0.214918	0.792732
Zm00001d008530	113.775	86.7679	27.0073	59.7606	-0.210655	-0.571804	-0.0807476	-0.449988	-0.529074	0.878152	0.493788	0.523065	-0.156229	-0.0114161	0.0319715	-0.219395	-0.188894	-0.177457	-0.0783305	0.79093	-0.0249549	-0.0516427	-0.040205	0.478301	-0.249895	-0.238457	0.79093
Zm00001d050139	139.147	103.399	35.7479	67.6514	-0.189753	-0.647089	-0.162934	-0.519587	-0.631745	0.896579	0.32154	0.689182	-0.111509	-0.00924872	0.118732	-0.189188	-0.147567	-0.199594	-0.137162	0.788916	0.0605403	-0.0955402	0.393512	0.122972	-0.314053	-0.282837	0.788916
Zm00001d001946	150.11	110.616	39.494	71.122	-0.222481	-0.679552	-0.135906	-0.525167	-0.627752	0.904104	0.398883	0.657256	-0.150797	0.103708	0.173006	-0.244187	-0.195571	-0.195571	-0.116569	0.788912	0.0961279	0.0171262	0.248054	0.2359	-0.323189	-0.311035	0.788912
Zm00001d037573	114.742	91.5116	23.2301	68.2816	-0.252089	-0.64727	-0.120697	-0.497089	-0.55737	0.889517	0.326425	0.503856	-0.133921	0.0796342	0.355636	-0.254507	-0.211673	-0.216067	-0.101843	0.787785	0.313317	-0.0897615	0.0848691	0.228747	-0.251212	-0.289653	0.787785
Zm00001d032950	129.545	96.3668	33.1781	63.1888	-0.209657	-0.615949	0.0731977	-0.477436	-0.583995	0.888592	0.45229	0.623448	-0.217414	0.124377	0.0320397	-0.259406	-0.253971	-0.22136	0.0993155	0.784148	-0.0583046	0.110186	0.121056	0.284112	-0.308323	-0.297452	0.784148
Zm00001d024393	122.578	90.6719	31.9061	58.7659	-0.00711557	-0.489835	-0.150985	-0.592384	-0.601053	0.877967	0.477878	0.584767	-0.28134	0.0659506	0.0857549	-0.0278614	-0.308798	-0.261975	-0.125763	0.776637	0.0359877	-0.0491445	0.0828104	0.406313	-0.287515	-0.240692	0.776637
Zm00001d019865	139.533	93.475	46.0581	47.4169	-0.209123	-0.585317	-0.160169	-0.515647	-0.570166	0.872029	0.381658	0.749282	-0.226645	-0.0357661	0.00126001	-0.221185	-0.241921	-0.193537	-0.124417	0.767236	-0.0414722	-0.0760324	0.44237	0.172801	-0.262657	-0.221185	0.767236
Zm00001d053696	135.428	89.0548	46.3732	42.6816	-0.205517	-0.591596	-0.207144	-0.542872	-0.561889	0.865071	0.398735	0.746468	-0.205865	0.0304475	-0.0462027	-0.230294	-0.203273	-0.216783	-0.169496	0.762733	-0.115454	0.026407	0.418213	0.2088	-0.243804	-0.237049	0.762733
Zm00001d017522	92.1301	71.9767	20.1534	51.8232	-0.0177605	-0.559717	-0.132387	-0.574446	-0.636053	0.862198	0.150447	0.54364	-0.14793	0.17797	0.33498	-0.0352349	-0.213314	-0.276165	-0.0876111	0.760883	0.268547	-0.0142844	0.320923	-0.0771359	-0.328542	-0.318066	0.760883
Zm00001d018177	59.5881	41.4795	18.1085	23.371	-0.240974	-0.531359	-0.0270209	-0.114793	-0.362718	0.783746	-0.128543	0.0246817	0.122519	0.0804109	0.531329	-0.200412	-0.0225247	0.0505362	-0.0542903	0.757321	0.498432	-0.127351	-0.23059	-0.133704	-0.259179	-0.278238	0.757321
Zm00001d037334	52.362	43.707	8.655	35.052	0.279021	-0.235829	-0.0932109	-0.49819	-0.512404	0.804241	0.377146	0.394036	-0.253097	-0.0716895	-0.160962	0.285805	-0.255211	-0.233911	-0.0762922	0.754402	-0.195571	-0.148712	-0.0848121	0.396565	-0.242431	-0.199831	0.754402
Zm00001d002261	111.048	79.358	31.6898	47.6683	0.0764485	-0.497273	-0.202723	-0.639402	-0.635361	0.861099	0.440382	0.591698	-0.288218	0.213396	0.127986	0.0361595	-0.311876	-0.2721	-0.172662	0.752118	0.0461034	0.0858788	0.125654	0.334475	-0.32182	-0.301932	0.752118
Zm00001d009377	140.938	83.4464	57.4913	25.9551	-0.222087	-0.567417	-0.101462	-0.485129	-0.545378	0.849887	0.520447	0.744228	-0.201793	-0.157471	-0.154217	-0.222483	-0.197382	-0.197382	-0.0781541	0.750166	-0.191107	-0.140906	0.323455	0.386207	-0.222483	-0.209932	0.750166
Zm00001d025903	29.8819	26.1236	3.75835	22.3652	-0.284946	-0.359046	0.337267	0.210973	-0.218739	0.705792	-0.299462	-0.160336	0.29016	-0.186543	0.127861	-0.228094	0.162925	0.162925	0.293264	0.749453	0.0977547	-0.195509	-0.358434	-0.293264	-0.260679	-0.13034	0.749453
Zm00001d002025	149.581	87.2163	62.365	24.8513	-0.232807	-0.591378	-0.0614374	-0.485504	-0.561634	0.853866	0.508513	0.766026	-0.212799	-0.127351	-0.124646	-0.24026	-0.21556	-0.199094	-0.0344297	0.747724	-0.166161	-0.116762	0.360764	0.336064	-0.24026	-0.232027	0.747724
Zm00001d012599	144.914	86.4452	58.4686	27.9765	-0.0340075	-0.54811	-0.0802653	-0.56889	-0.636874	0.855046	0.544789	0.718851	-0.284731	0.0337715	-0.0291534	-0.0610422	-0.298327	-0.227646	-0.0559936	0.736637	-0.0913338	-0.025702	0.241874	0.393332	-0.318521	-0.293278	0.736637
Zm00001d025653	121.637	71.9925	49.6443	22.3482	-0.199095	-0.584064	-0.0348146	-0.423711	-0.562025	0.83498	0.373222	0.781943	-0.21414	-0.115503	-0.0947717	-0.203236	-0.230701	-0.126336	-0.00549288	0.730553	-0.131829	-0.120843	0.51633	0.109858	-0.280137	-0.258165	0.730553
Zm00001d008295	145.103	79.2076	65.8956	13.312	-0.215768	-0.605645	-0.00801064	-0.459663	-0.577654	0.839929	0.576862	0.736025	-0.221161	-0.0513547	-0.12826	-0.239209	-0.228578	-0.164789	0.00531576	0.728259	-0.191367	-0.0265788	0.239209	0.430576	-0.287051	-0.265788	0.728259
Zm00001d011563	12.2292	10.0231	2.20607	7.81701	-0.230586	0.0980665	-0.278285	-0.043709	0.392723	0.605894	-0.274711	-0.0829719	-0.291054	-0.260516	-0.260951	-0.178066	-0.271959	-0.063307	-0.209364	0.721747	-0.170241	-0.188498	-0.1572	-0.125903	0.560042	0.0827496	0.721747
Zm00001d035925	73.8836	39.2021	34.6814	4.52069	-0.13016	-0.525954	-0.167678	-0.419204	-0.479686	0.774376	-0.0471446	0.0930713	0.0767184	0.356258	0.616796	-0.146987	-0.0317911	-0.225156	-0.155215	0.721097	0.523618	0.124546	-0.200471	-0.0647042	-0.27864	-0.266297	0.721097
Zm00001d042396	144.273	76.0739	68.1989	7.87501	-0.156843	-0.566238	-0.0441446	-0.503503	-0.572758	0.830679	0.501835	0.799968	-0.246902	-0.108293	-0.158527	-0.169349	-0.242881	-0.208566	-0.0100272	0.7204	-0.203664	-0.0982667	0.43117	0.289007	-0.242881	-0.264941	0.7204
Zm00001d038775	142.498	74.407	68.091	6.31596	-0.172662	-0.600622	-0.0360942	-0.473447	-0.583475	0.830055	0.593784	0.735911	-0.219899	-0.0437787	-0.136917	-0.193316	-0.222988	-0.163644	-0.025176	0.716618	-0.203207	-0.025176	0.231979	0.459463	-0.282331	-0.292222	0.716618
Zm00001d016149	147.036	78.898	68.1382	10.7598	-0.236018	-0.630975	-0.0145282	-0.506298	-0.58912	0.837073	0.54928	0.763709	-0.253328	0.0529305	-0.0501933	-0.279564	-0.264708	-0.205284	0.0126051	0.715792	-0.126051	0.0621254	0.299822	0.354295	-0.289468	-0.279564	0.715792
Zm00001d037059	135.909	78.9014	57.0073	21.8941	-0.224015	-0.705651	-0.117501	-0.594811	-0.667038	0.846443	0.463463	0.715372	-0.16326	0.130159	0.240396	-0.254134	-0.206753	-0.269927	-0.0883007	0.709277	0.164397	0.0143578	0.314437	0.267056	-0.325205	-0.325205	0.709277
Zm00001d031995	117.415	69.8787	47.5364	22.3423	-0.228903	-0.682804	-0.154467	-0.559968	-0.629965	0.832716	0.416918	0.700095	-0.218395	0.171848	0.291874	-0.262887	-0.271952	-0.208496	-0.126911	0.69801	0.226627	0.0362603	0.335407	0.208496	-0.326342	-0.308212	0.69801
Zm00001d029628	31.0805	19.1288	11.9517	7.17707	0.0502343	-0.297327	-0.25262	-0.432476	-0.284767	0.711435	-0.126305	0.0449439	-0.162806	0.635106	0.350086	-0.0354591	-0.209962	-0.222353	-0.206348	0.696628	0.210291	0.528578	-0.223127	-0.154204	-0.13536	-0.248683	0.696628
Zm00001d002275	154.856	75.8481	79.0077	-3.15954	-0.136586	-0.646571	-0.138408	-0.566573	-0.66518	0.827501	0.541421	0.798122	-0.187601	0.0127218	-0.0123453	-0.156017	-0.194439	-0.21365	-0.117595	0.695673	-0.0855766	-0.0279434	0.3947	0.349874	-0.328917	-0.316109	0.695673
Zm00001d047920	154.328	74.2532	80.0748	-5.82158	-0.239507	-0.641846	-0.116118	-0.508704	-0.588433	0.821029	0.550044	0.80528	-0.2597	-0.0230241	0.00288754	-0.258508	-0.275794	-0.163433	-0.0942885	0.692235	-0.0424298	-0.059716	0.398369	0.355153	-0.275794	-0.275794	0.692235
Zm00001d003493	67.5217	33.1367	34.385	-1.24832	-0.176675	-0.62568	-0.077851	-0.33849	-0.564749	0.755664	-0.102633	0.146429	0.247362	0.2347	0.610674	-0.166348	0.126047	-0.166348	-0.0814588	0.691971	0.512762	0.0128619	-0.0437305	-0.194644	-0.373853	-0.317261	0.691971
Zm00001d004817	84.9495	41.472	43.4775	-2.00552	-0.232563	-0.533863	0.116514	-0.360156	-0.49482	0.771619	0.625097	0.573171	-0.170896	-0.174245	-0.144884	-0.234894	-0.189652	-0.154463	0.111963	0.680004	-0.179598	-0.149436	-0.0287905	0.594546	-0.229867	-0.219813	0.680004
Zm00001d052224	54.1584	35.6389	18.5195	17.1194	-0.0956366	-0.502596	-0.271708	-0.522103	-0.51868	0.76806	0.128178	0.669308	-0.201828	0.156565	0.0989645	-0.126265	-0.212582	-0.196888	-0.216505	0.67805	0.0306745	0.0895268	0.587809	-0.153729	-0.247893	-0.232199	0.67805
Zm00001d008691	68.1058	41.4805	26.6253	14.8552	-0.192724	-0.478977	-0.219047	-0.322515	-0.365178	0.707412	-0.186234	0.0154215	0.140995	0.187567	0.676267	-0.164042	0.0200868	-0.171407	-0.208233	0.675585	0.63876	-0.0830254	-0.134581	-0.186138	-0.171407	-0.215598	0.675585
Zm00001d032683	16.2698	11.9144	4.35543	7.55893	0.536489	0.074393	-0.282204	-0.478555	-0.316578	0.65725	-0.095541	0.0551914	-0.304593	0.401743	-0.0752524	0.474559	-0.2889	-0.241184	-0.23164	0.674967	-0.174381	0.33141	-0.174381	-0.0789486	-0.193467	-0.098035	0.674967
Zm00001d030859	83.1427	45.7656	37.3771	8.38841	-0.180224	-0.658132	-0.0851	-0.53198	-0.626626	0.794489	0.277336	0.461655	-0.093341	0.205485	0.558574	-0.195005	-0.195005	-0.254868	-0.0653041	0.672995	0.503386	-0.0453501	0.104305	0.134236	-0.334684	-0.324707	0.672995
Zm00001d017399	131.105	55.5007	75.6042	-20.1035	-0.115293	-0.536708	0.00995954	-0.493398	-0.554653	0.783844	0.654451	0.733221	-0.289034	-0.0810992	-0.164985	-0.135399	-0.286727	-0.203098	0.0278762	0.669029	-0.211063	-0.075664	0.199116	0.53363	-0.234957	-0.282744	0.669029
Zm00001d040446	37.9127	18.4387	19.474	-1.03531	-0.362781	-0.543765	-0.148327	-0.118437	-0.271215	0.636213	-0.324195	-0.0816977	0.645098	-0.123365	0.250864	-0.277604	0.588354	-0.159104	-0.159104	0.661277	0.159933	-0.149989	-0.113528	-0.259373	-0.0497201	-0.241142	0.661277
Zm00001d003172	123.997	52.7083	71.2883	-18.58	-0.218517	-0.603222	0.0639648	-0.454379	-0.580208	0.778749	0.469603	0.835049	-0.236231	-0.0569432	-0.136966	-0.249308	-0.240316	-0.186368	0.101358	0.658826	-0.195359	-0.0245221	0.523954	0.173289	-0.285273	-0.276282	0.658826
Zm00001d024005	159.017	63.3606	95.6567	-32.2961	-0.189693	-0.626922	-0.107792	-0.56433	-0.623507	0.790478	0.58886	0.835154	-0.242764	0.0114859	-0.0636962	-0.222625	-0.237789	-0.230207	-0.0785736	0.656848	-0.131645	0.0048247	0.421816	0.383908	-0.29086	-0.275697	0.656848
Zm00001d053932	145.886	60.583	85.3029	-24.7199	-0.277507	-0.686923	-0.140711	-0.517961	-0.610524	0.791073	0.618158	0.777061	-0.208464	0.014427	0.0704518	-0.298478	-0.229064	-0.166592	-0.131885	0.652486	0.0138827	-0.0347067	0.305419	0.472011	-0.298478	-0.284595	0.652486
Zm00001d018826	40.3612	15.7347	24.6265	-8.89182	-0.0968812	-0.595436	-0.0926449	-0.304249	-0.57438	0.673045	-0.11379	0.00900492	0.616998	0.0905353	0.309635	-0.0545932	0.556468	-0.244233	-0.117806	0.64602	0.15085	0.00861998	-0.196823	-0.0703965	-0.34432	-0.333785	0.64602
Zm00001d020345	99.892	51.1078	48.7842	2.32364	-0.248892	-0.703425	-0.0627302	-0.553382	-0.644707	0.790461	0.506985	0.63286	-0.192752	0.180146	0.385682	-0.283711	-0.26474	-0.236282	-0.0465666	0.645896	0.323379	0.0103481	0.162121	0.351837	-0.340626	-0.321655	0.645896
Zm00001d016908	161.955	60.262	101.693	-41.4315	-0.188812	-0.637311	-0.00482188	-0.533203	-0.642178	0.782281	0.586264	0.852916	-0.231125	-0.0388886	-0.0778022	-0.217055	-0.234294	-0.225675	0.0242914	0.644896	-0.139479	-0.0446648	0.455267	0.343213	-0.31187	-0.294631	0.644896
Zm00001d051842	161.462	61.821	99.6408	-37.8199	-0.198328	-0.631498	-0.11509	-0.573679	-0.626482	0.784574	0.623997	0.821658	-0.269834	0.0129966	0.0131227	-0.228315	-0.277239	-0.228315	-0.0896951	0.644174	-0.0407705	-0.0326164	0.375089	0.440321	-0.293548	-0.269085	0.644174
Zm00001d033468	56.5758	25.0116	31.5642	-6.55258	0.14793	-0.430908	-0.220908	-0.54595	-0.589923	0.721297	0.0792864	0.182573	-0.0407479	0.295654	0.619646	0.146254	-0.141807	-0.27225	-0.207029	0.640851	0.559324	-0.0331049	-0.114632	0.0538571	-0.342907	-0.288556	0.640851
Zm00001d015956	138.182	58.5582	79.6234	-21.0652	-0.291375	-0.743045	-0.0364921	-0.538679	-0.645505	0.79059	0.585092	0.761034	-0.193108	0.0941794	0.207264	-0.323567	-0.238243	-0.217928	-0.0188378	0.639378	0.139621	0.00147748	0.298081	0.387468	-0.315441	-0.352009	0.639378
Zm00001d048315	120.887	46.846	74.0412	-27.1952	-0.0949216	-0.555972	-0.077763	-0.502321	-0.620271	0.760344	0.4606	0.848962	-0.237056	-0.123702	-0.100883	-0.0986236	-0.238605	-0.174447	-0.0461304	0.636281	-0.133619	-0.156949	0.595453	0.187173	-0.308596	-0.261936	0.636281
Zm00001d028344	38.8267	23.1723	15.6544	7.51793	0.373073	-0.269967	-0.0537007	-0.572309	-0.595768	0.719421	0.478721	0.463075	-0.293128	0.101626	-0.111783	0.344993	-0.290436	-0.272785	-0.0344993	0.636231	-0.184531	0.00962771	-0.0433247	0.442072	-0.316912	-0.290436	0.636231
Zm00001d014013	36.7947	23.0528	13.7419	9.31096	0.0608019	-0.436483	-0.0111499	-0.55395	-0.545768	0.730699	0.338196	0.466951	-0.315839	0.545525	0.111785	-0.0597464	-0.334858	-0.273722	0.0319574	0.635674	-0.0444625	0.513402	0.00903144	0.169513	-0.3425	-0.30429	0.635674
Zm00001d024633	166.9	59.2288	107.672	-48.4427	-0.189579	-0.6813	0.0267386	-0.539396	-0.682877	0.778906	0.634602	0.830441	-0.224589	0.00511988	0.0310841	-0.219854	-0.248106	-0.219854	0.0457173	0.627714	-0.0333891	-0.04469	0.373444	0.407346	-0.355465	-0.332863	0.627714
Zm00001d011286	146.548	55.4719	91.0757	-35.6038	-0.183288	-0.672932	-0.0399408	-0.571048	-0.665009	0.773021	0.618019	0.794886	-0.289656	0.153324	0.143729	-0.235118	-0.322199	-0.217702	-0.0174162	0.618274	0.0696647	0.0696647	0.322199	0.400572	-0.357031	-0.330907	0.618274
Zm00001d022308	162.89	80.3005	82.589	-2.28848	-0.165786	-0.580888	-0.0597801	-0.539916	-0.597671	0.743204	0.635507	0.869517	-0.282504	-0.0895756	-0.141534	-0.188185	-0.269522	-0.220719	-0.0295771	0.608919	-0.184118	-0.0865131	0.466579	0.421844	-0.261388	-0.257321	0.608919
Zm00001d009146	68.7778	22.0629	46.715	-24.6521	-0.11786	-0.53551	-0.216675	-0.529474	-0.483376	0.704109	0.143158	0.298987	-0.182281	0.491105	0.650036	-0.175211	-0.277333	-0.242055	-0.184495	0.606487	0.567495	0.235134	-0.0192428	0.0401737	-0.255052	-0.295901	0.606487
Zm00001d043998	67.2418	25.6725	41.5693	-15.8968	-0.273943	-0.696178	-0.172412	-0.535114	-0.603418	0.720172	0.216438	0.521068	-0.0304061	0.197993	0.591755	-0.284961	-0.120396	-0.261451	-0.143905	0.592718	0.537863	-0.0420317	0.302771	0.0206597	-0.300634	-0.300634	0.592718
Zm00001d010135	160.436	76.6031	83.8329	-7.22977	-0.220695	-0.675051	-0.0942625	-0.524094	-0.645204	0.743391	0.615525	0.867047	-0.254923	-0.0181654	0.063474	-0.240256	-0.276335	-0.159077	-0.0778987	0.58957	0.0213196	-0.0869185	0.481332	0.382114	-0.330454	-0.303395	0.58957
Zm00001d021304	137.09	48.1741	88.9156	-40.7415	-0.174693	-0.681177	-0.0184562	-0.569443	-0.676102	0.738431	0.665286	0.78324	-0.235813	0.204186	0.0622639	-0.241255	-0.25013	-0.232379	-0.00161374	0.584175	-0.0459917	0.175898	0.264654	0.468792	-0.374388	-0.347762	0.584175
Zm00001d045451	167.246	75.5504	91.6956	-16.1452	-0.13833	-0.591119	0.0225025	-0.517778	-0.617972	0.725021	0.700796	0.849739	-0.288549	-0.0572464	-0.144787	-0.169136	-0.282341	-0.20359	0.0425077	0.583922	-0.198668	-0.0510093	0.372278	0.500249	-0.297107	-0.297107	0.583922
Zm00001d012933	172.626	79.7597	92.8659	-13.1062	-0.233257	-0.681563	-0.0514241	-0.529831	-0.640568	0.731872	0.670319	0.865028	-0.266078	0.0414049	0.02135	-0.271699	-0.278884	-0.178303	-0.0346155	0.576055	-0.0417999	0.0084906	0.417999	0.446736	-0.329174	-0.314805	0.576055
Zm00001d022264	28.5316	14.14	14.3916	-0.25157	-0.0146947	-0.444303	-0.171357	-0.570728	-0.47071	0.66788	0.41471	0.467422	-0.300531	0.567221	0.0809112	-0.135873	-0.292779	-0.268844	-0.133213	0.574194	-0.0800246	0.568875	-0.0215172	0.321549	-0.250228	-0.282141	0.574194
Zm00001d033421	134.163	77.8857	56.2775	21.6082	-0.252133	-0.624326	0.137678	-0.439678	-0.589974	0.706054	0.563085	0.882399	-0.24029	-0.104136	-0.137899	-0.281982	-0.244954	-0.187988	0.170898	0.56966	-0.185139	-0.0712075	0.55257	0.25065	-0.290527	-0.281982	0.56966
Zm00001d052264	55.8068	16.599	39.2079	-22.6089	-0.260453	-0.499028	0.453354	-0.227235	-0.4569	0.66012	0.618179	0.634181	-0.258672	-0.219328	-0.22173	-0.283013	-0.291746	-0.108363	0.459251	0.559675	-0.239351	-0.152025	0.101218	0.43742	-0.252449	-0.230618	0.559675
Zm00001d019988	176.54	88.0681	88.4719	-0.403802	-0.109251	-0.581452	-0.0372794	-0.539924	-0.640915	0.695406	0.707805	0.883999	-0.297572	-0.0630605	-0.123603	-0.136436	-0.288201	-0.195455	-0.0183958	0.546509	-0.170161	-0.0774157	0.445332	0.49592	-0.321927	-0.279769	0.546509
Zm00001d016059	167.32	88.6523	78.668	9.98432	-0.188358	-0.651261	-0.114981	-0.527901	-0.664983	0.687613	0.673409	0.893427	-0.172611	-0.0627938	-0.111214	-0.208768	-0.15693	-0.177665	-0.105091	0.537708	-0.177665	-0.0532524	0.501421	0.465134	-0.348732	-0.276158	0.537708
Zm00001d021300	111.122	61.0523	50.0694	10.9829	-0.326441	-0.696137	0.187168	-0.322685	-0.563946	0.66979	0.589961	0.850839	-0.263584	0.0410764	-0.0589825	-0.378445	-0.29322	-0.0342686	0.195182	0.522969	-0.129327	0.0837346	0.463967	0.270573	-0.348944	-0.352222	0.522969
Zm00001d001831	176.279	86.5347	89.7444	-3.20962	-0.301572	-0.755195	-0.00904845	-0.537433	-0.676028	0.652865	0.709041	0.88995	-0.188081	0.0287947	0.128457	-0.334915	-0.211341	-0.211341	0.0049149	0.476043	0.0667022	-0.0337022	0.46832	0.460596	-0.342639	-0.342639	0.476043
Zm00001d035195	246.381	245.32	1.06135	244.259	-0.105645	-0.219766	-0.0989188	-0.16256	-0.146081	-0.0319427	-0.0840422	-0.132429	0.032628	0.290072	0.962708	-0.1	-0.1	-0.1	-0.1	-0.1	1	-0.1	-0.1	-0.1	-0.1	-0.1	1
Zm00001d007349	250.315	249.258	1.05673	248.202	-0.109407	-0.225551	-0.099919	-0.160754	-0.149469	-0.0344554	-0.0887261	-0.137723	0.0515694	0.286713	0.964702	-0.102101	-0.08091	-0.102101	-0.102101	-0.102101	0.999816	-0.102101	-0.102101	-0.102101	-0.102101	-0.102101	0.999816
Zm00001d011063	255.241	254.123	1.1187	253.004	-0.111564	-0.229111	-0.101604	-0.157667	-0.149998	-0.0395775	-0.0924173	-0.14259	0.0621694	0.293635	0.967409	-0.1048	-0.0701469	-0.10018	-0.1048	-0.107111	0.999488	-0.0932492	-0.1048	-0.1048	-0.1048	-0.1048	0.999488
Zm00001d016565	260.655	259.386	1.26982	258.116	-0.109447	-0.230016	-0.104609	-0.165695	-0.152226	-0.0382151	-0.0920714	-0.141621	0.0575894	0.312039	0.970947	-0.106427	-0.0739076	-0.106427	-0.106427	-0.106427	0.999231	-0.0739076	-0.106427	-0.106427	-0.106427	-0.106427	0.999231
Zm00001d031257	259.854	258.548	1.30615	257.242	-0.111472	-0.229529	-0.108955	-0.170059	-0.145341	-0.0409967	-0.0836987	-0.139501	0.0485637	0.317841	0.970583	-0.109735	-0.081663	-0.109735	-0.109735	-0.109735	0.999095	-0.0676271	-0.109735	-0.0956988	-0.0956988	-0.109735	0.999095
Zm00001d017666	261.637	260.484	1.15316	259.33	-0.116961	-0.244213	-0.109024	-0.165347	-0.163294	-0.0299637	-0.0972595	-0.145385	0.0916886	0.290852	0.971082	-0.107891	-0.0400739	-0.1105	-0.113108	-0.0974578	0.998053	-0.0948494	-0.107891	-0.105283	-0.1105	-0.1105	0.998053
Zm00001d007624	262.889	261.288	1.60135	259.687	-0.101269	-0.222526	-0.107833	-0.175212	-0.14799	-0.0371515	-0.0857841	-0.134616	0.0236917	0.348604	0.972997	-0.106848	-0.106848	-0.106848	-0.106848	-0.106848	0.997963	-0.0363284	-0.106848	-0.106848	-0.106848	-0.106848	0.997963
Zm00001d035662	253.396	252.225	1.17097	251.054	-0.120983	-0.245634	-0.0581379	-0.166566	-0.167395	-0.0470753	-0.0412057	-0.116845	0.0451684	0.298354	0.967261	-0.120102	-0.088344	-0.112162	-0.06135	-0.123277	0.997768	-0.0867561	-0.110574	-0.0629379	-0.116926	-0.115338	0.997768
Zm00001d029921	245.443	244.505	0.937423	243.568	-0.124108	-0.221319	-0.111229	-0.151491	-0.11406	-0.0497345	-0.110158	-0.162126	0.0749125	0.272667	0.960468	-0.111137	-0.0542761	-0.111137	-0.111137	-0.111137	0.997646	-0.111137	-0.111137	-0.111137	-0.0542761	-0.111137	0.997646
Zm00001d019936	257.956	256.55	1.40546	255.145	-0.110834	-0.252325	-0.117574	-0.192827	-0.173867	0.0333747	-0.0922026	-0.122926	0.0374408	0.32016	0.971896	-0.108624	-0.0969856	-0.116383	-0.116383	-0.0349148	0.997012	-0.0698297	-0.112503	-0.108624	-0.112503	-0.120262	0.997012
Zm00001d051465	272.279	270.393	1.88591	268.507	-0.10286	-0.228972	-0.112491	-0.178735	-0.151872	-0.0417337	-0.0908916	-0.140442	0.0378343	0.370143	0.978277	-0.111668	-0.0915315	-0.111668	-0.111668	-0.111668	0.995863	-0.0109838	-0.111668	-0.111668	-0.111668	-0.111668	0.995863
Zm00001d052136	269.844	268.453	1.39085	267.062	-0.100549	-0.249482	-0.120156	-0.176144	-0.178656	0.00170206	-0.120406	-0.158461	0.103007	0.313025	0.976922	-0.0928436	-0.0303959	-0.115611	-0.124068	-0.0629208	0.995438	-0.0746297	-0.125368	-0.125368	-0.124718	-0.119514	0.995438
Zm00001d038270	271.224	269.801	1.42363	268.377	-0.131857	-0.273611	-0.106879	-0.173411	-0.182318	0.0160627	-0.101989	-0.142437	0.0986744	0.315042	0.978367	-0.126433	-0.0367063	-0.111479	-0.111479	-0.0516608	0.99515	-0.0666152	-0.126433	-0.111479	-0.126433	-0.126433	0.99515
Zm00001d012088	266.002	264.785	1.21674	263.569	-0.131493	-0.260233	-0.109512	-0.141734	-0.162792	-0.0518597	-0.0854869	-0.152986	0.119322	0.293996	0.972856	-0.121107	-0.0130926	-0.0851019	-0.121107	-0.121107	0.995038	-0.0851019	-0.121107	-0.0851019	-0.121107	-0.121107	0.995038
Zm00001d026255	269.748	267.731	2.01657	265.715	-0.0985924	-0.223693	-0.112713	-0.182098	-0.148807	-0.0400504	-0.08662	-0.135616	0.0185592	0.381306	0.977085	-0.110554	-0.110554	-0.110554	-0.110554	-0.110554	0.994987	-4.29201e-19	-0.110554	-0.110554	-0.110554	-0.110554	0.994987
Zm00001d026109	277.345	275.397	1.94801	273.449	-0.0754347	-0.233018	-0.124645	-0.192369	-0.173054	-0.0160919	-0.10855	-0.149798	0.0584139	0.368987	0.981793	-0.080167	-0.0721137	-0.120434	-0.12446	-0.0841936	0.994949	-0.0197672	-0.120434	-0.12446	-0.12446	-0.12446	0.994949
Zm00001d044495	279.087	277.195	1.89132	275.304	-0.103209	-0.256443	-0.109903	-0.190154	-0.180407	0.00293786	-0.0990109	-0.140512	0.0662246	0.362374	0.983288	-0.107822	-0.0667409	-0.121073	-0.110472	-0.0667409	0.994729	-0.0216848	-0.125049	-0.117098	-0.127699	-0.13035	0.994729
Zm00001d037092	278.547	276.497	2.05008	274.447	-0.088207	-0.233289	-0.121423	-0.18982	-0.165474	-0.0485207	-0.0949415	-0.136505	0.0535573	0.378972	0.981753	-0.0971147	-0.0738916	-0.120338	-0.120338	-0.120338	0.99437	-0.00422238	-0.0971147	-0.120338	-0.120338	-0.120338	0.99437
Zm00001d005895	250.175	249.027	1.14822	247.879	-0.137135	-0.286227	-0.122665	-0.19281	-0.198266	0.0622998	-0.0877445	-0.103542	0.0750177	0.274563	0.967325	-0.124986	-0.0610397	-0.114328	-0.124986	-0.00775108	0.994076	-0.114328	-0.093013	-0.103671	-0.124986	-0.124986	0.994076
Zm00001d015905	271.117	269.719	1.39815	268.321	-0.0709087	-0.236617	-0.122618	-0.177199	-0.181016	-0.0514307	-0.10401	-0.16242	0.120109	0.313352	0.976373	-0.0619547	-0.00882067	-0.119709	-0.12895	-0.119709	0.993796	-0.078126	-0.117399	-0.105848	-0.12664	-0.12664	0.993796
Zm00001d020910	276.295	274.772	1.52269	273.25	-0.129025	-0.263187	-0.120716	-0.166073	-0.16777	-0.0512481	-0.102886	-0.139651	0.115353	0.32885	0.979375	-0.125897	-0.0133015	-0.109322	-0.125325	-0.121896	0.993769	-0.0475945	-0.0870314	-0.121324	-0.117895	-0.124182	0.993769
Zm00001d045576	266.188	264.983	1.20497	263.778	-0.141174	-0.277427	-0.098007	-0.163495	-0.18283	-0.0566663	-0.0753597	-0.118386	0.127175	0.286821	0.973096	-0.132113	-0.002481	-0.111645	-0.104822	-0.132113	0.993641	-0.0911768	-0.0707085	-0.0979995	-0.125291	-0.125291	0.993641
Zm00001d039786	262.883	261.785	1.09737	260.688	-0.132036	-0.259047	-0.10179	-0.14396	-0.166391	-0.0423078	-0.1109	-0.163678	0.146634	0.269964	0.97016	-0.116386	0.0140739	-0.10247	-0.111168	-0.107689	0.993394	-0.109428	-0.116386	-0.111168	-0.116386	-0.116386	0.993394
Zm00001d042420	263.204	262.102	1.10191	261	-0.129937	-0.256602	-0.0998184	-0.147486	-0.1666	-0.0490038	-0.107708	-0.16311	0.147003	0.270999	0.970214	-0.114975	0.015409	-0.108455	-0.108455	-0.114975	0.993286	-0.108455	-0.114975	-0.108455	-0.114975	-0.114975	0.993286
Zm00001d006882	265.317	264.163	1.15429	263.009	-0.130642	-0.256267	-0.106323	-0.140563	-0.162352	-0.0512379	-0.116123	-0.168686	0.150124	0.278518	0.971351	-0.11608	0.0183284	-0.0992789	-0.11608	-0.11608	0.992789	-0.0992789	-0.11608	-0.11608	-0.11608	-0.11608	0.992789
Zm00001d014271	287.215	285.028	2.18778	282.84	-0.104961	-0.249763	-0.123147	-0.186349	-0.1706	-0.05339	-0.0969576	-0.148939	0.0911269	0.385242	0.986225	-0.113606	-0.035502	-0.124764	-0.124764	-0.124764	0.991013	0.00912908	-0.113606	-0.113606	-0.124764	-0.124764	0.991013
Zm00001d029233	258.244	257.201	1.04251	256.159	-0.147727	-0.271851	-0.046155	-0.131432	-0.179787	-0.0626665	-0.0780077	-0.150962	0.1532	0.255725	0.967224	-0.134029	0.0179626	-0.10363	-0.058033	-0.134029	0.990706	-0.118829	-0.118829	-0.0884312	-0.134029	-0.118829	0.990706
Zm00001d040519	274.976	273.026	1.94932	271.077	-0.1326	-0.313974	-0.133471	-0.239144	-0.230911	0.00531601	-0.0164077	-0.0450277	0.0595269	0.355214	0.982457	-0.139593	-0.0666769	-0.141737	-0.133159	-0.0838336	0.990601	-0.0280745	-0.0430866	-0.0580986	-0.148171	-0.148171	0.990601
Zm00001d038143	266.743	265.355	1.38792	263.967	-0.129477	-0.28877	-0.0884014	-0.166458	-0.201502	0.0517573	-0.124077	-0.1476	0.12067	0.300186	0.976566	-0.119641	-0.0198457	-0.107167	-0.0946921	-0.0136085	0.990582	-0.0822177	-0.132115	-0.138353	-0.14459	-0.138353	0.990582
Zm00001d007949	284.331	281.842	2.48905	279.353	-0.104655	-0.238619	-0.120239	-0.184911	-0.157668	-0.049195	-0.0987191	-0.149297	0.058762	0.407951	0.984949	-0.119475	-0.0682716	-0.119475	-0.119475	-0.119475	0.989939	0.0341358	-0.119475	-0.119475	-0.119475	-0.119475	0.989939
Zm00001d034047	286.47	284.56	1.90994	282.65	-0.104873	-0.250222	-0.120221	-0.173675	-0.170835	-0.0571869	-0.117231	-0.170748	0.130799	0.36081	0.984966	-0.106295	0.00332173	-0.124565	-0.124565	-0.124565	0.989875	-0.0149478	-0.124565	-0.124565	-0.124565	-0.124565	0.989875
Zm00001d028064	285.03	282.949	2.08142	280.868	-0.12922	-0.265382	-0.122417	-0.153725	-0.161832	-0.0478084	-0.108449	-0.153777	0.103999	0.377601	0.985026	-0.13458	-0.0265589	-0.0879345	-0.12967	-0.117395	0.989821	0.00781144	-0.11494	-0.12476	-0.12967	-0.132125	0.989821
Zm00001d029662	286.194	283.798	2.39668	281.401	-0.0982633	-0.238493	-0.100573	-0.162741	-0.157311	-0.0650107	-0.104387	-0.166274	0.0795157	0.401226	0.985429	-0.110346	-0.0502567	-0.104337	-0.104337	-0.134382	0.989293	0.0278597	-0.134382	-0.122364	-0.128373	-0.128373	0.989293
Zm00001d021192	250.17	248.644	1.5267	247.117	-0.151636	-0.338506	-0.118994	-0.233215	-0.247198	0.0831121	-0.0292862	-0.0144991	0.041405	0.304053	0.969792	-0.149544	-0.0928205	-0.124334	-0.118031	-0.00458373	0.98808	-0.0833666	-0.017189	-0.0865179	-0.155847	-0.155847	0.98808
Zm00001d032825	260.062	258.7	1.36183	257.339	-0.120586	-0.285768	-0.136096	-0.189578	-0.195952	0.0719076	-0.140294	-0.15879	0.137746	0.290906	0.972658	-0.104737	0.00219509	-0.127898	-0.139724	0.0115578	0.986269	-0.094389	-0.138739	-0.135782	-0.119028	-0.139724	0.986269
Zm00001d037251	255.025	253.354	1.67126	251.683	-0.0299718	-0.269504	-0.0835662	-0.248608	-0.25501	0.0764668	-0.0615212	-0.108465	0.0546355	0.327091	0.973796	-0.0273924	-0.0821771	-0.164354	-0.0821771	5.02129e-19	0.986125	-0.0821771	-0.136962	-0.0821771	-0.164354	-0.164354	0.986125
Zm00001d031639	269.287	267.973	1.31459	266.658	-0.112734	-0.271248	-0.0616967	-0.147949	-0.194114	-0.0693332	-0.112353	-0.168879	0.194029	0.27857	0.973322	-0.0984923	0.0620137	-0.125243	-0.0717413	-0.138619	0.984923	-0.0984923	-0.111868	-0.125243	-0.138619	-0.138619	0.984923
Zm00001d039496	263.388	261.934	1.45411	260.479	-0.149853	-0.267062	-0.0618494	-0.0579271	-0.136882	-0.0787088	-0.130853	-0.192657	0.145462	0.321247	0.971354	-0.142381	0.00399199	-0.0106453	-0.0838318	-0.142381	0.984691	-0.0399199	-0.142381	-0.142381	-0.142381	-0.142381	0.984691
Zm00001d022277	252.085	250.119	1.96565	248.154	0.0213202	-0.128357	-0.140894	-0.174485	-0.12111	-0.117341	-0.145608	-0.226577	0.0542242	0.379899	0.964678	0.017379	-0.0669603	-0.123186	-0.140054	-0.17379	0.984469	-0.0163567	-0.156922	-0.134432	-0.0950733	-0.0950733	0.984469
Zm00001d034388	269.119	267.753	1.36568	266.388	-0.139378	-0.321995	-0.109752	-0.191147	-0.234529	0.0215606	-0.0859063	-0.124778	0.187961	0.270502	0.976278	-0.121973	0.0550573	-0.135949	-0.119644	-0.0520927	0.984468	-0.110326	-0.105668	-0.0916917	-0.152255	-0.149925	0.984468
Zm00001d038558	260.946	259.738	1.2079	258.53	-0.119998	-0.258859	-0.118329	-0.151814	-0.145805	-0.0802289	-0.109373	-0.190957	0.188198	0.276616	0.967847	-0.100692	0.0629323	-0.127123	-0.127123	-0.143486	0.984261	-0.099433	-0.13971	-0.0893638	-0.0742601	-0.146003	0.984261
Zm00001d042030	281.46	278.547	2.91316	275.634	-0.110123	-0.273212	-0.135112	-0.223285	-0.194346	-0.0563112	-0.0194209	-0.0807323	0.0326961	0.427903	0.984489	-0.132133	-0.0889873	-0.129436	-0.134829	-0.142919	0.984254	0.0539317	-0.078201	-0.0539317	-0.140222	-0.137526	0.984254
Zm00001d048020	261.882	259.695	2.18676	257.509	-0.142579	-0.25906	-0.121009	-0.13035	-0.124085	0.0290624	-0.146018	-0.173368	0.0450518	0.392972	0.974645	-0.149864	-0.0935739	-0.0533663	-0.12574	-0.0292418	0.983988	0.0270487	-0.157906	-0.157906	-0.101615	-0.141823	0.983988
Zm00001d025016	277.517	274.576	2.94143	271.634	-0.0624176	-0.265306	-0.167456	-0.264118	-0.220636	0.00220509	-0.0771798	-0.0680078	0.0280507	0.425332	0.984246	-0.0801744	-0.0931438	-0.157991	-0.157991	-0.0801744	0.983316	0.0365501	-0.0282969	-0.132052	-0.145021	-0.145021	0.983316
Zm00001d052769	267.831	266.509	1.32187	265.187	-0.138968	-0.273631	-0.110408	-0.147265	-0.177475	-0.0577299	-0.128851	-0.182601	0.21252	0.274561	0.971652	-0.121391	0.0840397	-0.121391	-0.121391	-0.121391	0.982798	-0.0957119	-0.121391	-0.121391	-0.121391	-0.121391	0.982798
Zm00001d052375	293.955	291.215	2.73961	288.475	-0.0784658	-0.242164	-0.13092	-0.188898	-0.175462	-0.0652903	-0.122945	-0.178176	0.122515	0.415504	0.989671	-0.089525	-0.00198944	-0.133293	-0.133293	-0.133293	0.982785	0.0417783	-0.133293	-0.133293	-0.133293	-0.133293	0.982785
Zm00001d017282	276.949	273.538	3.4107	270.128	-0.0683523	-0.220399	-0.127808	-0.21063	-0.160861	-0.0625039	-0.0565735	-0.129114	-0.00156423	0.456739	0.980864	-0.095358	-0.124495	-0.124495	-0.124495	-0.139064	0.982717	0.079465	-0.124495	-0.0807894	-0.124495	-0.124495	0.982717
Zm00001d030577	269.647	268.248	1.39919	266.849	-0.150449	-0.297776	-0.121567	-0.151888	-0.192525	-0.0635682	-0.105156	-0.14897	0.210989	0.282264	0.973475	-0.134543	0.0838136	-0.110281	-0.134543	-0.134543	0.981501	-0.0860192	-0.0860192	-0.110281	-0.134543	-0.134543	0.981501
Zm00001d032926	284.336	282.489	1.84794	280.641	-0.104161	-0.262096	-0.123536	-0.167264	-0.183166	-0.0669691	-0.135082	-0.19117	0.196435	0.341067	0.982674	-0.0981207	0.0705243	-0.13185	-0.13185	-0.13185	0.981207	-0.0306627	-0.13185	-0.13185	-0.13185	-0.13185	0.981207
Zm00001d011269	255.178	252.968	2.2098	250.758	-0.0788293	-0.280216	-0.000486247	-0.217591	-0.232207	-0.00780787	0.0303429	-0.0736072	-0.00503132	0.385896	0.973253	-0.0994976	-0.141593	-0.141593	-0.00127561	-0.0994976	0.980944	-0.00127561	-0.141593	-0.0153073	-0.169656	-0.169656	0.980944
Zm00001d013655	258.649	256.585	2.06414	254.521	-0.138218	-0.314535	-0.0573673	-0.233919	-0.234352	-0.0545829	0.0733248	-0.0334121	0.0410131	0.362346	0.973447	-0.154798	-0.0838487	-0.154798	-0.060199	-0.154798	0.980384	-0.0128998	-0.0838487	0.0343995	-0.154798	-0.154798	0.980384
Zm00001d034130	231.633	230.734	0.899128	229.834	-0.13579	-0.193583	-0.036255	-0.0693309	-0.0785684	-0.156625	-0.122392	-0.247064	0.16527	0.244373	0.946208	-0.117971	0.0356007	-0.0872566	-0.0488637	-0.210114	0.980066	-0.117971	-0.187078	-0.0949351	-0.0565422	-0.0949351	0.980066
Zm00001d003016	278.272	274.61	3.6614	270.949	-0.0771412	-0.270576	-0.115267	-0.249003	-0.214227	-0.00770419	-0.0331356	-0.0587529	-0.017232	0.460682	0.983901	-0.107361	-0.142439	-0.142439	-0.107361	-0.0956678	0.980064	0.0797232	-0.0605896	-0.0956678	-0.154132	-0.154132	0.980064
Zm00001d016655	268.425	266.244	2.18121	264.063	-0.0896926	-0.301012	-0.0241728	-0.188999	-0.242054	-0.0359877	0.0278252	-0.0975672	0.0664194	0.37742	0.980116	-0.102912	-0.0700997	-0.111115	-0.0372871	-0.127522	0.979904	-0.00447445	-0.160334	0.00372871	-0.193147	-0.176741	0.979904
Zm00001d019260	260.949	259.68	1.26947	258.41	-0.152472	-0.29138	-0.113038	-0.132343	-0.183543	-0.0632359	-0.110227	-0.171225	0.22745	0.253483	0.966994	-0.129896	0.0981127	-0.0994946	-0.129896	-0.129896	0.979745	-0.114695	-0.114695	-0.0994946	-0.129896	-0.129896	0.979745
Zm00001d011669	254.549	252.021	2.52769	249.494	-0.119984	-0.289206	-0.0793247	-0.243585	-0.21613	-0.0465793	0.0702402	-0.0256207	-0.0224265	0.401867	0.970686	-0.145685	-0.145685	-0.145685	-0.0774919	-0.145685	0.979498	0.0247974	-0.0774919	0.0247974	-0.145685	-0.145685	0.979498
Zm00001d022569	210.979	210.068	0.910669	209.158	-0.096757	-0.13725	-0.00434148	-0.0224771	-0.0320304	-0.186944	-0.121861	-0.258563	0.0633587	0.281425	0.934244	-0.0896041	-0.0717913	-0.0242903	-0.0183527	-0.238045	0.979168	-0.0836665	-0.202419	-0.107417	-0.0539784	-0.0896041	0.979168
Zm00001d052137	286.874	283.06	3.81456	279.245	-0.0289948	-0.238425	-0.156285	-0.228856	-0.200063	-0.0146516	-0.106342	-0.130705	0.0362576	0.465196	0.988021	-0.0503029	-0.0889074	-0.127512	-0.153248	-0.0889074	0.979152	0.0783789	-0.101776	-0.14038	-0.153248	-0.153248	0.979152
Zm00001d008961	294.277	291.689	2.58753	289.102	-0.132014	-0.298046	-0.115692	-0.169024	-0.195241	0.00111967	-0.129277	-0.172044	0.15413	0.399634	0.99176	-0.138504	0.0211053	-0.109484	-0.123994	-0.0659541	0.978759	0.0356152	-0.153014	-0.138504	-0.153014	-0.153014	0.978759
Zm00001d028797	266.853	265.413	1.44065	263.972	-0.15707	-0.306268	-0.122871	-0.14675	-0.195705	0.0100946	-0.147359	-0.18097	0.226008	0.274346	0.972953	-0.136405	0.0922358	-0.107825	-0.136405	-0.0506647	0.978219	-0.0935349	-0.136405	-0.136405	-0.136405	-0.136405	0.978219
Zm00001d048066	252.617	250.937	1.68003	249.257	-0.176165	-0.332527	0.0437417	-0.124442	-0.216223	-0.0246308	-0.00230375	-0.0809236	0.0690741	0.344226	0.971295	-0.188363	-0.0768655	-0.0675741	0.029986	-0.114031	0.977713	-0.0164712	-0.118677	-0.0629284	-0.188363	-0.174426	0.977713
Zm00001d011789	260.042	258.74	1.30248	257.437	-0.148532	-0.280943	-0.100335	-0.125175	-0.176332	-0.0631916	-0.136407	-0.192063	0.2407	0.250676	0.965623	-0.1251	0.110534	-0.106249	-0.115675	-0.1251	0.977666	-0.115675	-0.1251	-0.1251	-0.1251	-0.1251	0.977666
Zm00001d019228	222.748	221.578	1.16959	220.409	-0.0871585	-0.218536	0.0768659	-0.0859283	-0.168614	-0.0462569	-0.0602089	-0.179442	0.0349463	0.312763	0.951562	-0.093276	-0.115581	-0.0561008	0.0628599	-0.115581	0.977371	-0.0635359	-0.212237	-0.085841	-0.175062	-0.123016	0.977371
Zm00001d048802	252.775	251.507	1.26794	250.24	-0.173146	-0.295973	-0.0180702	-0.0748688	-0.141872	-0.00571049	-0.162872	-0.221716	0.199479	0.272255	0.965314	-0.154344	0.0538349	-0.0685404	-0.0333751	-0.0601007	0.976573	-0.0868264	-0.192322	-0.161377	-0.103706	-0.169817	0.976573
Zm00001d030678	294.938	291.784	3.15401	288.63	-0.110205	-0.28853	-0.140877	-0.211596	-0.201542	-0.053186	-0.100396	-0.119594	0.12238	0.434928	0.991919	-0.126812	0.000828834	-0.140487	-0.140487	-0.13137	0.976367	0.0692077	-0.06755	-0.140487	-0.145046	-0.154163	0.976367
Zm00001d048136	299.387	295.812	3.57507	292.237	-0.0776175	-0.279803	-0.143259	-0.229341	-0.213155	0.00595207	-0.11254	-0.147466	0.107142	0.45089	0.995337	-0.0947839	-0.0189568	-0.151654	-0.142176	-0.0663487	0.976274	0.0758271	-0.132697	-0.132697	-0.151654	-0.161133	0.976274
Zm00001d020808	282.131	278.435	3.6966	274.738	-0.0511414	-0.207181	-0.180567	-0.238813	-0.172103	-0.0524724	-0.134345	-0.154911	0.0595371	0.465315	0.984255	-0.0752921	-0.0561795	-0.164484	-0.170855	-0.119888	0.975901	0.0903505	-0.0944047	-0.158113	-0.126259	-0.100776	0.975901
Zm00001d045495	271.256	267.886	3.37031	264.516	-0.0487886	-0.243062	-0.0785202	-0.233473	-0.20831	-0.0784359	0.0186443	-0.0994843	0.00454304	0.452208	0.979245	-0.0786739	-0.118463	-0.148305	-0.0786739	-0.168199	0.975738	0.0705353	-0.138358	-0.00904298	-0.158252	-0.148305	0.975738
Zm00001d046961	277.691	275.863	1.82757	274.036	-0.121097	-0.274338	-0.0149129	-0.124934	-0.185738	-0.0835385	-0.129968	-0.198729	0.203429	0.336447	0.979503	-0.119465	0.0682656	-0.119465	-0.0255996	-0.150753	0.975629	-0.0255996	-0.150753	-0.150753	-0.150753	-0.150753	0.975629
Zm00001d044921	263.894	261.619	2.27457	259.345	-0.114989	-0.300956	-0.128484	-0.18971	-0.21872	0.124804	-0.146626	-0.148915	0.0935166	0.372199	0.978213	-0.116301	-0.048071	-0.0992433	-0.133358	0.0628024	0.975376	-0.00542737	-0.158944	-0.158944	-0.167473	-0.150416	0.975376
Zm00001d036727	236.25	234.614	1.63574	232.978	-0.122324	-0.335521	-0.100053	-0.252364	-0.269395	-0.0582621	0.106214	0.0135605	0.0707956	0.293646	0.959585	-0.122417	-0.0492328	-0.15169	-0.10778	-0.166327	0.975341	-0.0931431	-0.0199592	0.0678614	-0.166327	-0.166327	0.975341
Zm00001d041576	218.96	217.926	1.03455	216.891	-0.150098	-0.317256	-0.11852	-0.207989	-0.227763	-0.0475405	-0.0271515	0.0175579	0.0789125	0.260756	0.948183	-0.142208	-0.0428882	-0.117378	-0.117378	-0.142208	0.975142	-0.117378	0.106092	-0.117378	-0.142208	-0.142208	0.975142
Zm00001d003024	253.704	252.425	1.27855	251.147	-0.15912	-0.301192	-0.114149	-0.130623	-0.190789	-0.0649218	-0.110252	-0.164999	0.249129	0.233858	0.961789	-0.132263	0.120761	-0.100635	-0.132263	-0.132263	0.974718	-0.132263	-0.100635	-0.100635	-0.132263	-0.132263	0.974718
Zm00001d021839	292.837	288.662	4.17591	284.486	-0.0896434	-0.288753	-0.133976	-0.240111	-0.218399	0.00125083	-0.0835413	-0.0914259	0.0498008	0.477477	0.992153	-0.117643	-0.0750395	-0.14427	-0.128293	-0.0803649	0.974061	0.106024	-0.0723768	-0.138944	-0.160246	-0.162908	0.974061
Zm00001d017817	261.843	260.367	1.47537	258.892	-0.0717344	-0.255074	-0.131805	-0.172078	-0.191457	-0.0801449	-0.122723	-0.203087	0.235121	0.283895	0.968447	-0.0507932	0.112168	-0.143914	-0.143914	-0.143914	0.973537	-0.0973537	-0.143914	-0.0973537	-0.120634	-0.143914	0.973537
Zm00001d011208	217.063	215.565	1.49813	214.067	-0.184186	-0.3665	-0.0846653	-0.212206	-0.25615	-0.0350382	0.118084	0.0581252	0.0374318	0.265529	0.947144	-0.182502	-0.088625	-0.0958463	-0.0958463	-0.146395	0.972905	-0.110289	0.0269157	0.0558009	-0.168059	-0.168059	0.972905
Zm00001d034978	286.374	281.927	4.44728	277.48	-0.0899217	-0.242381	-0.14181	-0.209362	-0.16508	-0.0337341	-0.102809	-0.144379	0.0338004	0.493555	0.986557	-0.121293	-0.0892718	-0.12663	-0.137304	-0.105283	0.972772	0.129541	-0.12663	-0.131967	-0.131967	-0.131967	0.972772
Zm00001d051611	253.594	252.282	1.31275	250.969	-0.166694	-0.311827	-0.00517946	-0.122023	-0.206099	-0.0751216	-0.0831722	-0.160302	0.2415	0.238668	0.963045	-0.148189	0.106511	-0.122719	-0.0208391	-0.148189	0.972493	-0.122719	-0.122719	-0.0972493	-0.148189	-0.148189	0.972493
Zm00001d044516	286.565	282.522	4.0433	278.478	-0.0799368	-0.234474	-0.111576	-0.179004	-0.137346	-0.0542546	-0.138036	-0.190309	0.070052	0.480209	0.986286	-0.104381	-0.0557938	-0.12356	-0.108217	-0.118446	0.972208	0.116818	-0.158083	-0.159361	-0.101824	-0.159361	0.972208
Zm00001d013787	290.822	288.147	2.67442	285.473	-0.0907263	-0.255256	-0.111198	-0.156265	-0.175922	-0.100695	-0.138454	-0.204314	0.190069	0.404638	0.986808	-0.0972101	0.0655112	-0.120456	-0.120456	-0.166948	0.972101	0.0422653	-0.143702	-0.143702	-0.143702	-0.143702	0.972101
Zm00001d044442	226.969	225.97	0.999452	224.971	-0.148449	-0.29512	0.0939858	-0.103223	-0.202509	-0.0793027	-0.0109259	-0.137028	0.142293	0.245544	0.951354	-0.140876	-0.0018061	-0.101142	0.0776624	-0.160743	0.971683	-0.121009	-0.160743	-0.0415403	-0.160743	-0.160743	0.971683
Zm00001d044365	281.289	278.924	2.36513	276.558	-0.113862	-0.344278	-0.075085	-0.175081	-0.263153	0.0815395	-0.126036	-0.140245	0.171576	0.365313	0.987826	-0.112359	0.0276745	-0.100182	-0.088005	0.00940934	0.971376	-0.00885585	-0.142801	-0.154977	-0.209773	-0.191508	0.971376
Zm00001d020552	277.525	273.313	4.21213	269.101	-0.0157904	-0.183149	-0.112595	-0.20346	-0.163366	-0.0287154	-0.159503	-0.206826	0.0387099	0.484947	0.981875	-0.0437102	-0.0882298	-0.141653	-0.106038	-0.0882298	0.971337	0.107656	-0.177269	-0.177269	-0.141653	-0.114942	0.971337
Zm00001d006311	267.971	265.945	2.02614	263.919	-0.0701388	-0.251002	-0.034702	-0.189529	-0.233984	-0.146122	-0.0210525	-0.138109	0.153538	0.365063	0.975718	-0.0820591	0.0307722	-0.15728	-0.0444487	-0.232501	0.971032	-0.00683826	-0.119669	-0.0444487	-0.19489	-0.119669	0.971032
Zm00001d039328	296.551	293.104	3.44688	289.657	-0.0469826	-0.272444	-0.0979507	-0.219841	-0.238404	-0.0365916	-0.129741	-0.148464	0.144873	0.442744	0.994003	-0.0637061	0.0184528	-0.160364	-0.0975363	-0.112035	0.97053	0.0667816	-0.0975363	-0.174862	-0.184528	-0.165197	0.97053
Zm00001d007255	257.312	255.858	1.45317	254.405	-0.14877	-0.300359	-0.11927	-0.148094	-0.199633	-0.0667227	-0.127411	-0.167161	0.265465	0.249447	0.96413	-0.124404	0.140162	-0.124404	-0.133527	-0.133527	0.970355	-0.115281	-0.0879125	-0.124404	-0.133527	-0.133527	0.970355
Zm00001d023955	274.474	272.648	1.82638	270.822	-0.12012	-0.285886	-0.126748	-0.150329	-0.19515	-0.055596	-0.150851	-0.205257	0.25833	0.308773	0.975923	-0.104181	0.131369	-0.122707	-0.141234	-0.117414	0.970351	-0.0565416	-0.141234	-0.135941	-0.141234	-0.141234	0.970351
Zm00001d032999	261.387	259.858	1.52862	258.329	-0.164367	-0.301989	-0.0400752	-0.111753	-0.181188	-0.124742	-0.081754	-0.171471	0.242522	0.280812	0.967105	-0.151542	0.113303	-0.104805	-0.0580676	-0.19828	0.970154	-0.0736467	-0.120384	-0.0892258	-0.135963	-0.151542	0.970154
Zm00001d048129	299.632	296.046	3.58572	292.46	-0.126243	-0.35498	-0.13917	-0.238679	-0.256537	0.0338419	-0.0660716	-0.0847338	0.130882	0.443345	0.997497	-0.142575	0.0033157	-0.142575	-0.142575	-0.0513933	0.969841	0.076261	-0.087866	-0.106102	-0.179048	-0.197284	0.969841
Zm00001d015799	277.718	272.744	4.97398	267.77	-0.0590964	-0.22052	-0.137443	-0.223561	-0.163259	-0.0552769	-0.0670286	-0.132261	-0.0111379	0.512827	0.980775	-0.0969413	-0.13134	-0.13134	-0.13134	-0.13134	0.969413	0.143848	-0.13134	-0.0969413	-0.13134	-0.13134	0.969413
Zm00001d033378	296.003	292.863	3.13955	289.724	-0.102449	-0.315616	-0.140698	-0.229181	-0.2369	0.0404196	-0.13434	-0.151004	0.1697	0.421509	0.994624	-0.111199	0.0416996	-0.162165	-0.141779	-0.029653	0.969283	0.0518928	-0.131585	-0.151972	-0.162165	-0.172358	0.969283
Zm00001d048471	285.667	280.865	4.80163	276.064	-0.0397273	-0.20631	-0.136049	-0.216517	-0.161325	-0.0785708	-0.119727	-0.169928	0.0463533	0.505098	0.984945	-0.0722786	-0.0722786	-0.147999	-0.129069	-0.147999	0.968877	0.135953	-0.129069	-0.147999	-0.129069	-0.129069	0.968877
Zm00001d023242	231.892	230.46	1.43144	229.029	-0.157422	-0.338332	-0.163669	-0.246823	-0.237112	0.0242203	-0.0878212	0.00218136	0.103113	0.310019	0.959619	-0.15418	-0.0166681	-0.15418	-0.15418	-0.0625054	0.968834	-0.0625054	0.0979252	-0.177099	-0.131261	-0.15418	0.968834
Zm00001d035605	268.689	266.953	1.73669	265.216	-0.143019	-0.291643	-0.0947796	-0.136821	-0.190588	-0.0789718	-0.139778	-0.200125	0.271709	0.287978	0.971182	-0.126122	0.144714	-0.126122	-0.109541	-0.142704	0.968278	-0.0708496	-0.13165	-0.13165	-0.137177	-0.137177	0.968278
Zm00001d018725	262.645	260.772	1.87246	258.9	-0.128924	-0.332358	-0.0133911	-0.17685	-0.253013	0.0979372	-0.129145	-0.163373	0.177958	0.324953	0.977598	-0.124563	0.031535	-0.141907	-0.0204977	0.031535	0.968124	-0.0465141	-0.185268	-0.15058	-0.185268	-0.176596	0.968124
Zm00001d039135	266.767	265.053	1.71361	263.34	-0.161659	-0.314556	-0.125105	-0.138998	-0.198491	-0.0745728	-0.115402	-0.171384	0.268882	0.285464	0.970788	-0.14339	0.14339	-0.107543	-0.14339	-0.14339	0.967884	-0.0716951	-0.107543	-0.107543	-0.14339	-0.14339	0.967884
Zm00001d051511	253.804	252.316	1.48827	250.828	-0.172015	-0.349627	-0.124654	-0.188837	-0.242144	-0.0685432	-0.0446674	-0.0777793	0.238261	0.260252	0.965405	-0.154613	0.117506	-0.137605	-0.137605	-0.154613	0.967877	-0.103591	-0.0185535	-0.0695758	-0.154613	-0.154613	0.967877
Zm00001d033607	296.06	291.839	4.22105	287.618	-0.0732533	-0.253629	-0.153747	-0.205506	-0.18477	-0.0369598	-0.140965	-0.182258	0.120229	0.480128	0.992164	-0.0950986	-0.00230077	-0.137279	-0.154152	-0.103535	0.967859	0.115806	-0.145716	-0.154152	-0.145716	-0.145716	0.967859
Zm00001d023384	266.541	264.811	1.72945	263.082	-0.14957	-0.305975	-0.117259	-0.139843	-0.199113	-0.0628702	-0.136316	-0.187599	0.277267	0.279605	0.970206	-0.129316	0.150411	-0.116601	-0.134084	-0.127727	0.967344	-0.0800461	-0.11978	-0.126138	-0.142031	-0.142031	0.967344
Zm00001d026398	253.621	251.9	1.72114	250.179	-0.179365	-0.366738	-0.150362	-0.198313	-0.249288	0.131223	-0.124429	-0.121986	0.201677	0.283322	0.970244	-0.160643	0.0649407	-0.123045	-0.160643	0.0649407	0.967274	-0.0854482	-0.123045	-0.123045	-0.160643	-0.160643	0.967274
Zm00001d007836	231.352	230.179	1.17238	229.007	-0.19733	-0.302958	0.00836917	-0.00875576	-0.160026	-0.00688072	-0.146014	-0.224056	0.206796	0.247972	0.95283	-0.176789	0.0519969	0.0138658	-0.0242652	-0.0623963	0.967142	-0.100527	-0.21492	-0.138658	-0.176789	-0.138658	0.967142
Zm00001d045517	261.268	256.754	4.51425	252.239	-0.0198106	-0.133867	-0.134417	-0.21217	-0.129371	-0.094015	-0.137707	-0.199446	-0.00614429	0.502935	0.970222	-0.0582519	-0.122329	-0.154367	-0.122329	-0.154367	0.966981	0.133979	-0.154367	-0.154367	-0.122329	-0.0582519	0.966981
Zm00001d037194	278.424	273.234	5.18992	268.044	-0.0126963	-0.21333	-0.159932	-0.250559	-0.192709	0.00823118	-0.120549	-0.147735	0.00214557	0.514001	0.982947	-0.0460444	-0.120528	-0.150322	-0.150322	-0.0609412	0.966933	0.132716	-0.135425	-0.150322	-0.150322	-0.135425	0.966933
Zm00001d034045	291.563	286.924	4.63861	282.286	-0.0915741	-0.249675	-0.134231	-0.199616	-0.165465	-0.0713642	-0.107714	-0.162399	0.082854	0.499293	0.988862	-0.122041	-0.0374771	-0.132611	-0.132611	-0.143182	0.966718	0.142221	-0.132611	-0.132611	-0.132611	-0.143182	0.966718
Zm00001d032620	284.096	279.818	4.27818	275.54	-0.0130758	-0.25262	-0.0749397	-0.244949	-0.235244	0.0320447	-0.129458	-0.153265	0.0647723	0.480145	0.989288	-0.0395381	-0.0667206	-0.17545	-0.0667206	-0.0395381	0.966213	0.0963742	-0.148268	-0.17545	-0.17545	-0.17545	0.966213
Zm00001d040125	222.802	221.744	1.05818	220.685	-0.127422	-0.283909	-0.0540969	-0.165608	-0.236556	-0.118989	0.0135438	-0.116423	0.212011	0.20239	0.944142	-0.106325	0.088604	-0.138813	-0.0738366	-0.203789	0.965783	-0.171301	-0.106325	0.0236277	-0.171301	-0.106325	0.965783
Zm00001d034241	250.433	247.832	2.60144	245.231	-0.0959849	-0.390835	-0.172302	-0.34003	-0.355714	0.145309	0.0273613	0.0420036	0.0738569	0.345822	0.973306	-0.0988756	-0.0515873	-0.193452	-0.169808	0.0429894	0.965112	-0.0515873	-0.00429894	-0.0279431	-0.217096	-0.193452	0.965112
Zm00001d041769	258.828	257.169	1.65835	255.511	-0.166164	-0.317665	-0.0787267	-0.133495	-0.205492	-0.0757562	-0.0930144	-0.182453	0.283691	0.257724	0.965322	-0.145014	0.155523	-0.121896	-0.0987779	-0.145014	0.96466	-0.0987779	-0.145014	-0.0756596	-0.145014	-0.145014	0.96466
Zm00001d012632	253.565	251.979	1.58536	250.394	-0.171426	-0.328544	-0.0997302	-0.141038	-0.214477	-0.073919	-0.0938509	-0.151776	0.285066	0.239696	0.961673	-0.146435	0.159058	-0.118663	-0.118663	-0.146435	0.96445	-0.118663	-0.0908905	-0.0908905	-0.146435	-0.146435	0.96445
Zm00001d038089	265.019	263.222	1.79698	261.425	-0.184623	-0.370232	0.000965166	-0.144611	-0.263046	-0.038596	-0.0574751	-0.113608	0.252749	0.284247	0.974005	-0.175967	0.115705	-0.122936	-0.0168736	-0.122936	0.964205	-0.0699049	-0.0964205	-0.0964205	-0.202483	-0.175967	0.964205
Zm00001d029716	266.216	262.415	3.8008	258.614	-0.110226	-0.225745	-0.119827	-0.0939943	-0.108079	-0.108888	-0.126366	-0.206489	0.0707252	0.477922	0.97404	-0.134291	-0.0585372	-0.0206602	-0.134291	-0.172168	0.964143	0.130848	-0.172168	-0.134291	-0.134291	-0.134291	0.964143
Zm00001d002364	241.367	238.704	2.66336	236.041	-0.133866	-0.344768	0.0489239	-0.195431	-0.230119	0.0292434	0.0386389	-0.0333352	-0.0194268	0.416984	0.967639	-0.162077	-0.162077	-0.11516	0.0490495	-0.0682428	0.96393	0.0490495	-0.11516	-0.0447844	-0.162077	-0.232452	0.96393
Zm00001d047424	283.431	277.969	5.46208	272.507	-0.0489472	-0.212421	-0.140367	-0.205405	-0.153538	-0.0777417	-0.115782	-0.172535	0.039627	0.525637	0.983316	-0.0850413	-0.079406	-0.130123	-0.135759	-0.147029	0.963118	0.16291	-0.141394	-0.141394	-0.130123	-0.135759	0.963118
Zm00001d052335	240.663	238.253	2.40981	235.843	-0.11007	-0.358642	-0.119105	-0.281237	-0.297273	-0.0726227	0.119521	0.0617749	0.0585689	0.359034	0.963537	-0.123443	-0.0555492	-0.157389	-0.123443	-0.191336	0.962853	-0.0216025	0.046291	0.046291	-0.191336	-0.191336	0.962853
Zm00001d045836	274.247	268.627	5.62077	263.006	-0.0199389	-0.186183	-0.151241	-0.215208	-0.14012	-0.0758056	-0.118774	-0.174944	0.00316568	0.531747	0.977632	-0.0571936	-0.114387	-0.133452	-0.142984	-0.142984	0.962759	0.162048	-0.142984	-0.142984	-0.114387	-0.133452	0.962759
Zm00001d028094	228.156	226.852	1.30437	225.547	-0.0664577	-0.154486	-0.0843283	-0.0764135	-0.0767774	-0.171292	-0.22889	-0.311806	0.243392	0.258348	0.941061	-0.0416734	0.1208	-0.111305	-0.093897	-0.209949	0.96218	-0.105502	-0.180936	-0.192542	-0.0532786	-0.093897	0.96218
Zm00001d027938	256.49	254.776	1.71395	253.062	-0.153963	-0.296191	-0.113664	-0.136556	-0.190363	-0.069043	-0.148932	-0.204573	0.298723	0.257198	0.962575	-0.12957	0.173678	-0.12957	-0.12957	-0.12957	0.962123	-0.0992448	-0.12957	-0.12957	-0.12957	-0.12957	0.962123
Zm00001d038221	275.557	272.024	3.53355	268.49	-0.0363936	-0.190866	-0.157309	-0.16964	-0.118654	-0.12218	-0.188467	-0.257305	0.156836	0.457929	0.977992	-0.0491988	0.040999	-0.139397	-0.157436	-0.175476	0.961017	0.0951178	-0.175476	-0.175476	-0.085278	-0.139397	0.961017
Zm00001d051161	275.36	269.424	5.93602	263.488	-0.02734	-0.226598	-0.145085	-0.258527	-0.184558	-0.0720497	-0.0439992	-0.0998316	-0.0204814	0.538674	0.979091	-0.0702969	-0.134736	-0.156215	-0.134736	-0.156215	0.960725	0.165979	-0.0917766	-0.0917766	-0.134736	-0.156215	0.960725
Zm00001d026097	232.286	230.808	1.4775	229.331	-0.168099	-0.415868	-0.126631	-0.178234	-0.288998	0.0052973	-0.0222227	0.00973693	0.195513	0.252442	0.957612	-0.146102	0.0646681	-0.0670632	-0.146102	-0.0934095	0.960441	-0.119756	0.0646681	-0.0934095	-0.198795	-0.225141	0.960441
Zm00001d029185	270.588	265.546	5.04222	260.504	-0.0999548	-0.274121	-0.0889015	-0.231238	-0.197428	-0.0462452	0.0147138	-0.087437	-0.0133778	0.515635	0.978683	-0.143918	-0.135799	-0.135799	-0.0870887	-0.135799	0.960189	0.156464	-0.143918	-0.0221412	-0.156095	-0.156095	0.960189
Zm00001d036986	213.532	212.184	1.34839	210.836	-0.101721	-0.288126	0.130977	-0.140088	-0.228179	-0.121926	0.0234606	-0.0530848	0.0566401	0.320313	0.946643	-0.116783	-0.0820634	-0.116783	0.126251	-0.22094	0.959511	-0.0473443	-0.0473443	-0.0820634	-0.186221	-0.186221	0.959511
Zm00001d014224	264.33	261.042	3.28854	257.753	0.0615724	-0.260367	-0.170495	-0.301125	-0.293209	0.0379528	-0.124319	-0.114286	0.113045	0.430821	0.981043	0.0539346	-0.00851599	-0.195868	-0.164643	-0.0397413	0.959469	0.0227093	-0.0709666	-0.164643	-0.195868	-0.195868	0.959469
Zm00001d029098	248.785	246.655	2.12924	244.526	0.0647757	-0.220474	-0.166405	-0.239457	-0.248427	0.0128695	-0.178794	-0.206912	0.180823	0.360386	0.969113	0.076516	0.0559873	-0.169828	-0.169828	-0.0466561	0.959249	-0.0466561	-0.149299	-0.169828	-0.169828	-0.169828	0.959249
Zm00001d028949	217.792	215.062	2.73037	212.331	-0.0756008	-0.358526	-0.122364	-0.336003	-0.331779	0.0181522	0.167901	0.116541	-0.0376148	0.354232	0.950508	-0.0924371	-0.154691	-0.175442	-0.120105	-0.106271	0.958956	-0.0440177	0.0459041	0.0874065	-0.20311	-0.196193	0.958956
Zm00001d020872	217.484	215.719	1.7652	213.954	-0.0121243	-0.0833983	-0.0396535	-0.101826	-0.0183557	-0.212898	-0.218695	-0.329329	0.119173	0.36502	0.938982	-0.0152502	0.00152502	-0.149452	-0.0320254	-0.250103	0.957713	0.00152502	-0.216553	-0.199778	0.00152502	-0.0991264	0.957713
Zm00001d009603	270.365	268.106	2.2589	265.847	-0.0606493	-0.28105	-0.134218	-0.17002	-0.224755	-0.0985087	-0.137863	-0.195846	0.277618	0.339238	0.974566	-0.0480265	0.156474	-0.133235	-0.150277	-0.167318	0.957432	-0.0309849	-0.116193	-0.133235	-0.167318	-0.167318	0.957432
Zm00001d027667	245.019	241.522	3.49702	238.025	-0.0783919	-0.331609	-0.187933	-0.28465	-0.275804	0.197061	-0.0955077	-0.0452883	0.0114841	0.426078	0.968927	-0.0923011	-0.122038	-0.134783	-0.181513	0.120107	0.956996	0.0393921	-0.0753084	-0.143279	-0.185761	-0.181513	0.956996
Zm00001d020794	290.724	285.73	4.99332	280.737	-0.0793167	-0.296595	-0.139298	-0.235977	-0.227951	-0.0865688	-0.0189004	-0.105417	0.101189	0.50725	0.990082	-0.111881	-0.0147212	-0.144267	-0.144267	-0.176654	0.956876	0.147212	-0.111881	-0.0471077	-0.176654	-0.176654	0.956876
Zm00001d018318	265.627	261.628	3.99887	257.63	0.0138788	-0.210037	-0.159062	-0.215166	-0.187802	-0.178336	-0.0665569	-0.146337	0.100071	0.479143	0.973909	-0.00889618	-0.00889618	-0.134714	-0.162673	-0.260531	0.955704	0.102942	-0.0787947	-0.0927745	-0.148693	-0.162673	0.955704
Zm00001d042225	212.991	211.821	1.17012	210.651	-0.187672	-0.280997	0.0165271	-0.0659525	-0.197878	-0.121392	-0.0592058	-0.187472	0.270697	0.168116	0.932972	-0.160765	0.135617	-0.0817296	-0.0125738	-0.190403	0.955608	-0.180524	-0.160765	-0.042212	-0.180524	-0.0817296	0.955608
Zm00001d032517	258.084	256.06	2.02431	254.035	-0.140933	-0.269861	-0.141345	-0.130599	-0.147981	-0.109645	-0.173612	-0.245444	0.30018	0.312947	0.96393	-0.124095	0.181631	-0.131242	-0.155065	-0.1638	0.954284	-0.0343626	-0.158241	-0.139977	-0.0947137	-0.134418	0.954284
Zm00001d032152	192.065	189.817	2.24889	187.568	0.145878	-0.167854	-0.179782	-0.302718	-0.245141	0.0456798	-0.0972822	-0.0688694	-0.0709181	0.393705	0.936121	0.139171	-0.192072	-0.156262	-0.165214	-0.0309268	0.953849	-0.0398793	-0.0219743	-0.156262	-0.156262	-0.174167	0.953849
Zm00001d032618	245.423	241.848	3.57424	238.274	-0.0693969	-0.315326	-0.18199	-0.285942	-0.26559	0.204612	-0.124079	-0.0858513	0.032532	0.429606	0.969054	-0.0826542	-0.100838	-0.15539	-0.173574	0.135553	0.95383	0.0446333	-0.119022	-0.15539	-0.173574	-0.173574	0.95383
Zm00001d039513	265.51	263.286	2.22419	261.061	-0.144574	-0.340846	-0.14967	-0.178509	-0.237701	-0.0880153	-0.0915275	-0.135222	0.29056	0.323079	0.972396	-0.132676	0.172787	-0.132676	-0.166616	-0.166616	0.953413	-0.0308548	-0.0647951	-0.0987353	-0.166616	-0.166616	0.953413
Zm00001d001915	281.187	275.482	5.7059	269.776	-0.00308091	-0.287439	-0.151053	-0.286242	-0.2678	0.0851176	-0.0858229	-0.120083	0.0474249	0.52012	0.988145	-0.0329282	-0.0798813	-0.16708	-0.146957	0.00731737	0.953088	0.134762	-0.160372	-0.113419	-0.19391	-0.200618	0.953088
Zm00001d031522	282.777	278.76	4.01637	274.744	-0.161426	-0.404186	-0.0826645	-0.241025	-0.295801	-0.0164971	0.00947601	-0.00833551	0.133593	0.460843	0.99032	-0.189521	0.00922618	-0.143006	-0.0880332	-0.121863	0.952219	0.110714	-0.0161458	-0.0753472	-0.219122	-0.219122	0.952219
Zm00001d021995	233.851	230.343	3.50816	226.835	-0.075124	-0.175648	-0.0511833	-0.0273072	-0.0852481	-0.159817	-0.171744	-0.230595	0.0500302	0.472611	0.954394	-0.101804	-0.0852138	0.0309183	-0.0686235	-0.217936	0.951679	0.13046	-0.151575	-0.209641	-0.15987	-0.118394	0.951679
Zm00001d034718	260.287	257.157	3.1309	254.026	-0.141379	-0.463891	-0.0657883	-0.276457	-0.394164	0.0997453	0.0827523	0.0398272	0.153408	0.360287	0.980742	-0.14843	0.0181751	-0.14843	-0.0817881	-0.015146	0.951166	-0.015146	-0.048467	0.0181751	-0.281715	-0.248394	0.951166
Zm00001d035455	231.662	229.897	1.76495	228.132	-0.159967	-0.361826	0.126607	-0.146597	-0.264982	0.0650945	-0.0611769	-0.115613	0.137479	0.338855	0.963791	-0.170522	-0.0158216	-0.131847	0.119541	-0.0158216	0.951057	-0.0158216	-0.170522	-0.131847	-0.209197	-0.209197	0.951057
Zm00001d026096	215.441	212.859	2.58249	210.276	-0.147354	-0.355332	-0.176233	-0.298811	-0.295452	0.261178	-0.0808451	-0.0252681	0.0376104	0.335129	0.950075	-0.150082	-0.0968271	-0.167834	-0.167834	0.187199	0.950519	-0.0435722	-0.0790755	-0.114579	-0.185585	-0.13233	0.950519
Zm00001d052318	277.502	270.249	7.25346	262.995	-0.0180526	-0.213367	-0.154781	-0.24204	-0.177443	-0.0710358	-0.0896935	-0.143866	0.00900833	0.569099	0.9794	-0.0639849	-0.105387	-0.146789	-0.146789	-0.146789	0.950364	0.205128	-0.126088	-0.126088	-0.146789	-0.146789	0.950364
Zm00001d024763	263.454	256.536	6.91809	249.618	-0.0217885	-0.181366	-0.165496	-0.224575	-0.120693	-0.0863162	-0.114914	-0.171885	-0.0162874	0.566945	0.970084	-0.0664694	-0.128432	-0.140825	-0.153218	-0.153218	0.949724	0.206168	-0.140825	-0.140825	-0.0912546	-0.140825	0.949724
Zm00001d003311	257.965	255.724	2.24129	253.483	-0.0990312	-0.299243	-0.141349	-0.163137	-0.217638	-0.0258831	-0.186375	-0.227965	0.322294	0.296708	0.96612	-0.0751681	0.197432	-0.144167	-0.156609	-0.0819549	0.949627	-0.0661192	-0.155478	-0.160002	-0.146429	-0.161133	0.949627
Zm00001d035115	214.587	212.328	2.25934	210.068	-0.160588	-0.448599	-0.0805908	-0.349533	-0.388885	0.151546	0.0762833	0.111766	0.10827	0.25767	0.950795	-0.155751	-0.0175848	-0.238651	-0.0728514	0.0376818	0.949581	-0.128118	0.0653151	-0.0175848	-0.211018	-0.211018	0.949581
Zm00001d002601	221.048	219.605	1.44235	218.163	-0.251389	-0.384178	-0.0174461	-0.0122368	-0.143146	-0.104679	-0.0997823	-0.13628	0.264151	0.244053	0.944454	-0.225751	0.124661	0.0107501	-0.0478328	-0.179102	0.949161	-0.0858032	-0.0608512	-0.138962	-0.110755	-0.235515	0.949161
Zm00001d032423	259.688	254.197	5.49146	248.705	0.0378139	-0.222494	-0.155073	-0.280744	-0.231943	-0.110338	-0.0633703	-0.070635	0.0220343	0.526506	0.972853	1.26882e-18	-0.0862764	-0.172553	-0.143794	-0.201311	0.94904	0.143794	-5.67008e-18	-0.143794	-0.172553	-0.172553	0.94904
Zm00001d043950	275.719	268.495	7.22374	261.271	-0.00749647	-0.205703	-0.162611	-0.227983	-0.162815	-0.0841836	-0.105877	-0.163383	0.0213834	0.569012	0.978086	-0.0502421	-0.0927547	-0.135267	-0.156524	-0.156524	0.948803	0.204833	-0.135267	-0.135267	-0.135267	-0.156524	0.948803
Zm00001d017298	262.44	260.02	2.42078	257.599	-0.123559	-0.345698	-0.0742842	-0.146985	-0.263029	-0.00742541	-0.161749	-0.184245	0.325212	0.294126	0.970467	-0.103712	0.191331	-0.123382	-0.0938773	-0.0742078	0.948608	-0.064373	-0.123382	-0.172555	-0.20206	-0.18239	0.948608
Zm00001d041781	256.558	254.285	2.2732	252.012	-0.12971	-0.313811	-0.133105	-0.148992	-0.21869	-0.0351403	-0.174713	-0.217231	0.334542	0.282904	0.964113	-0.105026	0.209212	-0.132753	-0.151238	-0.0934732	0.948595	-0.072678	-0.144306	-0.151238	-0.153548	-0.153548	0.948595
Zm00001d008749	287.585	283.501	4.0836	279.417	-0.089326	-0.36462	-0.177049	-0.284618	-0.302398	0.0782695	-0.108089	-0.09915	0.194963	0.452737	0.993196	-0.102363	0.0727912	-0.18994	-0.177429	-0.00227473	0.948561	0.0853022	-0.0898517	-0.139896	-0.202451	-0.202451	0.948561
Zm00001d039363	184.438	183.51	0.9277	182.582	-0.187691	-0.165569	-0.0944367	-0.0401904	0.0195223	-0.129724	-0.221738	-0.349599	0.240354	0.191292	0.910057	-0.151969	0.119497	-0.109106	-0.101962	-0.151969	0.94818	-0.144825	-0.26627	-0.130537	0.0623461	-0.0733865	0.94818
Zm00001d008602	242.899	240.894	2.00529	238.889	-0.15563	-0.267912	0.00823124	-0.0584602	-0.182919	-0.0113855	-0.238021	-0.272107	0.261404	0.326803	0.960859	-0.151327	0.115636	-0.0728081	-0.00999327	-0.0571044	0.947933	-0.00999327	-0.214142	-0.245549	-0.198438	-0.104216	0.947933
Zm00001d015459	274.167	266.743	7.42432	259.318	0.0238374	-0.197642	-0.141908	-0.259396	-0.183744	-0.0488547	-0.102166	-0.165797	0.00500355	0.572352	0.978263	-0.0208817	-0.110764	-0.170685	-0.130737	-0.120751	0.947846	0.19883	-0.160698	-0.130737	-0.140724	-0.160698	0.947846
Zm00001d013259	285.455	280.153	5.30198	274.851	-0.0710902	-0.245119	-0.155135	-0.189083	-0.170681	-0.0933418	-0.150662	-0.209592	0.157812	0.518287	0.985523	-0.0994576	0.041708	-0.134749	-0.158277	-0.158277	0.94752	0.17111	-0.158277	-0.158277	-0.146513	-0.146513	0.94752
Zm00001d017270	240.653	238.605	2.04869	236.556	-0.179868	-0.350754	-0.135004	-0.153295	-0.228966	0.0491797	-0.174311	-0.195059	0.332282	0.236623	0.955327	-0.147214	0.20165	-0.131593	-0.152421	-0.00662701	0.946242	-0.115973	-0.147214	-0.147214	-0.147214	-0.152421	0.946242
Zm00001d009529	221.76	218.671	3.08906	215.582	-0.160031	-0.430477	-0.117182	-0.30138	-0.341403	0.0186275	0.202425	0.0973633	0.054916	0.35209	0.954911	-0.173612	-0.0638571	-0.151661	-0.12971	-0.107759	0.945884	-0.0199553	-0.0199553	0.155652	-0.217513	-0.217513	0.945884
Zm00001d052841	201.756	199.358	2.39798	196.96	-0.127877	-0.341007	-0.149387	-0.290341	-0.266842	-0.0614222	0.0733547	0.125928	-0.0218434	0.38493	0.939494	-0.152134	-0.129272	-0.147561	-0.138417	-0.179568	0.945223	0.0170423	0.181646	-0.0606872	-0.165851	-0.170423	0.945223
Zm00001d053675	272.432	264.996	7.43575	257.56	-0.0521298	-0.252605	-0.129391	-0.260043	-0.208854	-0.0796002	-0.0160251	-0.080051	-0.00931778	0.574095	0.977008	-0.105793	-0.121956	-0.154282	-0.121956	-0.170445	0.944792	0.217464	-0.0896303	-0.0734675	-0.170445	-0.154282	0.944792
Zm00001d041277	273.671	265.631	8.03951	257.592	-0.0277261	-0.217481	-0.155893	-0.240538	-0.171965	-0.0539356	-0.104542	-0.146253	0.00379374	0.585851	0.976971	-0.0770599	-0.110966	-0.144873	-0.146128	-0.127291	0.943898	0.228097	-0.128547	-0.144873	-0.143617	-0.14864	0.943898
Zm00001d017614	283.945	279.09	4.85466	274.235	-0.0983155	-0.272353	-0.147439	-0.18298	-0.182583	-0.0935854	-0.146248	-0.20508	0.198137	0.502624	0.985471	-0.123239	0.0819553	-0.136694	-0.153513	-0.160241	0.943098	0.162687	-0.153513	-0.153513	-0.153513	-0.153513	0.943098
Zm00001d046945	270.532	262.967	7.5642	255.403	-0.0471656	-0.251398	-0.17454	-0.268767	-0.192324	0.047854	-0.112544	-0.141591	0.00388907	0.574438	0.978071	-0.0918854	-0.115391	-0.162402	-0.162402	-0.0213687	0.942359	0.213687	-0.162402	-0.138896	-0.138896	-0.162402	0.942359
Zm00001d037714	269.863	264.955	4.90831	260.046	0.00587448	-0.254814	-0.170085	-0.281262	-0.297683	-0.0205549	-0.0399693	-0.154	0.130183	0.504755	0.983267	-0.0246008	0.0140576	-0.179234	-0.179234	-0.101918	0.94186	0.130033	-0.198564	-0.0246008	-0.256551	-0.121247	0.94186
Zm00001d038608	233.347	231.173	2.17388	228.999	-0.188519	-0.319152	-0.0405701	-0.0177189	-0.169515	-0.112878	-0.157859	-0.239431	0.347181	0.237709	0.945484	-0.158555	0.21027	-0.021027	-0.0772884	-0.171058	0.941669	-0.0960423	-0.164806	-0.139801	-0.164806	-0.158555	0.941669
Zm00001d034035	272.377	268.79	3.58632	265.204	-0.103881	-0.266594	-0.0249006	-0.143797	-0.192595	-0.125327	-0.146943	-0.229772	0.237517	0.449424	0.978851	-0.124615	0.112984	-0.148984	-0.0332307	-0.191631	0.941537	0.112984	-0.179446	-0.167261	-0.173354	-0.148984	0.941537
Zm00001d007180	275.435	268.5	6.93506	261.565	-0.0703467	-0.260072	-0.0519819	-0.193668	-0.196173	-0.043609	-0.115273	-0.157703	0.0595947	0.563238	0.981577	-0.118219	-0.0674711	-0.130905	-0.0484408	-0.118219	0.941135	0.217984	-0.149936	-0.175309	-0.181653	-0.168966	0.941135
Zm00001d042961	244.903	238.498	6.40489	232.093	-0.0591367	-0.18812	-0.229265	-0.284361	-0.120876	-0.0859369	-0.116983	-0.125803	-0.00920831	0.560965	0.96122	-0.106217	-0.106217	-0.203582	-0.203582	-0.154899	0.940459	0.21022	-0.057534	-0.154899	-0.057534	-0.106217	0.940459
Zm00001d000116	259.879	255	4.87913	250.121	-0.0949318	-0.325895	-0.169851	-0.295701	-0.210508	0.106867	-0.0740896	-0.141993	0.083884	0.505066	0.978667	-0.120417	-0.036227	-0.210219	-0.159705	0.0367373	0.940372	0.143377	-0.215831	-0.0642902	-0.0923534	-0.221444	0.940372
Zm00001d007903	258.523	255.269	3.2541	252.015	-0.165524	-0.436507	-0.182834	-0.293953	-0.337159	0.173581	-0.0722153	-0.046332	0.216228	0.373531	0.978039	-0.164745	0.0894041	-0.186845	-0.186845	0.0894041	0.94025	0.0120545	-0.0763451	-0.098445	-0.208944	-0.208944	0.94025
Zm00001d017186	254.972	247.236	7.73615	239.5	0.0545902	-0.164564	-0.123156	-0.239764	-0.162485	-0.0314946	-0.127371	-0.195582	-0.0313069	0.582498	0.966621	0.0079652	-0.151339	-0.151339	-0.111513	-0.0955824	0.939894	0.207095	-0.19913	-0.151339	-0.135408	-0.159304	0.939894
Zm00001d049059	274.634	266.36	8.27379	258.086	-0.0595875	-0.243256	-0.14052	-0.233014	-0.179126	-0.0508182	-0.0798314	-0.140089	0.016434	0.591211	0.977984	-0.111524	-0.0996137	-0.139315	-0.134352	-0.127405	0.939563	0.242808	-0.146263	-0.116487	-0.15321	-0.154203	0.939563
Zm00001d017418	260.982	252.474	8.50801	243.966	0.010824	-0.177966	-0.155356	-0.235487	-0.159237	-0.0744331	-0.100025	-0.159706	-0.0322542	0.597358	0.96781	-0.0419826	-0.14589	-0.134344	-0.14589	-0.14589	0.939361	0.235103	-0.14589	-0.134344	-0.14589	-0.134344	0.939361
Zm00001d033055	241.604	239.078	2.52615	236.552	0.0367143	-0.169266	-0.0816373	-0.130857	-0.178802	-0.181811	-0.190053	-0.29826	0.263955	0.37594	0.956364	0.0408289	0.144471	-0.131909	-0.0973611	-0.235551	0.939064	0.00628136	-0.201004	-0.166456	-0.166456	-0.131909	0.939064
Zm00001d030235	265.486	257.852	7.634	250.218	-0.0793585	-0.26448	-0.145876	-0.279689	-0.20257	0.056124	-0.0808855	-0.119094	-0.0119504	0.57796	0.975606	-0.131175	-0.131175	-0.179813	-0.131175	-0.0176865	0.938858	0.225503	-0.1636	-0.114962	-0.147387	-0.147387	0.938858
Zm00001d045394	261.523	252.97	8.55298	244.417	0.0565306	-0.207544	-0.126296	-0.303741	-0.220081	-0.0263312	-0.0634426	-0.110543	-0.0445082	0.595381	0.971138	0.00339605	-0.158482	-0.195839	-0.108674	-0.108674	0.937309	0.215083	-0.121126	-0.121126	-0.158482	-0.183387	0.937309
Zm00001d030158	180.952	178.349	2.60278	175.746	0.036495	-0.177328	-0.0512761	-0.264184	-0.121422	-0.0901402	0.0733009	-0.122299	-0.105264	0.444382	0.924099	0.00823946	-0.218346	-0.195687	-0.0370776	-0.173029	0.937238	0.0535565	-0.218346	0.076215	-0.0144191	-0.218346	0.937238
Zm00001d053828	230.834	225.019	5.81506	219.204	-0.086971	-0.134286	-0.112348	-0.109424	-0.0313067	-0.14782	-0.173632	-0.252359	-0.00328293	0.551536	0.94853	-0.133216	-0.120473	-0.0695039	-0.107731	-0.196928	0.937144	0.223571	-0.196928	-0.184185	-0.0695039	-0.0822462	0.937144
Zm00001d045651	196.292	194.697	1.59464	193.102	-0.00108219	-0.168185	-0.0624403	0.0452622	-0.0601377	-0.191526	-0.235444	-0.345231	0.232606	0.295665	0.924228	0.0294679	0.0942973	0.0618826	-0.100191	-0.22985	0.937079	-0.0677762	-0.22985	-0.197435	-0.100191	-0.197435	0.937079
Zm00001d040697	226.504	221.57	4.9341	216.636	-0.0356858	-0.315569	-0.155559	-0.340149	-0.291181	0.202934	0.0119019	-0.0319589	-0.0717629	0.490486	0.956837	-0.0695423	-0.200482	-0.179807	-0.14535	0.11653	0.936628	0.102747	-0.166024	-0.0144097	-0.186699	-0.193591	0.936628
Zm00001d018908	244.03	241.442	2.58752	238.855	-0.223522	-0.470897	0.0100926	-0.126245	-0.314426	0.0326804	0.00849873	-0.0756246	0.274702	0.314375	0.968403	-0.216646	0.129288	-0.0628971	-0.02446	-0.0628971	0.936468	-0.02446	-0.139771	-0.02446	-0.255083	-0.255083	0.936468
Zm00001d031191	229.933	227.766	2.16653	225.6	-0.185315	-0.290184	-0.129664	-0.111289	-0.127496	-0.0851016	-0.206645	-0.266035	0.358283	0.25362	0.943385	-0.155119	0.240092	-0.142573	-0.142573	-0.130026	0.936416	-0.0798406	-0.167665	-0.161392	-0.0547478	-0.142573	0.936416
Zm00001d044181	233.993	231.82	2.17374	229.646	-0.123282	-0.271505	0.02306	-0.118945	-0.197421	-0.0799106	-0.187667	-0.268629	0.339053	0.268641	0.949688	-0.106542	0.20839	-0.178821	0.012203	-0.132356	0.936347	-0.0755649	-0.204635	-0.178821	-0.142681	-0.137519	0.936347
Zm00001d053151	279.373	273.59	5.78323	267.806	-0.0690305	-0.256231	-0.154166	-0.193518	-0.181128	-0.101289	-0.153762	-0.212766	0.186867	0.531757	0.98273	-0.0989696	0.0734025	-0.144331	-0.157939	-0.167011	0.935263	0.191341	-0.157939	-0.162475	-0.153403	-0.157939	0.935263
Zm00001d037949	225.944	223.726	2.21843	221.507	-0.159464	-0.285881	-0.159779	-0.135025	-0.181499	-0.0577344	-0.212845	-0.239358	0.369014	0.227663	0.940076	-0.125227	0.251355	-0.145047	-0.174778	-0.105407	0.93515	-0.115317	-0.125227	-0.174778	-0.115317	-0.105407	0.93515
Zm00001d042780	240.778	238.291	2.48652	235.805	-0.181918	-0.368551	-0.14546	-0.170935	-0.24527	0.0852592	-0.187706	-0.198041	0.341304	0.277627	0.958267	-0.156018	0.211072	-0.143574	-0.161203	0.0306379	0.934882	-0.0678748	-0.163277	-0.161203	-0.160166	-0.163277	0.934882
Zm00001d013202	242.588	240.126	2.46213	237.664	-0.087457	-0.311952	0.0507034	-0.116152	-0.278779	-0.0611696	-0.137109	-0.21659	0.32495	0.301789	0.96016	-0.0776943	0.185271	-0.130287	0.0274918	-0.130287	0.934722	-0.0513978	-0.18288	-0.156584	-0.248622	-0.169732	0.934722
Zm00001d009631	235.712	232.714	2.99891	229.715	-0.131352	-0.422506	-0.148295	-0.31239	-0.359818	0.216806	-0.112445	-0.0160994	0.185185	0.347595	0.964921	-0.128923	0.0549115	-0.207709	-0.142054	0.133698	0.93469	-0.0238746	-0.0107436	-0.181447	-0.22084	-0.207709	0.93469
Zm00001d006094	280.309	272.695	7.61366	265.082	-0.0597477	-0.25389	-0.163931	-0.219666	-0.184532	-0.0507244	-0.141444	-0.18633	0.111206	0.575872	0.983043	-0.100985	-0.00394985	-0.144433	-0.161812	-0.118364	0.934536	0.23212	-0.158916	-0.161812	-0.156019	-0.160364	0.934536
Zm00001d015845	234.233	231.748	2.48578	229.262	-0.184217	-0.360886	-0.13656	-0.165856	-0.241881	0.0570705	-0.182433	-0.200354	0.362847	0.24399	0.951237	-0.152808	0.235089	-0.152808	-0.152808	0.00235089	0.933304	-0.101088	-0.152808	-0.152808	-0.152808	-0.152808	0.933304
Zm00001d030191	241.007	238.272	2.73414	235.538	-0.165103	-0.372005	-0.0994889	-0.173599	-0.268575	-0.0315335	-0.138642	-0.14884	0.372603	0.25501	0.954802	-0.139536	0.250278	-0.163899	-0.115172	-0.102991	0.932453	-0.0908089	-0.0664455	-0.151717	-0.176081	-0.176081	0.932453
Zm00001d002759	255.221	252.289	2.93279	249.356	-0.0714137	-0.294135	-0.164432	-0.187619	-0.241779	-0.112383	-0.145338	-0.20027	0.333861	0.361747	0.966051	-0.0624472	0.221795	-0.157195	-0.180882	-0.180882	0.932402	0.00861341	-0.109821	-0.133508	-0.180882	-0.157195	0.932402
Zm00001d021197	248.164	242.326	5.83846	236.487	-0.0632579	-0.333459	-0.0433756	-0.269141	-0.286532	-0.10392	0.100884	0.0294476	0.000669009	0.532197	0.966798	-0.114893	-0.114893	-0.151002	-0.0426746	-0.223221	0.932276	0.173981	-0.00656532	-0.00656532	-0.223221	-0.223221	0.932276
Zm00001d024765	276.889	271.772	5.1166	266.656	-0.0404637	-0.32928	-0.105105	-0.260225	-0.308984	-0.103259	-0.00776294	-0.0940177	0.194268	0.504057	0.985838	-0.0713522	0.0812622	-0.180363	-0.114956	-0.202165	0.931543	0.146668	-0.0931543	-0.0495501	-0.245769	-0.202165	0.931543
Zm00001d053988	272.621	267.014	5.60696	261.407	-0.155963	-0.390461	-0.0739214	-0.255776	-0.285394	-0.0351213	0.0469843	-0.044283	0.12812	0.523372	0.984928	-0.198721	0.00946292	-0.168981	-0.0797589	-0.13924	0.931421	0.187906	-0.109499	-0.00540738	-0.213592	-0.213592	0.931421
Zm00001d019505	220.856	218.33	2.52579	215.804	-0.194391	-0.4509	-0.0873626	-0.269888	-0.306857	0.210605	-0.0447627	-0.0844395	0.234131	0.285909	0.955173	-0.177989	0.0992329	-0.212642	-0.0913573	0.133886	0.930899	-0.0740309	-0.177989	-0.0393781	-0.143336	-0.247295	0.930899
Zm00001d031802	253.952	245.142	8.80926	236.333	0.0803372	-0.189567	-0.194888	-0.320128	-0.232546	0.0119972	-0.127751	-0.129753	-0.0192304	0.598058	0.967744	0.0314154	-0.12985	-0.198964	-0.175926	-0.0607365	0.929896	0.215719	-0.106812	-0.175926	-0.175926	-0.152888	0.929896
Zm00001d007037	185.615	184.173	1.44234	182.731	0.038624	-0.186047	-0.266215	-0.334382	-0.198716	0.0760578	-0.205394	-0.225874	0.188771	0.304952	0.929402	0.0604357	0.0860047	-0.29753	-0.246392	0.0348668	0.92978	-0.092978	-0.169685	-0.144116	-0.0418401	-0.118547	0.92978
Zm00001d036831	190.503	187.794	2.70897	185.085	0.199822	-0.133667	-0.105803	-0.169722	-0.21036	-0.00477449	-0.196539	-0.258061	0.0638291	0.421599	0.935271	0.201384	-0.0717258	-0.0717258	-0.117244	-0.0565531	0.929677	0.00413803	-0.223454	-0.193108	-0.193108	-0.208281	0.929677
Zm00001d020454	273.016	266.337	6.67969	259.657	-0.0236352	-0.221576	-0.138437	-0.199626	-0.176369	-0.122719	-0.159442	-0.228576	0.164042	0.556131	0.978185	-0.0594478	0.052198	-0.155144	-0.139195	-0.187043	0.929415	0.211692	-0.171094	-0.171094	-0.155144	-0.155144	0.929415
Zm00001d043293	220.944	218.525	2.41911	216.106	-0.233719	-0.40272	-0.138164	-0.179999	-0.285041	0.0849459	-0.129159	-0.133565	0.359133	0.2084	0.943564	-0.201589	0.231305	-0.148581	-0.157416	0.0192754	0.929235	-0.130912	-0.104408	-0.113243	-0.192754	-0.130912	0.929235
Zm00001d053926	176.26	173.17	3.09045	170.079	-0.169455	-0.383589	-0.109567	-0.307313	-0.308595	-0.0555358	0.268634	0.138636	-0.00977336	0.318103	0.918685	-0.187997	-0.116688	-0.164227	-0.116688	-0.187997	0.929179	-0.0453785	0.0259306	0.216088	-0.187997	-0.164227	0.929179
Zm00001d039732	243.578	239.864	3.71358	236.151	-0.116105	-0.328636	-0.0132227	-0.172581	-0.243659	-0.161519	0.071365	-0.105858	0.151596	0.466582	0.965851	-0.148384	0.0311606	-0.115739	-0.0341282	-0.262639	0.928882	0.129094	-0.164706	0.0474828	-0.213672	-0.19735	0.928882
Zm00001d026625	232.465	227.267	5.1987	222.068	-0.126233	-0.185402	-0.116764	-0.137123	-0.0931298	-0.210551	-0.0677491	-0.200805	0.0646654	0.53636	0.951479	-0.174304	-0.0429791	-0.0955092	-0.121774	-0.279364	0.928827	0.219671	-0.174304	-0.0692442	-0.121774	-0.0692442	0.928827
Zm00001d029839	221.773	219.114	2.659	216.455	-0.177537	-0.324161	-0.114174	-0.105956	-0.201969	-0.0816346	-0.167795	-0.215929	0.39691	0.199822	0.934746	-0.13861	0.275239	-0.116828	-0.13861	-0.13861	0.928686	-0.13861	-0.116828	-0.13861	-0.13861	-0.13861	0.928686
Zm00001d038186	232.175	226.466	5.70984	220.756	-0.11098	-0.403111	-0.0843741	-0.344403	-0.343711	0.0220341	0.198623	0.108764	-0.0381982	0.500654	0.959104	-0.159959	-0.15349	-0.185835	-0.0823319	-0.108208	0.926822	0.137612	-0.0241115	0.111736	-0.231117	-0.231117	0.926822
Zm00001d021057	274.121	266.173	7.94879	258.224	-0.0682337	-0.25374	-0.162843	-0.212427	-0.177419	-0.0773818	-0.139381	-0.190026	0.125487	0.58484	0.97917	-0.111778	0.0134251	-0.143882	-0.161538	-0.145487	0.926766	0.249385	-0.155118	-0.159933	-0.153513	-0.158328	0.926766
Zm00001d029601	250.588	247.561	3.02692	244.534	-0.195782	-0.388082	0.000279708	-0.153976	-0.264121	-0.05335	-0.0891311	-0.168769	0.350085	0.334289	0.966292	-0.19325	0.221837	-0.168093	-0.0171523	-0.130358	0.926226	0.00800442	-0.155514	-0.105201	-0.19325	-0.19325	0.926226
Zm00001d048721	208.803	206.603	2.19957	204.403	-0.0504304	-0.280538	0.00507095	-0.174197	-0.26817	-0.230892	-0.0218708	-0.0486009	0.17719	0.381883	0.942557	-0.069247	0.0632255	-0.135483	-0.00301074	-0.334192	0.924296	0.0301074	0.0632255	-0.135483	-0.234838	-0.168601	0.924296
Zm00001d028752	213.962	209.932	4.02966	205.902	-0.055772	-0.403581	0.0779936	-0.339147	-0.396453	0.118472	0.103413	0.0886115	-0.0192236	0.451215	0.955321	-0.0980604	-0.154832	-0.230528	0.091179	-0.00344072	0.923832	0.072255	-0.0223647	-0.0412886	-0.268376	-0.268376	0.923832
Zm00001d022557	167.426	166.35	1.07601	165.274	-0.184759	-0.304836	0.236028	0.00494964	-0.191705	-0.115791	-0.0440009	-0.179854	0.2223	0.18245	0.905994	-0.169901	0.0686834	-0.0506088	0.207858	-0.189783	0.923611	-0.150019	-0.189783	-0.0903729	-0.189783	-0.169901	0.923611
Zm00001d003850	181.477	179.929	1.5478	178.381	-0.194848	-0.383568	0.109179	-0.106884	-0.266616	-0.17173	0.0924634	0.0441002	0.12145	0.304478	0.92389	-0.209235	-0.00988513	-0.055192	0.08979	-0.290788	0.923436	-0.0280079	0.0716672	-0.0461306	-0.236419	-0.209235	0.923436
Zm00001d003035	260.56	256.91	3.65047	253.259	-0.11788	-0.34595	-0.140844	-0.193218	-0.254337	-0.111243	-0.10899	-0.159275	0.326387	0.415635	0.972565	-0.122674	0.214679	-0.156409	-0.156409	-0.190145	0.923122	0.0797381	-0.0889386	-0.122674	-0.190145	-0.190145	0.923122
Zm00001d036918	227.148	224.423	2.72479	221.698	-0.165768	-0.428882	-0.189493	-0.244054	-0.327928	0.0628407	-0.109835	-0.0587872	0.34172	0.27279	0.952805	-0.140929	0.223829	-0.171326	-0.201722	-0.0193432	0.922948	-0.0801362	0.0110533	-0.140929	-0.201722	-0.201722	0.922948
Zm00001d003108	204.374	200.638	3.73643	196.901	-0.0641637	-0.146948	0.0803535	-0.00648064	-0.0643088	-0.196555	-0.18915	-0.292498	0.0760494	0.489188	0.934981	-0.101096	-0.0605101	-0.0199241	0.0693652	-0.247206	0.921672	0.166772	-0.230971	-0.230971	-0.141682	-0.125448	0.921672
[truncated: 1,530 more rows]
