# Supplementary material for: Spatial transcriptomics uncover sucrose post-phloem transport during maize kernel development
Source: Nat Commun. 2023 Nov 8;14:7191. doi: 10.1038/s41467-023-43006-7 (PMC10632454; doi:10.1038/s41467-023-43006-7)
Supplement: Supplementary file 6 — Supplementary Data 3 [file 41467_2023_43006_MOESM6_ESM.xlsx]

## Sheet: Supplementary Data 3
GeneID	p_val	avg_log2FC	pct.1	pct.2	p_val_adj	cluster	AL	BETL	CZ	EAS	ESR	PC	PE	EM	SCU	SE	VE	max	sum
ENSRNA049454293	3.2802e-275	3.66827	0.411	0.194	9.8406e-272	SE	0.2	0.07	0.35	0.1	0	0.01	0.07	0	0.01	0.26	0.28	0.35	1.35
ENSRNA049455185	0	7.08037	0.517	0.134	0	SE	0.08	0.13	0.24	0.13	0	0.11	0.06	0.01	0.01	0.46	0.18	0.46	1.41
ENSRNA049455242	7.11688e-204	2.92505	0.345	0.155	2.13506e-200	SE	0.02	0.02	0.07	0.03	0	0.01	0.01	0	0	0.06	0.06	0.07	0.28
ENSRNA049455313	0	6.38606	0.458	0.183	0	SE	0.2	0.16	0.38	0.17	0	0.06	0.06	0	0.02	0.55	0.35	0.55	1.95
ENSRNA049455334	0	4.12537	0.474	0.132	0	SE	0.13	0.14	0.29	0.09	0	0.02	0.04	0	0	0.37	0.26	0.37	1.34
ENSRNA049456300	1.87112e-125	3.97968	0.236	0.144	5.61337e-122	SE	0.08	0.11	0.1	0.03	0	0.04	0.02	0.02	0.03	0.08	0.05	0.11	0.56
ENSRNA049459267	7.37193e-81	0.924059	0.197	0.18	2.21158e-77	SE	0.02	0.04	0.1	0.06	0	0.07	0.07	0.03	0.02	0.06	0.03	0.1	0.5
ENSRNA049459300	0.00143725	0.423273	0.279	0.164	1	PE	0.04	0.06	0.3	0.14	0.11	0.15	0.17	0.09	0.04	0.08	0.03	0.3	1.21
ENSRNA049459930	4.19274e-10	2.38637	0.427	0.103	1.25782e-06	BETL	0	0.03	0.03	0	0	0	0	0	0	0.01	0.01	0.03	0.08
ENSRNA049460407	1.40874e-28	0.707441	0.156	0.182	4.22621e-25	EAS	0.01	0	0	0.02	0	0	0	0	0	0.01	0.01	0.02	0.05
ENSRNA049461681	5.19697e-127	0.281754	0.281	0.261	1.55909e-123	SE	0.03	0.01	0.02	0.03	0	0	0.01	0.01	0.01	0.01	0.01	0.03	0.14
ENSRNA049461765	0.00216732	2.44356	0.236	0.18	1	CZ	0.01	0.01	0.05	0.03	0	0.01	0.01	0	0	0.02	0.02	0.05	0.16
ENSRNA049461783	2.12883e-37	0.621366	0.146	0.225	6.3865e-34	SE	0	0.02	0.06	0.04	0	0.01	0.01	0.03	0.02	0.02	0.01	0.06	0.22
ENSRNA049462250	0.00684726	0.517382	0.399	0.197	1	EAS	0.01	0.03	0.07	0.04	0.06	0.04	0.05	0.02	0.01	0.03	0.02	0.07	0.38
ENSRNA049462318	3.15719e-07	0.393655	0.329	0.153	0.000947158	PE	0.04	0.04	0.28	0.1	0	0.15	0.19	0.11	0.05	0.12	0.06	0.28	1.14
ENSRNA049462331	0	5.98011	0.501	0.222	0	SE	0.3	0.49	1.69	0.35	0	0.31	0.43	0.03	0.05	1.24	0.63	1.69	5.52
ENSRNA049462348	1.2882e-38	1.19858	0.11	0.213	3.86461e-35	SE	0.09	0.08	0.42	0.11	0.06	0.22	0.32	0.17	0.09	0.13	0.06	0.42	1.75
ENSRNA049463667	1.76003e-87	0.692725	0.146	0.175	5.28009e-84	SE	0.01	0.01	0.01	0.03	0	0.03	0.01	0.01	0.02	0.02	0.01	0.03	0.16
ENSRNA049463828	1.78943e-110	1.70498	0.302	0.194	5.3683e-107	SE	0.01	0	0.02	0.01	0	0	0.01	0	0.03	0.03	0.01	0.03	0.12
ENSRNA049463846	1.18976e-214	3.49701	0.286	0.156	3.56929e-211	SE	0.03	0.05	0.08	0.03	0	0.1	0.05	0.02	0.04	0.08	0.03	0.1	0.51
ENSRNA049464122	0.00287213	2.80949	0.223	0.18	1	CZ	0	0	0.02	0	0	0	0	0	0	0	0	0.02	0.02
ENSRNA049465110	2.74639e-31	0.381942	0.374	0.167	8.23916e-28	PE	0.02	0.04	0.16	0.08	0	0.1	0.11	0.06	0.03	0.07	0.02	0.16	0.69
ENSRNA049468238	2.35595e-89	1.37744	0.416	0.14	7.06784e-86	PE	0.04	0.09	0.32	0.14	0	0.15	0.23	0.14	0.06	0.09	0.05	0.32	1.31
ENSRNA049470306	1.84777e-11	0.575991	0.061	0.163	5.5433e-08	PC	0	0	0.01	0	0	0	0	0	0	0.01	0	0.01	0.02
ENSRNA049470320	0	1.8251	0.333	0.1	0	SE	0	0.01	0.02	0	0	0	0	0	0	0.01	0	0.02	0.04
ENSRNA049470937	3.8028e-127	3.92706	0.28	0.16	1.14084e-123	SE	0.03	0.05	0.04	0.04	0	0.04	0.02	0	0.01	0.06	0.03	0.06	0.32
ENSRNA049471037	1.27176e-80	1.38159	0.184	0.142	3.81528e-77	SE	0.01	0.02	0.05	0.02	0	0	0.01	0	0	0.03	0.01	0.05	0.15
ENSRNA049472005	4.55309e-05	1.3085	0.172	0.197	0.136593	PC	0.03	0.04	0.03	0.04	0	0.04	0.03	0.03	0.05	0.02	0.02	0.05	0.33
ENSRNA049472011	0	5.05527	0.405	0.084	0	SE	0.05	0	0.19	0.04	0	0.02	0.07	0.01	0.01	0.25	0.09	0.25	0.73
ENSRNA049472641	3.34626e-150	3.30662	0.253	0.153	1.00388e-146	SE	0.04	0.03	0.04	0.05	0	0.04	0.02	0.01	0.02	0.06	0.05	0.06	0.36
ENSRNA049473080	8.49765e-11	0.653155	0.188	0.174	2.54929e-07	BETL	0	0.01	0.01	0	0	0	0	0	0	0.02	0.01	0.02	0.05
ENSRNA049473105	0	2.21174	0.271	0.097	0	SE	0.01	0.01	0.08	0.01	0	0.01	0.01	0	0	0.05	0.05	0.08	0.23
ENSRNA049473114	5.09565e-18	0.412107	0.354	0.209	1.52869e-14	CZ	0.01	0	0.01	0	0	0	0	0	0	0.02	0.02	0.02	0.06
ENSRNA049473133	4.33462e-24	1.04247	0.184	0.239	1.30038e-20	AL	0	0	0	0	0	0	0	0	0	0.01	0.01	0.01	0.02
ENSRNA049473148	0	3.52203	0.489	0.099	0	SE	0.02	0.03	0.05	0.01	0	0	0.01	0	0	0.05	0.06	0.06	0.23
ENSRNA049473166	3.92253e-277	2.20565	0.338	0.128	1.17676e-273	SE	0.03	0.01	0.04	0.01	0	0	0.01	0	0	0.04	0.05	0.05	0.19
ENSRNA049473204	6.6327e-198	2.72395	0.228	0.143	1.98981e-194	SE	0.03	0.01	0.05	0.01	0	0.01	0.01	0	0	0.05	0.06	0.06	0.23
ENSRNA049473236	0	1.16377	0.32	0.117	0	SE	0	0	0.01	0	0	0	0	0	0	0.01	0.01	0.01	0.03
ENSRNA049474492	1.06456e-251	2.79757	0.329	0.126	3.19369e-248	SE	0.03	0.02	0.07	0.03	0.06	0.04	0.02	0.01	0.02	0.06	0.04	0.07	0.4
ENSRNA049474917	3.16181e-196	5.27572	0.302	0.152	9.48543e-193	SE	0.1	0.09	0.09	0.13	0	0.13	0.08	0.01	0.04	0.2	0.14	0.2	1.01
ENSRNA049474924	1.46421e-255	3.62049	0.352	0.119	4.39262e-252	SE	0.03	0.05	0.04	0.03	0	0.05	0.02	0	0	0.07	0.03	0.07	0.32
ENSRNA049475128	1.17327e-176	2.32457	0.298	0.192	3.5198e-173	SE	0.03	0	0.01	0.02	0.11	0	0.01	0.02	0.04	0.02	0.01	0.11	0.27
ENSRNA049475591	2.79574e-17	0.477277	0.192	0.255	8.38721e-14	VE	0	0	0.01	0.01	0	0	0	0	0	0.01	0.01	0.01	0.04
ENSRNA049475622	8.34449e-222	2.4724	0.249	0.114	2.50335e-218	SE	0.02	0.01	0.02	0.04	0	0.02	0.01	0	0.02	0.05	0.01	0.05	0.2
ENSRNA049475878	4.08943e-18	1.07282	0.282	0.145	1.22683e-14	SCU	0.01	0	0	0.01	0	0	0.01	0	0.01	0.01	0	0.01	0.05
ENSRNA049476041	4.05567e-186	6.01451	0.378	0.196	1.2167e-182	SE	0.11	0.23	0.55	0.2	0	0.11	0.06	0.01	0.02	0.4	0.22	0.55	1.91
ENSRNA049476045	0	3.05178	0.381	0.065	0	SE	0	0	0.01	0	0.06	0	0	0	0	0.03	0	0.06	0.1
ENSRNA049476127	2.54864e-162	0.710647	0.228	0.191	7.64591e-159	SE	0.03	0.05	0.02	0	0	0.01	0.01	0	0.01	0.02	0.02	0.05	0.17
ENSRNA049476973	3.05133e-82	3.8428	0.316	0.166	9.15398e-79	SE	0.07	0.03	0.09	0.06	0	0.01	0.03	0	0	0.12	0.14	0.14	0.55
ENSRNA049477077	0	4.71486	0.541	0.214	0	SE	0.36	0.37	1.01	0.39	0.11	0.32	0.51	0.04	0.07	1.2	0.64	1.2	5.02
ENSRNA049477080	0	7.22204	0.604	0.169	0	SE	0.65	0.64	1.86	0.71	0	0.43	0.76	0.07	0.09	2.88	1.13	2.88	9.22
ENSRNA049477082	0	3.82032	0.476	0.197	0	SE	0.15	0.36	1.07	0.29	0	0.15	0.21	0.01	0.05	0.71	0.35	1.07	3.35
ENSRNA049477087	2.25786e-25	1.27728	0.587	0.288	6.77358e-22	BETL	0.17	0.52	0.93	0.29	0	0.14	0.16	0.01	0.03	0.68	0.39	0.93	3.32
ENSRNA049477092	1.85529e-232	2.23165	0.359	0.156	5.56587e-229	SE	0.03	0.3	0.19	0.08	0	0.04	0.02	0	0.01	0.12	0.08	0.3	0.87
ENSRNA049477136	2.6502e-09	0.536483	0.239	0.189	7.9506e-06	PE	0.01	0.03	0.02	0.03	0	0.06	0.02	0.02	0.02	0.02	0.01	0.06	0.24
ENSRNA049477405	7.20759e-96	1.76318	0.284	0.156	2.16228e-92	SE	0.03	0.02	0.07	0.03	0	0.02	0.04	0.01	0.01	0.06	0.03	0.07	0.32
ENSRNA049477408	0	5.92013	0.413	0.191	0	SE	0.14	0.06	0.63	0.14	0	0.16	0.41	0.04	0.03	0.86	0.29	0.86	2.76
ENSRNA049477494	2.78786e-203	0.732873	0.122	0.243	8.36359e-200	SCU	0	0	0	0	0	0	0	0	0	0	0	0	0
ENSRNA049477741	2.70001e-227	4.06307	0.474	0.244	8.10003e-224	SE	0.31	0.5	0.6	0.22	0.06	0.27	0.33	0.02	0.07	0.77	0.47	0.77	3.62
ENSRNA049478109	0.000117377	0.28469	0.236	0.176	0.35213	CZ	0.02	0.03	0.08	0.01	0	0.01	0.05	0.01	0.01	0.08	0.04	0.08	0.34
ENSRNA049478113	2.04263e-213	4.78989	0.407	0.215	6.12788e-210	SE	0.18	0.11	0.68	0.22	0	0.17	0.47	0.03	0.04	0.9	0.31	0.9	3.11
ENSRNA049478119	5.4631e-236	3.84445	0.37	0.18	1.63893e-232	SE	0.16	0.08	0.49	0.09	0	0.07	0.33	0.02	0.02	0.67	0.22	0.67	2.15
ENSRNA049478122	0	4.58678	0.564	0.213	0	SE	0.48	0.28	1.96	0.34	0	0.38	1.21	0.11	0.07	2.42	0.7	2.42	7.95
ENSRNA049478126	4.52369e-229	4.86153	0.327	0.127	1.35711e-225	SE	0.1	0.09	0.3	0.07	0	0.04	0.18	0.02	0.02	0.36	0.12	0.36	1.3
ENSRNA049478131	4.82402e-308	5.24343	0.451	0.214	1.44721e-304	SE	0.2	0.11	0.69	0.19	0	0.17	0.49	0.04	0.04	0.86	0.31	0.86	3.1
ENSRNA049478136	0	5.60705	0.53	0.227	0	SE	0.35	0.22	1.4	0.36	0	0.36	0.94	0.04	0.06	1.74	0.54	1.74	6.01
ENSRNA049478138	0	3.77535	0.491	0.227	0	SE	0.36	0.23	1.28	0.33	0	0.24	0.85	0.04	0.05	1.57	0.53	1.57	5.48
ENSRNA049478140	1.88895e-255	3.85773	0.352	0.145	5.66685e-252	SE	0.11	0.06	0.35	0.08	0.06	0.06	0.24	0.03	0.02	0.43	0.15	0.43	1.59
ENSRNA049478144	0	4.13124	0.571	0.212	0	SE	0.33	0.2	1.5	0.39	0	0.3	0.98	0.05	0.06	1.98	0.65	1.98	6.44
ENSRNA049478147	0	4.37846	0.613	0.18	0	SE	0.6	0.4	2.55	0.53	0	0.56	1.83	0.16	0.13	4.07	0.99	4.07	11.82
ENSRNA049478153	0	4.21827	0.536	0.214	0	SE	0.38	0.24	1.51	0.27	0.06	0.32	1.02	0.08	0.08	2.13	0.65	2.13	6.74
ENSRNA049478156	3.17013e-194	4.26766	0.345	0.19	9.5104e-191	SE	0.12	0.05	0.43	0.1	0	0.11	0.34	0.02	0.02	0.65	0.22	0.65	2.06
ENSRNA049478162	0	4.51449	0.338	0.16	0	SE	0.09	0.05	0.5	0.11	0	0.08	0.22	0.01	0.02	0.48	0.18	0.5	1.74
ENSRNA049478167	8.86761e-228	5.7495	0.37	0.186	2.66028e-224	SE	0.17	0.08	0.56	0.14	0	0.1	0.38	0.02	0.03	0.71	0.24	0.71	2.43
ENSRNA049478177	6.57193e-187	4.2564	0.253	0.123	1.97158e-183	SE	0.08	0.05	0.24	0.06	0	0.05	0.13	0.01	0.01	0.32	0.13	0.32	1.08
ENSRNA049478183	3.1216e-128	3.77229	0.314	0.184	9.36479e-125	SE	0.14	0.06	0.44	0.12	0.06	0.12	0.28	0.02	0.02	0.91	0.2	0.91	2.37
ENSRNA049478188	8.62296e-117	3.10034	0.262	0.124	2.58689e-113	SE	0.04	0.04	0.11	0.04	0	0.03	0.07	0	0.01	0.11	0.05	0.11	0.5
ENSRNA049478193	1.00267e-302	4.91236	0.365	0.124	3.00801e-299	SE	0.08	0.04	0.28	0.08	0	0.04	0.15	0.01	0.01	0.3	0.12	0.3	1.11
ENSRNA049478201	0	5.36992	0.388	0.169	0	SE	0.15	0.07	0.45	0.13	0	0.1	0.32	0.03	0.03	0.59	0.21	0.59	2.08
ENSRNA049478203	0	4.37528	0.329	0.135	0	SE	0.09	0.03	0.27	0.07	0	0.06	0.23	0.01	0.02	0.39	0.13	0.39	1.3
ENSRNA049478205	2.14954e-194	3.88521	0.302	0.142	6.44862e-191	SE	0.09	0.06	0.28	0.06	0	0.07	0.19	0.02	0.01	0.33	0.12	0.33	1.23
ENSRNA049478207	0	3.518	0.407	0.133	0	SE	0.09	0.07	0.28	0.06	0	0.06	0.18	0.02	0.01	0.22	0.13	0.28	1.12
ENSRNA049478212	0	1.45575	0.391	0.135	0	SE	0	0	0.02	0	0	0.01	0.01	0	0	0.03	0.01	0.03	0.08
ENSRNA049478218	1.35782e-09	1.97463	0.216	0.221	4.07345e-06	EAS	0	0	0	0.02	0	0	0	0	0	0.01	0.01	0.02	0.04
ENSRNA049478227	0	1.21892	0.402	0.168	0	SE	0.01	0	0.03	0	0	0.01	0.01	0	0	0.02	0.02	0.03	0.1
ENSRNA049478230	0	0.363726	0.463	0.17	0	SE	0	0	0.02	0	0	0	0.01	0	0	0.01	0.01	0.02	0.05
ENSRNA049478239	6.38081e-30	0.620144	0.383	0.217	1.91424e-26	PE	0.02	0.02	0.03	0.02	0	0.02	0.05	0	0	0.05	0.03	0.05	0.24
ENSRNA049478252	0	1.51228	0.337	0.133	0	SE	0	0	0.01	0.02	0	0	0.01	0	0	0.02	0.01	0.02	0.07
ENSRNA049478260	7.80888e-80	0.636952	0.35	0.151	2.34266e-76	PC	0	0	0.02	0	0	0	0.01	0	0	0.02	0.01	0.02	0.06
ENSRNA049478272	1.79578e-179	1.39144	0.274	0.149	5.38733e-176	SE	0.01	0.01	0.03	0.04	0	0	0.01	0	0	0.02	0.01	0.04	0.13
ENSRNA049478320	0	0.967624	0.39	0.123	0	SE	0	0	0.02	0.01	0	0.01	0.01	0	0	0.02	0.01	0.02	0.08
ENSRNA049478333	3.7156e-14	0.537425	0.142	0.23	1.11468e-10	EAS	0	0	0.02	0.02	0	0.01	0.01	0	0	0.02	0.01	0.02	0.09
ENSRNA049478336	1.87815e-287	1.62352	0.367	0.156	5.63444e-284	SE	0.02	0	0.04	0	0	0	0.01	0	0	0.02	0.01	0.04	0.1
ENSRNA049478355	0	0.757485	0.192	0.114	0	SE	0	0.01	0.02	0	0	0	0	0	0	0.01	0	0.02	0.04
ENSRNA049478362	0	2.62676	0.471	0.13	0	SE	0.02	0	0.03	0.01	0	0.01	0.03	0	0	0.05	0.02	0.05	0.17
ENSRNA049478420	0	3.19976	0.315	0.142	0	SE	0.01	0.02	0.01	0.03	0	0.02	0.01	0.02	0.02	0.03	0.01	0.03	0.18
ENSRNA049478426	3.8542e-163	3.64818	0.776	0.254	1.15626e-159	CZ	0.09	0.27	1.2	0.47	0.39	0.81	0.31	0.25	0.74	0.28	0.08	1.2	4.89
ENSRNA049478482	0	4.72533	0.408	0.199	0	SE	0.15	0.13	0.59	0.16	0	0.13	0.43	0.02	0.04	0.82	0.26	0.82	2.73
ENSRNA049478487	5.70415e-203	3.23842	0.311	0.104	1.71125e-199	SE	0.05	0.02	0.14	0.04	0	0.04	0.09	0	0.01	0.17	0.07	0.17	0.63
ENSRNA049478494	6.19025e-245	4.79609	0.368	0.167	1.85707e-241	SE	0.13	0.09	0.49	0.15	0	0.07	0.27	0.02	0.02	0.55	0.18	0.55	1.97
ENSRNA049478508	8.97214e-216	4.07629	0.327	0.135	2.69164e-212	SE	0.05	0.03	0.08	0.03	0.06	0.03	0.06	0.01	0.01	0.13	0.07	0.13	0.56
ENSRNA049478524	3.46879e-12	0.641952	0.357	0.227	1.04064e-08	CZ	0.01	0	0.07	0.01	0	0.01	0.03	0.01	0	0.06	0.03	0.07	0.23
ENSRNA049478530	0	3.66862	0.514	0.218	0	SE	0.3	0.14	1.12	0.24	0	0.24	0.74	0.04	0.06	1.59	0.47	1.59	4.94
ENSRNA049478534	1.36928e-241	5.1701	0.382	0.177	4.10783e-238	SE	0.13	0.08	0.39	0.09	0.06	0.1	0.27	0.02	0.03	0.48	0.18	0.48	1.83
ENSRNA049478584	0	4.67182	0.375	0.138	0	SE	0.07	0.07	0.35	0.09	0	0.06	0.17	0.03	0.01	0.38	0.13	0.38	1.36
ENSRNA049478590	2.27816e-272	4.58262	0.339	0.127	6.83449e-269	SE	0.08	0.06	0.29	0.1	0	0.04	0.14	0.02	0.02	0.3	0.12	0.3	1.17
ENSRNA049478600	0	4.28329	0.589	0.211	0	SE	0.48	0.25	1.88	0.32	0	0.38	1.49	0.09	0.07	2.8	0.79	2.8	8.55
ENSRNA049478607	3.27816e-267	3.20894	0.353	0.122	9.83447e-264	SE	0.04	0.02	0.08	0.05	0	0.02	0.06	0.01	0.01	0.09	0.05	0.09	0.43
ENSRNA049478615	5.55658e-218	4.40139	0.305	0.167	1.66697e-214	SE	0.1	0.08	0.42	0.1	0	0.07	0.25	0.03	0.02	0.4	0.17	0.42	1.64
ENSRNA049478640	1.39766e-190	0.977886	0.323	0.137	4.19297e-187	SE	0.01	0	0.06	0	0	0.01	0.02	0	0	0.03	0.02	0.06	0.15
ENSRNA049478649	3.32803e-209	4.70654	0.34	0.178	9.98408e-206	SE	0.1	0.09	0.48	0.14	0	0.09	0.3	0.03	0.03	0.56	0.21	0.56	2.03
ENSRNA049478662	0	5.44757	0.489	0.202	0	SE	0.17	0.08	0.63	0.15	0	0.13	0.46	0.03	0.04	0.88	0.31	0.88	2.88
ENSRNA049478703	6.54884e-226	4.17387	0.321	0.132	1.96465e-222	SE	0.07	0.05	0.31	0.06	0	0.06	0.19	0.02	0.02	0.42	0.15	0.42	1.35
ENSRNA049478726	2.74237e-276	1.68841	0.38	0.168	8.2271e-273	SE	0	0	0.03	0.01	0	0	0.01	0	0	0.03	0.01	0.03	0.09
ENSRNA049478739	0	5.03166	0.359	0.137	0	SE	0.1	0.06	0.26	0.04	0	0.06	0.14	0.01	0.01	0.3	0.12	0.3	1.1
ENSRNA049478756	0	5.24156	0.465	0.2	0	SE	0.18	0.08	0.81	0.23	0	0.17	0.47	0.03	0.04	1.01	0.32	1.01	3.34
ENSRNA049478764	1.69496e-12	0.285123	0.184	0.189	5.08488e-09	PC	0	0	0.01	0	0	0.01	0.01	0	0	0.01	0.01	0.01	0.05
ENSRNA049478813	0	1.50935	0.407	0.152	0	SE	0.01	0.01	0.02	0.01	0	0	0.02	0	0.01	0.03	0.02	0.03	0.13
ENSRNA049478822	7.41273e-289	5.43849	0.376	0.176	2.22382e-285	SE	0.11	0.09	0.42	0.1	0	0.12	0.32	0.02	0.03	0.68	0.2	0.68	2.09
ENSRNA049478869	0	0.515402	0.444	0.074	0	SE	0	0	0.01	0	0	0	0	0	0	0	0	0.01	0.01
ENSRNA049478949	3.01942e-282	5.88182	0.396	0.176	9.05825e-279	SE	0.13	0.1	0.61	0.11	0.06	0.1	0.36	0.02	0.03	0.86	0.23	0.86	2.61
ENSRNA049478956	2.82575e-201	5.01336	0.321	0.158	8.47725e-198	SE	0.11	0.07	0.4	0.15	0.06	0.06	0.27	0.02	0.02	0.61	0.18	0.61	1.95
ENSRNA049478963	0	3.46075	0.665	0.17	0	SE	1.22	0.44	3.95	0.83	0	0.98	2.86	0.21	0.19	6.37	1.65	6.37	18.7
ENSRNA049478993	1.95549e-34	2.17101	0.391	0.112	5.86647e-31	CZ	0	0	0.01	0	0	0	0	0	0	0.01	0	0.01	0.02
ENSRNA049478999	2.65607e-278	5.1843	0.344	0.124	7.9682e-275	SE	0.05	0.02	0.15	0.04	0	0.05	0.12	0.02	0.02	0.28	0.09	0.28	0.84
ENSRNA049479006	0	4.54238	0.423	0.209	0	SE	0.24	0.08	0.73	0.17	0	0.15	0.51	0.05	0.03	0.89	0.33	0.89	3.18
ENSRNA049479014	2.0164e-238	3.99579	0.313	0.101	6.04919e-235	SE	0.03	0.01	0.1	0.05	0	0.02	0.06	0	0.01	0.11	0.05	0.11	0.44
ENSRNA049479033	0	4.77578	0.623	0.189	0	SE	0.6	0.26	2.48	0.5	0	0.59	1.69	0.11	0.11	3.57	1	3.57	10.91
ENSRNA049479040	6.73611e-102	4.59053	0.283	0.159	2.02083e-98	SE	0.09	0.08	0.3	0.06	0	0.09	0.23	0.03	0.02	0.47	0.17	0.47	1.54
ENSRNA049479090	0	4.84709	0.361	0.157	0	SE	0.1	0.06	0.43	0.08	0	0.08	0.26	0.03	0.02	0.52	0.18	0.52	1.76
ENSRNA049479113	5.48283e-06	0.940912	0.193	0.122	0.0164485	VE	0	0	0.01	0	0	0	0	0	0	0.01	0.01	0.01	0.03
ENSRNA049479257	0	2.7858	0.378	0.125	0	SE	0.01	0.01	0.06	0.01	0	0.01	0.03	0.01	0	0.08	0.03	0.08	0.25
ENSRNA049479381	3.22436e-44	0.74929	0.161	0.168	9.67307e-41	VE	0.01	0	0.01	0.01	0	0	0	0.01	0.02	0.01	0.01	0.02	0.08
ENSRNA049479424	1.11355e-73	0.330311	0.225	0.232	3.34064e-70	SE	0.01	0.01	0.01	0	0	0	0.01	0	0.01	0.01	0.01	0.01	0.07
ENSRNA049479540	0	1.14274	0.468	0.155	0	SE	0	0	0.02	0	0	0	0.01	0	0	0.02	0.01	0.02	0.06
ENSRNA049479546	0	4.17307	0.386	0.093	0	SE	0.05	0.02	0.16	0.05	0	0.05	0.1	0.02	0.01	0.24	0.08	0.24	0.78
ENSRNA049479579	0	5.19924	0.522	0.218	0	SE	0.38	0.14	1.15	0.31	0.06	0.28	0.91	0.05	0.06	1.6	0.51	1.6	5.45
ENSRNA049479581	9.27047e-167	3.04648	0.293	0.129	2.78114e-163	SE	0.02	0.01	0.11	0.02	0	0.02	0.07	0	0.01	0.1	0.04	0.11	0.4
ENSRNA049479585	0	4.50822	0.473	0.219	0	SE	0.27	0.13	0.85	0.16	0	0.2	0.57	0.05	0.05	1.13	0.38	1.13	3.79
ENSRNA049479590	2.63248e-251	4.90276	0.463	0.237	7.89744e-248	SE	0.25	0.18	0.91	0.18	0	0.26	0.71	0.05	0.05	1.36	0.49	1.36	4.44
ENSRNA049479595	1.62921e-173	3.24246	0.318	0.168	4.88763e-170	SE	0.06	0.04	0.17	0.05	0	0.1	0.15	0.02	0.01	0.14	0.1	0.17	0.84
ENSRNA049479607	4.98029e-182	5.69169	0.329	0.168	1.49409e-178	SE	0.17	0.05	0.16	0.08	0	0.06	0.21	0.02	0.02	0.36	0.23	0.36	1.36
ENSRNA049479622	0.00657669	1.4261	0.121	0.18	1	CZ	0	0	0.01	0.01	0	0	0	0	0	0	0	0.01	0.02
ENSRNA049479627	6.74015e-182	3.40684	0.335	0.148	2.02205e-178	SE	0.03	0.01	0.08	0.03	0	0.03	0.07	0.01	0.01	0.08	0.06	0.08	0.41
ENSRNA049479884	3.19063e-221	4.71492	0.286	0.126	9.57189e-218	SE	0.07	0.04	0.22	0.08	0	0.06	0.16	0.01	0.01	0.26	0.1	0.26	1.01
ENSRNA049479889	4.76894e-231	4.76816	0.317	0.123	1.43068e-227	SE	0.05	0.05	0.16	0.04	0	0.02	0.12	0	0.01	0.18	0.08	0.18	0.71
ENSRNA049479895	1.81854e-276	4.39501	0.334	0.114	5.45562e-273	SE	0.07	0.02	0.23	0.08	0	0.06	0.15	0.02	0.01	0.31	0.12	0.31	1.07
ENSRNA049479907	1.53061e-276	0.729674	0.275	0.153	4.59182e-273	SE	0.01	0.01	0.04	0.01	0	0	0.01	0	0	0.02	0.01	0.04	0.11
ZeamMp007	0.00622513	0.516218	0.061	0.161	1	PC	0	0	0.03	0	0	0	0.01	0	0	0	0	0.03	0.04
ZeamMp008	2.24922e-14	1.11599	0.023	0.145	6.74765e-11	EAS	0	0.01	0.01	0.01	0	0	0.01	0	0	0.01	0	0.01	0.05
ZeamMp010	1.21823e-51	1.39451	0.35	0.133	3.6547e-48	PE	0	0.03	0.08	0.03	0	0.02	0.05	0	0	0.05	0.01	0.08	0.27
ZeamMp012	1.34714e-33	1.2355	0.179	0.176	4.04141e-30	SE	0.01	0.01	0.09	0.02	0	0.02	0.04	0	0.01	0.07	0.02	0.09	0.29
ZeamMp022	2.95958e-57	1.7847	0.125	0.15	8.87873e-54	SE	0.03	0.06	0.22	0.06	0.06	0.05	0.09	0	0.01	0.09	0.04	0.22	0.71
ZeamMp023	0.000165354	2.20367	0.28	0.16	0.496063	BETL	0.01	0.05	0.09	0.04	0.06	0.02	0.03	0	0.01	0.03	0.02	0.09	0.36
ZeamMp024	6.29208e-65	2.17416	0.193	0.175	1.88762e-61	SE	0.09	0.08	0.48	0.18	0	0.11	0.26	0.03	0.03	0.18	0.08	0.48	1.52
ZeamMp030	5.57967e-67	0.612743	0.55	0.179	1.6739e-63	CZ	0.11	0.11	0.65	0.19	0.06	0.34	0.39	0.15	0.08	0.24	0.08	0.65	2.4
ZeamMp032	9.35531e-36	0.874857	0.436	0.191	2.80659e-32	CZ	0.06	0.11	0.43	0.13	0	0.15	0.23	0.02	0.02	0.25	0.07	0.43	1.47
ZeamMp033	1.8228e-153	1.13262	0.179	0.131	5.46841e-150	SE	0.02	0.01	0.06	0.04	0	0.02	0.05	0	0	0.06	0.01	0.06	0.27
ZeamMp036	9.69592e-179	2.36919	0.248	0.162	2.90878e-175	SE	0.03	0.06	0.3	0.06	0	0.05	0.15	0.01	0.02	0.13	0.05	0.3	0.86
ZeamMp042	6.97536e-13	1.74257	0.5	0.175	2.09261e-09	EAS	0.01	0	0.02	0.02	0	0.01	0.02	0	0	0.01	0.01	0.02	0.1
ZeamMp044	2.43888e-148	1.7486	0.197	0.172	7.31665e-145	SE	0.04	0.03	0.11	0.08	0.06	0.05	0.07	0.02	0.04	0.04	0.04	0.11	0.58
ZeamMp049	6.59903e-45	0.797623	0.376	0.089	1.97971e-41	PE	0.01	0.01	0.06	0.01	0	0	0.02	0.01	0	0.02	0.01	0.06	0.15
ZeamMp050	2.46647e-153	0.49214	0.794	0.286	7.3994e-150	CZ	0.2	0.5	1.91	0.59	0.11	0.46	0.49	0.04	0.07	0.94	0.46	1.91	5.77
ZeamMp051	0	4.82593	0.377	0.157	0	SE	0.07	0.13	0.74	0.17	0	0.12	0.25	0.01	0.02	0.49	0.15	0.74	2.15
ZeamMp057	7.67755e-172	1.78506	0.25	0.207	2.30326e-168	SE	0.1	0.13	0.36	0.15	0.17	0.3	0.32	0.04	0.05	0.14	0.06	0.36	1.82
ZeamMp068	5.28257e-13	0.665404	0.124	0.142	1.58477e-09	BETL	0.01	0	0.03	0.02	0	0	0.01	0	0	0.01	0.01	0.03	0.09
ZeamMp069	0	3.10001	0.318	0.113	0	SE	0.05	0.04	0.28	0.05	0.06	0.03	0.07	0	0.01	0.16	0.05	0.28	0.8
ZeamMp081	1.28569e-64	2.33031	0.194	0.17	3.85706e-61	SE	0.05	0.07	0.51	0.1	0	0.18	0.3	0.02	0.02	0.3	0.07	0.51	1.62
ZeamMp082	2.93028e-44	1.16416	0.106	0.188	8.79084e-41	CZ	0	0	0.01	0	0	0	0	0	0	0.01	0	0.01	0.02
ZeamMp084	2.21273e-140	1.47394	0.184	0.144	6.63818e-137	SE	0.02	0.02	0.07	0.02	0	0.02	0.02	0	0.01	0.04	0.02	0.07	0.24
ZeamMp088	0	5.01802	0.39	0.146	0	SE	0.05	0.14	0.69	0.13	0	0.08	0.23	0.02	0.02	0.79	0.19	0.79	2.34
ZeamMp089	8.8851e-17	1.20677	0.43	0.178	2.66553e-13	AL	0	0	0	0	0	0	0	0	0	0.01	0	0.01	0.01
ZeamMp091	2.97943e-06	1.54347	0.178	0.146	0.0089383	CZ	0	0.02	0.02	0	0	0	0	0	0.01	0.01	0.01	0.02	0.07
ZeamMp092	2.73308e-18	2.00818	0.165	0.28	8.19923e-15	SE	0.17	0.17	0.55	0.23	0.17	0.47	0.39	0.18	0.13	0.2	0.15	0.55	2.81
ZeamMp093	7.05176e-123	2.26551	0.254	0.149	2.11553e-119	SE	0.03	0.06	0.21	0.11	0	0.1	0.17	0.01	0.01	0.11	0.06	0.21	0.87
ZeamMp094	2.44135e-05	1.33714	0.31	0.176	0.0732405	CZ	0.01	0.04	0.07	0.04	0	0.06	0.05	0.01	0.01	0.03	0.02	0.07	0.34
ZeamMp095	2.8975e-261	2.61298	0.303	0.14	8.6925e-258	SE	0.03	0.03	0.11	0.04	0	0.03	0.06	0.01	0.01	0.07	0.04	0.11	0.43
ZeamMp096	1.22381e-15	0.982628	0.23	0.148	3.67144e-12	PE	0	0	0.01	0.01	0	0	0.01	0	0	0.01	0	0.01	0.04
ZeamMp097	1.6429e-200	3.81132	0.352	0.215	4.92869e-197	SE	0.07	0.22	0.78	0.25	0	0.15	0.34	0.02	0.03	0.43	0.21	0.78	2.5
ZeamMp098	4.12728e-276	4.59834	0.366	0.181	1.23818e-272	SE	0.1	0.11	0.41	0.17	0.06	0.12	0.3	0.04	0.02	0.26	0.13	0.41	1.72
ZeamMp108	0	3.84987	0.325	0.155	0	SE	0.06	0.12	0.43	0.09	0.06	0.12	0.19	0.04	0.04	0.36	0.08	0.43	1.59
ZeamMp113	5.78942e-272	4.20382	0.301	0.143	1.73682e-268	SE	0.02	0.12	0.63	0.1	0	0.11	0.24	0.01	0.01	0.56	0.13	0.63	1.93
ZeamMp116	6.03473e-09	1.02238	0.175	0.214	1.81042e-05	CZ	0.01	0.01	0.03	0	0	0	0.01	0	0	0.04	0.02	0.04	0.12
ZeamMp118	3.24097e-225	2.9052	0.309	0.117	9.7229e-222	SE	0.03	0	0.13	0.02	0.06	0.11	0.08	0.05	0.04	0.1	0.03	0.13	0.65
ZeamMp120	0	3.3497	0.387	0.082	0	SE	0.01	0.02	0.05	0.02	0	0.02	0.01	0	0.01	0.09	0.03	0.09	0.26
ZeamMp127	0.000555659	1.43066	0.254	0.185	1	CZ	0.02	0	0.08	0.01	0	0.02	0.03	0.01	0.01	0.03	0.01	0.08	0.22
ZeamMp129	6.39668e-174	2.35521	0.321	0.135	1.919e-170	SE	0.03	0.03	0.26	0.04	0	0.09	0.06	0.04	0.03	0.18	0.11	0.26	0.87
ZeamMp130	0	2.90365	0.392	0.128	0	SE	0.04	0.05	0.52	0.09	0	0.09	0.09	0.02	0.03	0.39	0.15	0.52	1.47
ZeamMp136	1.05539e-242	4.26298	0.305	0.169	3.16617e-239	SE	0.08	0.2	0.68	0.14	0	0.12	0.29	0.02	0.03	0.47	0.12	0.68	2.15
ZeamMp138	3.72014e-157	1.51033	0.232	0.127	1.11604e-153	SE	0	0	0.01	0	0	0.01	0	0	0	0.02	0	0.02	0.04
ZeamMp155	0.00426256	1.72026	0.315	0.16	1	CZ	0.01	0.04	0.11	0.05	0	0.01	0.02	0	0.01	0.06	0.02	0.11	0.33
ZeamMp157	6.17532e-169	1.30588	0.281	0.148	1.85259e-165	SE	0.01	0.04	0.09	0.04	0.06	0.02	0.03	0.01	0	0.04	0.01	0.09	0.35
ZeamMp159	2.99992e-245	3.26303	0.298	0.141	8.99975e-242	SE	0.03	0.07	0.38	0.06	0	0.08	0.11	0.01	0.01	0.23	0.04	0.38	1.02
ZeamMp161	5.58837e-68	3.36018	0.232	0.237	1.67651e-64	SE	0.16	0.13	0.84	0.19	0	0.31	0.67	0.05	0.03	0.54	0.19	0.84	3.11
ZeamMp167	8.8374e-26	0.368933	0.465	0.168	2.65122e-22	CZ	0.05	0.06	0.31	0.08	0	0.06	0.09	0.01	0.01	0.27	0.08	0.31	1.02
ZeamMp170	1.20386e-51	1.47567	0.406	0.142	3.61157e-48	PE	0.02	0.02	0.03	0.01	0	0.01	0.02	0.01	0	0.01	0.01	0.03	0.14
ZeamMp175	1.38841e-05	1.25169	0.162	0.178	0.0416523	PC	0	0.01	0.03	0.01	0	0.01	0.01	0	0	0.01	0	0.03	0.08
ZeamMp179	1.17369e-148	4.10465	0.222	0.134	3.52108e-145	SE	0.04	0.09	0.41	0.05	0	0.1	0.23	0.02	0.01	0.36	0.08	0.41	1.39
ZeamMp182	3.61756e-248	4.30348	0.312	0.201	1.08527e-244	SE	0.14	0.14	0.87	0.17	0	0.23	0.54	0.05	0.03	0.6	0.14	0.87	2.91
ZeamMp184	8.76997e-35	0.355721	0.415	0.144	2.63099e-31	CZ	0.01	0.01	0.13	0.04	0	0.03	0.05	0.01	0.01	0.09	0.03	0.13	0.41
ZeamMp185	3.2272e-31	1.98245	0.203	0.159	9.68159e-28	SE	0.02	0.03	0.08	0.03	0	0.05	0.06	0	0.01	0.09	0.01	0.09	0.38
ZeamMr001	6.52328e-14	0.800742	0.195	0.175	1.95698e-10	PE	0.01	0	0.02	0	0	0.02	0.01	0.01	0.01	0.01	0	0.02	0.09
ZeamMr002	4.75484e-232	4.50073	0.451	0.259	1.42645e-228	SE	12.23	12.17	42.62	14.93	1.61	23.44	31.88	3.29	4.04	45.29	11.27	45.29	202.77
ZeamMr003	3.53544e-161	3.4672	0.259	0.121	1.06063e-157	SE	0.05	0.07	0.26	0.08	0.06	0.07	0.11	0.01	0.02	0.18	0.08	0.26	0.99
ZeamMr004	6.01172e-145	0.324505	0.81	0.303	1.80352e-141	CZ	3.44	4.06	14.74	4.06	0.17	5.76	9.84	0.62	0.58	20.62	3.7	20.62	67.59
ZeamMt022	4.0461e-06	0.566614	0.233	0.146	0.0121383	PE	0	0.01	0.01	0	0	0.01	0.01	0	0	0.01	0.01	0.01	0.06
ZemaCp002	1.18654e-131	1.37524	0.399	0.142	3.55961e-128	PE	0	0	0.01	0	0	0	0.01	0	0	0.01	0	0.01	0.03
ZemaCp003	5.2576e-156	2.86786	0.307	0.136	1.57728e-152	SE	0.04	0.02	0.61	0.06	0	0.08	0.15	0.06	0.04	0.26	0.09	0.61	1.41
ZemaCp004	1.14653e-11	1.40298	0.21	0.178	3.43959e-08	CZ	0.01	0.01	0.07	0.02	0	0.02	0.05	0.01	0.01	0.04	0.01	0.07	0.25
ZemaCp005	0	1.93593	0.363	0.123	0	SE	0.01	0	0.03	0	0	0.02	0.01	0.02	0	0.04	0.01	0.04	0.14
ZemaCp008	1.59172e-14	1.30317	0.335	0.204	4.77517e-11	CZ	0.01	0	0.02	0.01	0	0.02	0.01	0.01	0.01	0.03	0.01	0.03	0.13
ZemaCp009	1.83966e-207	0.556809	0.177	0.132	5.51898e-204	SE	0	0	0	0	0	0	0.01	0	0	0.01	0	0.01	0.02
ZemaCp011	1.75986e-30	0.85204	0.028	0.159	5.27958e-27	EAS	0	0	0	0.01	0	0	0.01	0	0	0.01	0	0.01	0.03
ZemaCp019	6.58753e-55	1.56696	0.325	0.09	1.97626e-51	PE	0	0	0	0.01	0	0.03	0.01	0.01	0.01	0.01	0	0.03	0.08
ZemaCp021	1.57042e-21	0.624035	0.138	0.167	4.71127e-18	BETL	0	0.01	0	0	0	0	0	0	0	0.02	0	0.02	0.03
ZemaCp022	0.00859722	1.43129	0.289	0.159	1	CZ	0.01	0.01	0.05	0.01	0	0.01	0.01	0.01	0.01	0.06	0.01	0.06	0.19
ZemaCp024	3.28948e-259	3.16173	0.33	0.111	9.86845e-256	SE	0.03	0	0.2	0.03	0.06	0.13	0.06	0.03	0.02	0.21	0.06	0.21	0.83
ZemaCp026	1.16639e-49	0.420962	0.403	0.188	3.49918e-46	PE	0.01	0.01	0.08	0.02	0	0.04	0.04	0.02	0.01	0.06	0.03	0.08	0.32
ZemaCp027	7.15903e-38	2.2063	0.391	0.171	2.14771e-34	CZ	0	0.01	0.02	0	0	0.01	0	0	0	0.02	0.01	0.02	0.07
ZemaCp028	2.52632e-41	0.596371	0.378	0.146	7.57895e-38	CZ	0.02	0	0.09	0.02	0	0.03	0.02	0.01	0.01	0.07	0.03	0.09	0.3
ZemaCp029	2.63171e-209	4.14525	0.313	0.127	7.89514e-206	SE	0.04	0.03	0.2	0.06	0	0.11	0.06	0.03	0.02	0.24	0.11	0.24	0.9
ZemaCp035	1.82487e-97	2.68213	0.311	0.134	5.47461e-94	SE	0.01	0	0.12	0.02	0	0.02	0.02	0.01	0	0.1	0.05	0.12	0.35
ZemaCp036	5.6619e-223	3.02357	0.293	0.09	1.69857e-219	SE	0.02	0.02	0.15	0.01	0	0.05	0.03	0.02	0.01	0.1	0.04	0.15	0.45
ZemaCp040	1.22435e-21	0.614692	0.125	0.217	3.67304e-18	CZ	0	0	0.01	0	0.06	0	0	0	0	0.01	0	0.06	0.08
ZemaCp043	2.25909e-07	0.30868	0.172	0.133	0.000677726	CZ	0.01	0	0.1	0.03	0	0.01	0.02	0.01	0	0.11	0.03	0.11	0.32
ZemaCp044	8.88854e-201	2.31995	0.337	0.114	2.66656e-197	SE	0.01	0.01	0.06	0.01	0	0	0.01	0	0	0.07	0.02	0.07	0.19
ZemaCp045	0	3.85737	0.331	0.091	0	SE	0.02	0.01	0.14	0.04	0	0.03	0.03	0.01	0.01	0.19	0.06	0.19	0.54
ZemaCp046	4.45755e-293	3.41125	0.469	0.165	1.33727e-289	SE	0.04	0.05	0.78	0.11	0.06	0.09	0.18	0.05	0.03	0.67	0.28	0.78	2.34
ZemaCp047	6.70436e-182	2.66674	0.353	0.177	2.01131e-178	SE	0.07	0.05	0.9	0.14	0.06	0.08	0.19	0.05	0.05	0.56	0.22	0.9	2.37
ZemaCp052	6.62198e-12	0.942188	0.296	0.14	1.9866e-08	CZ	0	0.01	0.01	0	0	0.01	0.01	0.01	0	0.01	0.01	0.01	0.07
ZemaCp053	3.98729e-27	1.42676	0.16	0.178	1.19619e-23	CZ	0	0.01	0.02	0	0	0	0	0	0	0.02	0	0.02	0.05
ZemaCp054	0.000654862	0.441195	0.243	0.154	1	CZ	0.02	0.03	0.29	0.07	0	0.04	0.03	0.01	0.01	0.23	0.1	0.29	0.83
ZemaCp055	1.04627e-126	3.37904	0.267	0.115	3.1388e-123	SE	0.02	0.02	0.18	0.05	0.06	0.05	0.03	0.01	0.01	0.15	0.04	0.18	0.62
ZemaCp056	0.000251581	1.57516	0.213	0.146	0.754742	CZ	0.01	0	0.01	0	0	0.01	0	0	0	0.03	0.01	0.03	0.07
ZemaCp057	2.19157e-119	1.74574	0.268	0.15	6.57472e-116	SE	0.02	0.03	0.18	0.07	0	0.06	0.05	0.03	0.02	0.12	0.07	0.18	0.65
ZemaCp058	1.39415e-187	3.64734	0.362	0.209	4.18245e-184	SE	0.1	0.09	0.6	0.19	0.28	0.28	0.15	0.05	0.08	0.43	0.24	0.6	2.49
ZemaCp059	2.49511e-206	2.85925	0.377	0.169	7.48533e-203	SE	0.06	0.06	0.65	0.11	0	0.09	0.12	0.03	0.03	0.34	0.16	0.65	1.65
ZemaCp060	2.24962e-265	1.93968	0.265	0.117	6.74885e-262	SE	0.03	0.04	0.39	0.05	0	0.07	0.05	0.01	0.02	0.16	0.09	0.39	0.91
ZemaCp061	1.30704e-200	2.04022	0.392	0.242	3.92113e-197	SE	0.11	0.15	1.18	0.38	0.11	0.5	0.29	0.15	0.19	0.69	0.34	1.18	4.09
ZemaCp062	2.02519e-23	0.377336	0.485	0.293	6.07557e-20	CZ	0.09	0.11	0.83	0.31	0.28	0.48	0.26	0.17	0.21	0.56	0.31	0.83	3.61
ZemaCp083	1.10793e-33	0.895069	0.368	0.155	3.32379e-30	PC	0	0	0.02	0	0	0.02	0.01	0	0	0.06	0.01	0.06	0.12
ZemaCp084	0	3.96023	0.356	0.116	0	SE	0.04	0.03	0.32	0.07	0	0.01	0.09	0.02	0.02	0.29	0.1	0.32	0.99
ZemaCp086	1.79986e-246	4.55309	0.297	0.072	5.39959e-243	SE	0.01	0	0.05	0	0	0.02	0.02	0.01	0.01	0.14	0.03	0.14	0.29
ZemaCp087	7.73524e-14	1.23558	0.121	0.147	2.32057e-10	CZ	0	0	0.02	0	0	0	0.01	0	0	0.02	0.01	0.02	0.06
ZemaCp088	0	3.08935	0.26	0.03	0	SE	0	0	0.01	0	0	0	0	0	0	0.03	0.01	0.03	0.05
ZemaCp089	4.08647e-10	0.400339	0.277	0.165	1.22594e-06	VE	0	0	0.03	0	0	0	0	0.01	0	0.02	0.01	0.03	0.07
ZemaCp090	0	3.81129	0.373	0.08	0	SE	0.02	0.02	0.16	0.06	0	0.07	0.03	0.02	0.01	0.26	0.09	0.26	0.74
ZemaCp091	8.94516e-33	0.948964	0.401	0.15	2.68355e-29	CZ	0.01	0.01	0.18	0.01	0.06	0.01	0.04	0.01	0.01	0.15	0.05	0.18	0.54
ZemaCp092	0.00628249	0.927228	0.249	0.182	1	CZ	0.01	0.01	0.12	0.02	0	0.03	0.02	0.01	0.01	0.07	0.03	0.12	0.33
Zm00001d000002	0	9.28678	0.665	0.085	0	SE	0.69	0.11	1.27	0.45	0.17	0.24	0.5	0.13	0.19	3.95	1.39	3.95	9.09
Zm00001d000009	2.49004e-71	1.26733	0.862	0.248	7.47013e-68	BETL	0.09	1.42	1.87	0.76	0.06	0.17	0.05	0.01	0.04	0.52	0.39	1.87	5.38
Zm00001d000040	2.72155e-249	2.75415	0.264	0.119	8.16465e-246	SE	0.01	0.02	0	0	0.06	0.01	0.01	0	0	0.04	0.02	0.06	0.17
Zm00001d000046	3.3015e-12	1.73948	0.385	0.188	9.9045e-09	CZ	0.01	0.03	0.05	0.03	0.06	0.06	0.03	0.02	0.02	0.01	0.01	0.06	0.33
Zm00001d000128	2.92808e-270	0.538915	0.663	0.313	8.78423e-267	VE	5.2	0.14	1.61	1.81	0	0.37	2.75	0.15	0.1	6.94	7.48	7.48	26.55
Zm00001d000134	1.31672e-68	8.98502	0.803	0.036	3.95016e-65	BETL	0	1.16	0.03	0.02	0	0.07	0	0	0	0	0	1.16	1.28
Zm00001d000161	5.45906e-182	2.6104	0.822	0.128	1.63772e-178	PC	0.19	47.23	2.84	0.4	0.33	4.33	0.17	0.08	0.23	0.08	0.07	47.23	55.95
Zm00001d000168	3.50857e-141	1.06435	0.662	0.141	1.05257e-137	SCU	0.08	0.06	0.11	0.64	1.17	0.13	0.32	2.87	0.76	0.02	0.04	2.87	6.2
Zm00001d000204	5.00126e-76	0.821972	0.693	0.258	1.50038e-72	PC	0.28	0.3	0.28	2.14	1.94	0.67	0.35	0.18	0.69	0.12	0.11	2.14	7.06
Zm00001d000270	1.11857e-21	1.81467	0.54	0.319	3.3557e-18	PC	0.28	0.14	1.23	0.35	0.11	1.81	1.04	0.27	0.47	1.39	0.49	1.81	7.58
Zm00001d000288	1.13577e-57	4.1226	0.558	0.176	3.40731e-54	PC	0.33	0.81	0.12	0.03	0.11	1.22	0.17	0.24	0.05	0.08	0.16	1.22	3.32
Zm00001d000291	1.30259e-38	0.958805	0.247	0.114	3.90778e-35	EM	0.04	0.06	0.01	0.01	2.94	0.14	0.07	0.17	0.08	0	0	2.94	3.52
Zm00001d000294	7.20836e-134	6.23251	0.856	0.25	2.16251e-130	AL	2.45	0.06	0.09	0.34	1.83	0.16	0.57	0.31	0.71	0.1	0.27	2.45	6.89
Zm00001d000312	0	1.14846	0.291	0.102	0	SE	0	0	0.02	0.01	0	0	0	0	0	0.01	0.01	0.02	0.05
Zm00001d000390	1.08473e-232	1.01836	0.435	0.249	3.25418e-229	SE	0.06	1.78	1.53	0.72	0.06	0.45	0.26	0.03	0.03	0.76	0.47	1.78	6.15
Zm00001d000400	8.63488e-153	6.28866	0.688	0.122	2.59046e-149	SCU	0.01	0.15	0.39	1.01	0.06	0.14	0.21	0.79	2.32	0.05	0.06	2.32	5.19
Zm00001d000417	1.24338e-214	0.664767	0.217	0.179	3.73014e-211	SE	0	0	0.01	0	0	0	0	0	0	0.01	0	0.01	0.02
Zm00001d000418	5.60492e-22	3.78082	0.651	0.342	1.68148e-18	EAS	0.49	2.22	3.04	2.32	0.17	0.27	0.32	0.03	0.06	1.18	1.76	3.04	11.86
Zm00001d000429	0	6.15369	0.826	0.24	0	SCU	3.07	0.21	0.92	2.28	0.06	0.41	1.42	1.81	5.53	0.63	0.4	5.53	16.74
Zm00001d000482	5.2801e-158	1.77501	0.266	0.066	1.58403e-154	SE	0	0	0	0	0	0	0	0	0	0.01	0.01	0.01	0.02
Zm00001d000499	0.000796757	0.580283	0.198	0.177	1	PE	0	0.01	0.01	0	0	0	0.01	0	0	0	0	0.01	0.03
Zm00001d000506	1.92093e-52	1.43125	0.371	0.13	5.7628e-49	PE	0.01	0.02	0.22	0.75	0.56	0.09	1.41	5.33	0.76	0.06	0.08	5.33	9.29
Zm00001d000508	2.23615e-221	4.60387	0.92	0.246	6.70846e-218	PC	0.97	1.13	2.07	1.59	14.72	15.62	4.35	0.75	0.88	1.13	0.59	15.62	43.8
Zm00001d000526	2.13246e-15	0.850098	0.441	0.302	6.39737e-12	PE	0.78	0.6	0.72	0.89	0.78	2.62	1.39	1.14	1.5	0.45	0.56	2.62	11.43
Zm00001d000557	1.4274e-49	3.54546	0.474	0.15	4.28219e-46	CZ	0	0	0.03	0.01	0	0	0.01	0	0	0.01	0	0.03	0.06
Zm00001d000566	3.01856e-12	0.916925	0.193	0.173	9.05567e-09	PE	0.01	0.01	0	0	0	0.01	0.01	0	0.01	0.01	0.01	0.01	0.07
Zm00001d000599	0.00627579	0.951911	0.436	0.183	1	BETL	0	0	0.01	0	0	0	0	0	0	0.01	0	0.01	0.02
Zm00001d000603	1.20549e-305	3.31921	0.458	0.191	3.61648e-302	SE	0.19	0.08	0.1	0.32	0.44	0.09	0.09	0.06	0.08	0.43	0.44	0.44	2.32
Zm00001d000675	0	4.64718	0.462	0.05	0	SE	0.01	0.03	0.02	0.01	0.06	0.02	0.01	0.01	0	0.13	0.06	0.13	0.36
Zm00001d000763	2.37827e-284	0.770437	0.256	0.172	7.1348e-281	SE	0	0	0.01	0	0	0	0	0	0	0.01	0.01	0.01	0.03
Zm00001d000788	3.75794e-211	2.65702	0.497	0.25	1.12738e-207	SE	0.4	2.28	4.49	2.72	0.06	0.33	0.26	0.04	0.09	2.56	1.4	4.49	14.63
Zm00001d000791	1.56998e-246	3.99771	0.311	0.085	4.70994e-243	SE	0	0.04	0.01	0.05	0	0.13	0.05	0.01	0.01	0.11	0.02	0.13	0.43
Zm00001d000838	7.53095e-06	0.275403	0.249	0.178	0.0225928	PC	0.01	0.03	0.17	0.05	0	0.1	0.05	0.02	0.01	0.18	0.07	0.18	0.69
Zm00001d000947	7.75395e-233	1.82615	0.328	0.13	2.32618e-229	SE	0	0.01	0.05	0.01	0	0.01	0.01	0	0	0.04	0.01	0.05	0.14
Zm00001d000952	6.26657e-15	1.19963	0.231	0.185	1.87997e-11	PE	0	0	0	0	0	0	0	0	0	0	0	0	0
Zm00001d001230	6.5774e-11	1.92461	0.317	0.109	1.97322e-07	EM	0	0.02	0.01	0.02	0.5	0.01	0.02	0.1	0.05	0	0	0.5	0.73
Zm00001d001286	2.00104e-141	2.37704	0.217	0.143	6.00312e-138	SE	0.03	0.04	0.22	0.23	0	0	0.01	0	0.01	0.07	0.09	0.23	0.7
Zm00001d001302	2.03146e-05	0.52403	0.236	0.184	0.0609439	CZ	0.01	0.01	0.03	0.01	0	0	0.03	0	0	0.05	0.01	0.05	0.15
Zm00001d001313	1.02349e-76	3.97574	0.566	0.097	3.07048e-73	CZ	0	0.11	0.66	0.16	0.06	0	0.01	0	0.02	0.08	0.08	0.66	1.18
Zm00001d001349	8.62317e-10	1.81061	0.537	0.148	2.58695e-06	BETL	0.01	0.05	0	0.01	0	0.01	0	0	0	0.02	0.01	0.05	0.11
Zm00001d001359	1.10457e-06	1.3079	0.056	0.135	0.00331371	ESR	0	0.02	0	0	0.06	0	0	0	0	0.02	0.01	0.06	0.11
Zm00001d001399	1.09894e-44	3.42439	0.428	0.061	3.29682e-41	PE	0.02	0	0	0	0	0.04	0.08	0	0	0	0	0.08	0.14
Zm00001d001466	3.17427e-126	8.38684	0.963	0.046	9.5228e-123	BETL	0.01	4.48	0.18	0.03	0.22	0.46	0.02	0.01	0.02	0	0	4.48	5.43
Zm00001d001566	2.47775e-06	1.31221	0.161	0.193	0.00743324	EAS	0	0	0.02	0.01	0	0	0	0	0	0.01	0	0.02	0.04
Zm00001d001580	0	0.995134	0.47	0.08	0	SE	0	0	0.01	0	0	0	0	0	0	0.01	0	0.01	0.02
Zm00001d001728	0	3.52773	0.338	0.099	0	SE	0	0	0.02	0	0	0	0	0	0	0.04	0.02	0.04	0.08
Zm00001d001824	5.30421e-139	6.40241	0.716	0.132	1.59126e-135	PC	0.09	0.36	0.03	0.06	0	0.74	0.08	0.01	0.02	0.01	0.02	0.74	1.42
Zm00001d001826	6.84347e-08	1.11978	0.239	0.191	0.000205304	BETL	0.02	0.06	0.01	0.01	0	0.02	0.07	0	0	0.01	0	0.07	0.2
Zm00001d001852	3.14811e-249	0.654624	0.673	0.301	9.44432e-246	VE	3.52	1.36	0.72	0.14	0.5	0.38	1.55	0.11	0.04	3.04	3.33	3.52	14.69
Zm00001d001862	0	5.17649	0.719	0.187	0	SE	0.31	0.6	1.59	0.62	0	0.46	0.4	0.14	0.28	2.05	1.04	2.05	7.49
Zm00001d001865	0	1.27163	0.295	0.119	0	SE	0.01	0.04	0.01	0.01	0.33	0.18	0.04	0.01	0.02	0.02	0.01	0.33	0.68
Zm00001d001894	6.37977e-95	2.56813	0.601	0.121	1.91393e-91	CZ	0.06	0.73	0.88	1.72	0.06	0.11	0.04	0.1	0.1	0.04	0.12	1.72	3.96
Zm00001d001898	1.0929e-25	4.83374	0.679	0.285	3.27871e-22	EAS	0.51	0.27	0.34	1.14	0.44	0.34	0.3	0.29	0.29	0.32	0.41	1.14	4.65
Zm00001d001900	6.91515e-42	0.25579	0.72	0.247	2.07454e-38	EAS	0.57	3.36	0.58	0.96	1.83	0.92	0.47	0.3	0.46	0.04	0.09	3.36	9.58
Zm00001d001915	5.03957e-122	5.98944	0.699	0.165	1.51187e-118	PC	0.27	0.2	0.07	0.1	0.33	1.74	0.52	0.08	0.15	0.03	0.02	1.74	3.51
Zm00001d001943	0.00373728	0.295645	0.156	0.137	1	EAS	0	0.03	0	0.02	0	0.02	0	0.01	0	0.01	0	0.03	0.09
Zm00001d001960	8.77749e-69	5.52271	0.576	0.121	2.63325e-65	EM	0.1	0	0.01	0.01	0	0.01	0.07	0.2	0.02	0	0.01	0.2	0.43
Zm00001d001968	1.93103e-93	1.70491	0.194	0.135	5.79308e-90	SE	0.01	0.06	0.26	0.08	0	0.01	0.02	0.01	0.01	0.06	0.05	0.26	0.57
Zm00001d001984	2.14628e-163	3.91406	0.625	0.089	6.43885e-160	PE	0.4	0.01	0.01	0.03	0.06	0.2	0.89	0.06	0.01	0.03	0.04	0.89	1.74
Zm00001d001996	6.57212e-280	4.31055	0.47	0.211	1.97164e-276	SE	0.47	0.01	0.12	0.33	0.11	0.03	0.24	0.14	0.18	0.7	0.52	0.7	2.85
Zm00001d001997	1.58072e-13	2.8578	0.388	0.151	4.74217e-10	CZ	0	0	0.02	0	0	0	0	0	0	0.01	0.01	0.02	0.04
Zm00001d002000	8.95677e-05	1.69948	0.19	0.121	0.268703	PC	0.04	0.01	0	0.01	0	0.09	0.31	0.02	0.02	0.01	0	0.31	0.51
Zm00001d002004	0	6.60961	0.984	0.168	0	SCU	0.04	0.32	0.8	2.28	0.22	0.87	0.84	1.92	7.9	0.33	0.16	7.9	15.68
Zm00001d002006	0	1.88601	0.815	0.194	0	PE	0.88	3	0.36	1.27	0.33	3.16	1.81	0.29	0.67	0.1	0.09	3.16	11.96
Zm00001d002035	2.17512e-109	5.6857	0.661	0.177	6.52536e-106	PC	0.24	0.67	0.05	0.13	0	0.86	0.16	0.05	0.05	0.21	0.15	0.86	2.57
Zm00001d002038	1.85369e-124	4.81611	0.599	0.126	5.56106e-121	SCU	0	0.04	0.11	0.77	0.06	0.16	0.18	0.22	0.65	0.01	0.03	0.77	2.23
Zm00001d002052	3.83015e-200	3.35482	0.68	0.303	1.14904e-196	PE	1.39	0.12	0.37	0.89	3.72	1.45	1.77	0.6	2.96	1.19	0.82	3.72	15.28
Zm00001d002065	1.32649e-13	0.969791	0.45	0.198	3.97946e-10	BETL	0.63	1.61	0.18	0.06	0.22	5.58	2.07	0.33	0.06	0.1	0.04	5.58	10.88
Zm00001d002075	3.92907e-43	4.90946	0.485	0.115	1.17872e-39	PC	0.07	0.15	0.02	0.07	0	0.4	0.16	0.19	0.04	0.01	0.02	0.4	1.13
Zm00001d002087	0	6.76535	0.489	0.182	0	SE	0.23	0.31	0.37	0.34	0.22	0.37	0.21	0.1	0.1	0.82	0.36	0.82	3.43
Zm00001d002088	0	5.22283	0.392	0.045	0	SE	0	0	0	0	0	0.01	0.01	0.01	0.01	0.08	0.01	0.08	0.13
Zm00001d002089	0	4.92043	0.509	0.206	0	SE	0.25	0.06	0.36	0.2	0.61	0.31	0.23	0.21	0.26	1.11	0.77	1.11	4.37
Zm00001d002113	5.68014e-05	0.432193	0.279	0.248	0.170404	EM	0.01	0.02	0.01	0.01	0.06	0.02	0.01	0.02	0.02	0.01	0.01	0.06	0.2
Zm00001d002143	0.0039621	2.48197	0.335	0.202	1	EAS	0.01	0.08	0.02	0.18	0	0.47	0.04	0.02	0.04	0.12	0.06	0.47	1.04
Zm00001d002145	1.21276e-09	2.33339	0.404	0.178	3.63828e-06	CZ	0.01	0.06	0.09	0.03	0	0.01	0.01	0	0.01	0.03	0.02	0.09	0.27
Zm00001d002260	2.21458e-24	1.10597	0.532	0.261	6.64373e-21	AL	1.24	0.17	1.13	0.74	0.06	0.13	0.26	0.02	0.05	0.27	1.13	1.24	5.2
Zm00001d002276	9.73647e-191	0.972715	0.828	0.121	2.92094e-187	PC	0.23	24.86	2.71	0.16	0.06	4.87	0.16	0.04	0.13	0.04	0.06	24.86	33.32
Zm00001d002278	1.02725e-159	3.58183	0.695	0.138	3.08175e-156	SCU	0.06	0.09	0.12	0.21	0.39	0.23	0.28	0.62	0.92	0.01	0.03	0.92	2.96
Zm00001d002288	0	7.71104	0.864	0.13	0	SCU	0.02	0.09	0.14	0.22	0.17	0.21	0.22	0.41	2.19	0.03	0.04	2.19	3.74
Zm00001d002318	1.521e-223	4.90268	0.392	0.137	4.563e-220	SE	0.02	0.03	0.06	0.09	0.06	0.04	0.02	0.01	0.01	0.13	0.03	0.13	0.5
Zm00001d002325	0	4.1109	0.684	0.194	0	SE	1.93	2.5	10.7	2.57	0.56	2.21	2.03	0.51	0.69	11.39	6.77	11.39	41.86
Zm00001d002326	1.042e-140	7.5171	0.856	0.312	3.12601e-137	AL	5.69	0.18	0.26	0.52	0.67	1.45	1.78	0.53	1.03	0.31	0.56	5.69	12.98
Zm00001d002347	0.000358882	1.38019	0.294	0.085	1	AL	0.13	0	0	0	0	0.12	0.27	0.01	0	0	0	0.27	0.53
Zm00001d002364	4.85318e-93	3.94902	0.63	0.19	1.45596e-89	PC	0.07	0.07	0.09	0.16	0.11	0.55	0.16	0.09	0.12	0.07	0.04	0.55	1.53
Zm00001d002410	3.46457e-16	0.765073	0.53	0.235	1.03937e-12	AL	0.2	0.15	0.26	0.64	1.22	0.29	0.48	0.31	1.89	0.18	0.06	1.89	5.68
Zm00001d002415	1.42203e-06	0.970952	0.252	0.121	0.00426609	BETL	0.12	0.22	0.04	0.06	0	0.58	0.2	0.01	0.01	0	0.02	0.58	1.26
Zm00001d002436	3.22549e-163	1.1701	0.13	0.219	9.67647e-160	SCU	0	0.01	0.01	0.04	1.94	0.01	0.01	0	0.01	0	0	1.94	2.03
Zm00001d002449	1.13241e-12	1.5643	0.319	0.208	3.39722e-09	CZ	0	0	0.02	0.01	0	0.01	0.01	0	0	0.01	0.01	0.02	0.07
Zm00001d002451	0	0.596112	0.718	0.216	0	PE	1.66	25.1	2.98	0.85	1.06	11.21	4	0.78	1.65	1.04	1.23	25.1	51.56
Zm00001d002500	0	4.26436	0.565	0.288	0	SE	1.84	0.01	0.44	0.25	0	0.07	0.63	0.22	0.05	1.27	1.5	1.84	6.28
Zm00001d002543	8.00414e-238	4.89208	0.984	0.253	2.40124e-234	EM	0.17	0.62	1.57	2.88	5.11	1.53	2.97	6.27	4.91	0.47	0.27	6.27	26.77
Zm00001d002546	6.6207e-300	2.12934	0.84	0.246	1.98621e-296	SCU	0.24	0.55	2.05	3.12	1.72	1.11	1.73	3.16	3	0.47	0.33	3.16	17.48
Zm00001d002573	2.3341e-253	4.5295	0.348	0.151	7.00231e-250	SE	0.06	0.02	0.1	0.33	0.17	0.17	0.13	0.06	0.08	0.22	0.13	0.33	1.47
Zm00001d002592	4.86578e-33	2.53935	0.411	0.141	1.45973e-29	PE	0.01	0	0	0	0	0.03	0.03	0	0.01	0.01	0	0.03	0.09
Zm00001d002596	1.39511e-46	0.25026	0.138	0.092	4.18532e-43	VE	0	0.01	0	0	0	0.16	0	0	0	0	0.01	0.16	0.18
Zm00001d002597	7.22876e-274	4.46012	0.322	0.122	2.16863e-270	SE	0.03	0.02	0.09	0.08	0.11	0.06	0.04	0.08	0.08	0.26	0.11	0.26	0.96
Zm00001d002601	3.43925e-178	8.21284	0.853	0.331	1.03178e-174	PC	1.57	4.8	3.75	3.21	2	12.4	2.86	3.09	2.37	2.63	1.48	12.4	40.16
Zm00001d002632	6.5744e-19	1.67963	0.17	0.196	1.97232e-15	BETL	0.02	0.08	0	0.01	0	0.23	0.06	0.02	0.01	0.02	0	0.23	0.45
Zm00001d002640	8.55609e-88	1.77441	0.216	0.208	2.56683e-84	SE	0.04	0.06	0.19	0.1	0.11	0.05	0.04	0.07	0.05	0.05	0.07	0.19	0.83
Zm00001d002688	7.84233e-06	0.504295	0.279	0.133	0.023527	VE	0.01	0.01	0.06	0.05	0	0.02	0.02	0.01	0.01	0.01	0.02	0.06	0.22
Zm00001d002690	1.85805e-159	6.68637	0.814	0.23	5.57415e-156	PC	0.39	0.34	0.19	0.27	0.06	2.34	0.93	0.24	0.69	0.08	0.11	2.34	5.64
Zm00001d002705	4.56424e-109	6.98424	0.95	0.159	1.36927e-105	EAS	0.2	0.25	0.45	2.56	0.06	0.13	0.11	0.01	0.11	0.04	0.28	2.56	4.2
Zm00001d002708	4.59696e-281	5.09834	0.409	0.188	1.37909e-277	SE	0.11	0.32	0.27	0.36	0.17	0.2	0.1	0.01	0.02	0.37	0.26	0.37	2.19
Zm00001d002726	2.6122e-170	2.48935	0.631	0.152	7.83661e-167	SCU	0.03	0.1	0.25	3.58	0.22	0.29	0.38	2.04	1.62	0.05	0.07	3.58	8.63
Zm00001d002729	0	4.49643	0.257	0.038	0	SE	0	0	0	0	0	0	0	0	0	0.03	0	0.03	0.03
Zm00001d002744	2.25427e-38	0.466273	0.106	0.172	6.76281e-35	EM	0	0	0.01	0.03	0	0	0	0.01	0.01	0	0	0.03	0.06
Zm00001d002759	1.24304e-37	2.0654	0.355	0.066	3.72911e-34	PE	0.05	0.17	0.01	0	0	0.47	0.08	0.03	0.02	0	0.01	0.47	0.84
Zm00001d002768	0	5.15829	0.998	0.225	0	SCU	8.52	3.73	7.39	14.68	4.11	8.85	12.22	17.97	38.66	1.94	1.75	38.66	119.82
Zm00001d002787	2.49488e-17	1.68195	0.359	0.168	7.48465e-14	CZ	0.01	0	0.02	0	0	0	0.01	0	0	0.01	0.01	0.02	0.06
Zm00001d002806	0	3.26921	0.285	0.133	0	SE	0	0.48	0.07	0.03	0	0.07	0.01	0.01	0.01	0.06	0.02	0.48	0.76
Zm00001d002824	9.25404e-122	6.05277	0.972	0.291	2.77621e-118	EAS	2.04	3.17	2.39	17.82	1.11	1.81	2	0.89	1.39	1.11	2.43	17.82	36.16
Zm00001d002829	6.87595e-06	1.1591	0.102	0.066	0.0206278	CZ	0	0	0.01	0.08	0.06	0	0	0.02	0.02	0	0	0.08	0.19
Zm00001d002834	0	4.71484	0.58	0.09	0	SE	0.03	0.01	0.05	0.05	0	0	0.03	0	0.01	0.29	0.13	0.29	0.6
Zm00001d002835	0	4.88506	0.453	0.185	0	SE	0.2	0.2	0.38	0.11	0.06	0.06	0.08	0.01	0.01	0.36	0.37	0.38	1.84
Zm00001d002842	1.37149e-159	6.04384	0.644	0.242	4.11447e-156	PE	0.43	0.16	0.74	0.99	0.11	1.01	2.04	0.31	0.73	0.39	0.24	2.04	7.15
Zm00001d002844	4.63661e-31	2.97838	0.359	0.126	1.39098e-27	CZ	0	0.01	0.02	0	0	0.01	0	0	0	0	0	0.02	0.04
Zm00001d002884	5.17885e-66	6.29296	0.803	0.098	1.55365e-62	EAS	0	0.06	0.11	0.81	0.06	0.02	0.01	0	0.05	0.01	0.03	0.81	1.16
Zm00001d002919	6.82051e-12	2.50803	0.429	0.172	2.04615e-08	CZ	0.03	0.12	0.42	0.1	0.06	0.04	0.04	0.03	0.03	0.1	0.09	0.42	1.06
Zm00001d002952	1.91152e-10	2.55443	1	0.267	5.73457e-07	ESR	1.2	0.18	0.5	1.97	0.89	0.55	0.9	1.73	5.59	0.4	0.19	5.59	14.1
Zm00001d002958	5.22469e-22	1.60242	0.285	0.065	1.56741e-18	PE	0.01	0.05	0	0	0.11	0.08	0.02	0.01	0	0	0	0.11	0.28
Zm00001d002974	5.61097e-05	0.629916	0.09	0.155	0.168329	PC	0	0	0.01	0	0.11	0.02	0.01	0	0	0.02	0.02	0.11	0.19
Zm00001d002999	0	1.2423	0.294	0.149	0	SE	0	0.05	0.01	0.01	0	0.03	0.02	0.02	0.01	0.01	0	0.05	0.16
Zm00001d003016	1.45463e-78	6.67178	0.517	0.095	4.36389e-75	PC	0.05	0.02	0.02	0.05	0.06	0.98	0.21	0.09	0.06	0.01	0.01	0.98	1.56
Zm00001d003024	6.96524e-87	6.96203	0.544	0.038	2.08957e-83	PC	0	0.08	0.01	0	0	0.35	0	0.01	0.01	0	0	0.35	0.46
Zm00001d003044	2.34764e-34	1.6774	0.328	0.066	7.04293e-31	PE	0	0	0	0	0.06	0.05	0.02	0	0	0.01	0	0.06	0.14
Zm00001d003052	7.52095e-12	0.514913	0.195	0.141	2.25628e-08	SCU	0.09	0.18	0.16	1.59	0.17	0.06	0.16	0.02	0.1	0.02	0.07	1.59	2.62
Zm00001d003062	0	2.76994	0.822	0.194	0	SCU	0.06	0.17	0.31	0.83	0.33	0.28	0.54	1.76	1.45	0.06	0.12	1.76	5.91
Zm00001d003108	1.53574e-48	0.267317	0.398	0.181	4.60723e-45	PE	0.18	0.23	0.28	0.39	0	1.44	0.51	0.02	0.02	0.13	0.15	1.44	3.35
Zm00001d003110	5.92067e-22	1.58797	0.364	0.185	1.7762e-18	CZ	0	0.01	0.03	0.01	0	0.01	0	0	0	0.02	0.01	0.03	0.09
Zm00001d003172	2.11821e-12	2.19823	0.518	0.171	6.35463e-09	EAS	0.05	0.06	0.12	0.44	1.06	0.11	0.3	0.91	0.52	0.01	0.02	1.06	3.6
Zm00001d003190	1.65821e-06	0.309481	0.139	0.15	0.00497463	PC	0.68	0	0	0.01	0	0.01	0.18	0.05	0.01	0.08	0.03	0.68	1.05
Zm00001d003247	6.5061e-211	5.97677	0.965	0.212	1.95183e-207	AL	5.35	0.07	0.15	0.34	0.39	1.22	1.02	0.05	0.26	0.25	0.32	5.35	9.42
Zm00001d003271	1.01138e-76	4.03236	0.566	0.124	3.03415e-73	PC	0.19	0.02	0.03	0.07	0.11	0.75	0.47	0.03	0.09	0.03	0.03	0.75	1.82
Zm00001d003277	0	1.97266	0.233	0.096	0	SE	0.01	0	0	0	0	0	0	0.01	0	0.02	0.01	0.02	0.05
Zm00001d003282	5.88326e-169	3.35455	0.905	0.22	1.76498e-165	AL	2.52	0.04	0.14	0.74	0	0.15	0.85	0.43	2.47	0.31	0.16	2.52	7.81
Zm00001d003283	4.34743e-05	5.47443	0.307	0.038	0.130423	PE	0.01	0	0	0.01	0.56	0.01	0.2	0.06	0.04	0	0	0.56	0.89
Zm00001d003304	6.58003e-151	3.83522	0.474	0.081	1.97401e-147	PE	0.04	0	0.01	0.01	0.06	0.01	0.14	0.02	0.01	0.02	0	0.14	0.32
Zm00001d003311	4.46494e-35	2.15617	0.606	0.185	1.33948e-31	BETL	0.84	3.25	0.23	0.12	0.78	9.9	0.92	0.13	0.09	0.21	0.08	9.9	16.55
Zm00001d003349	1.87101e-112	8.86292	0.913	0.033	5.61303e-109	BETL	0	1.69	0.05	0.01	0	0.15	0.01	0	0.01	0	0	1.69	1.92
Zm00001d003379	1.92769e-141	4.55173	0.898	0.25	5.78307e-138	AL	9.67	0.13	0.3	0.37	0.22	1.42	5.11	9.87	1.66	0.88	0.45	9.87	30.08
Zm00001d003380	0	5.3837	0.869	0.168	0	SCU	0.1	0.06	0.21	0.43	0	0.41	0.61	1.39	2.41	0.13	0.06	2.41	5.81
Zm00001d003398	4.67142e-190	3.25407	0.298	0.157	1.40143e-186	SE	0.11	0.04	0.09	0.08	0.17	0.01	0.03	0.01	0	0.17	0.18	0.18	0.89
Zm00001d003457	0	3.51257	0.758	0.166	0	PE	0.37	0.22	0.1	0.13	0.5	2.05	1.64	0.82	0.48	0.05	0.06	2.05	6.42
Zm00001d003468	3.23622e-71	5.25005	0.601	0.144	9.70865e-68	PC	0.2	0.03	0.04	0.11	0.28	0.92	0.37	0.16	0.07	0.01	0.04	0.92	2.23
Zm00001d003544	1.27264e-17	3.433	0.366	0.117	3.81792e-14	PC	0.12	0	0	0	0	0.09	0.04	0	0	0.01	0	0.12	0.26
Zm00001d003545	0	2.82253	0.323	0.119	0	SE	0.06	0.04	0.03	0.04	0	0.02	0.02	0.01	0.01	0.08	0.09	0.09	0.4
Zm00001d003554	1.02443e-76	3.38077	0.288	0.158	3.07329e-73	SE	0.01	0.03	0.06	0.01	0.06	0.03	0.01	0	0	0.09	0.03	0.09	0.33
Zm00001d003593	1.14608e-252	1.83287	0.298	0.161	3.43825e-249	SE	0.02	0.09	0.01	0.02	0.06	0.06	0.04	0.04	0.03	0.03	0.02	0.09	0.42
Zm00001d003612	8.02119e-110	0.534486	0.21	0.193	2.40636e-106	SE	0.02	0	0.09	0.01	0	0	0.01	0	0	0.02	0.02	0.09	0.17
Zm00001d003659	0	3.3502	0.973	0.188	0	SCU	0.17	0.26	0.37	0.81	1.61	0.55	0.82	2.67	2.88	0.19	0.11	2.88	10.44
Zm00001d003709	4.29302e-104	7.46878	0.936	0.221	1.2879e-100	EAS	0.1	0.4	1.01	3.82	0.11	0.31	0.27	0.22	0.77	0.05	0.14	3.82	7.2
Zm00001d003719	4.45317e-76	5.79096	0.826	0.129	1.33595e-72	EAS	0.02	0.01	0.06	0.6	0	0.02	0.02	0	0.03	0.01	0.02	0.6	0.79
Zm00001d003725	2.32286e-170	3.46174	0.884	0.216	6.96857e-167	EM	0.05	0.12	0.37	0.71	0.67	0.26	0.39	1.15	1.03	0.05	0.08	1.15	4.88
Zm00001d003730	4.8871e-224	4.29196	0.974	0.248	1.46613e-220	EM	0.1	0.35	0.88	1.88	2.61	0.75	1.25	3.63	2.95	0.25	0.19	3.63	14.84
Zm00001d003749	4.3727e-83	5.92904	0.511	0.028	1.31181e-79	PC	0	0.41	0.02	0	0	0.26	0	0	0.01	0	0	0.41	0.7
Zm00001d003750	0	6.69746	0.452	0.119	0	SE	0.03	0.12	0.08	0.05	0.22	0.12	0.06	0.1	0.11	0.33	0.1	0.33	1.32
Zm00001d003751	4.16895e-253	3.89235	0.66	0.07	1.25068e-249	PE	0.23	0.05	0.02	0.01	0	1.04	1.3	0.03	0.01	0.02	0.02	1.3	2.73
Zm00001d003757	3.47943e-108	5.95759	0.627	0.111	1.04383e-104	SCU	0.01	0.09	0.19	0.6	0	0.11	0.14	0.17	1.04	0.02	0.06	1.04	2.43
Zm00001d003776	3.52847e-93	1.67566	0.63	0.107	1.05854e-89	PC	0.08	30.57	0.75	0.18	1.56	3.08	0.15	0.02	0.08	0.05	0.04	30.57	36.56
Zm00001d003781	6.19195e-50	4.537	0.716	0.186	1.85759e-46	EAS	0.23	0.01	0.07	0.89	0	0.06	0.1	0.01	0.04	0.09	0.41	0.89	1.91
Zm00001d003784	0	4.69647	0.568	0.164	0	SE	0.05	0.05	0.25	0.32	0	0.04	0.07	0.03	0.3	0.23	0.13	0.32	1.47
Zm00001d003833	0	5.27353	0.647	0.036	0	PE	0.05	0	0	0.01	0	0.29	0.32	0.01	0	0.01	0	0.32	0.69
Zm00001d003839	2.57884e-151	2.20056	0.304	0.181	7.73652e-148	SE	0.01	0.03	0.07	0.06	0	0.02	0.02	0.01	0.01	0.04	0.05	0.07	0.32
Zm00001d003850	6.76066e-121	7.44642	0.685	0.185	2.0282e-117	PC	0.09	0.31	0.26	0.42	0	1.34	0.29	0.4	0.27	0.06	0.09	1.34	3.53
Zm00001d003869	4.1627e-109	8.66466	0.922	0.034	1.24881e-105	BETL	0	1.61	0.03	0.02	0.11	0.14	0	0	0.01	0	0	1.61	1.92
Zm00001d003912	3.64131e-06	0.571184	0.226	0.127	0.0109239	PE	0.15	0	0.05	0.29	0	0.01	0.14	0.05	0.55	0.02	0.04	0.55	1.3
Zm00001d003938	8.68643e-170	0.395218	0.97	0.273	2.60593e-166	EM	1.34	0.4	1.38	4.04	0.33	1.53	2.58	5.35	10.43	0.96	0.46	10.43	28.8
Zm00001d003939	1.7645e-27	1.34853	0.633	0.266	5.2935e-24	EAS	0.47	0.17	0.53	2.5	0.11	0.52	1.33	6.45	6.02	0.46	0.23	6.45	18.79
Zm00001d003945	2.29604e-241	4.59753	0.462	0.242	6.88813e-238	SE	0.43	0.47	2.52	1.53	0.22	0.23	0.3	0.15	0.15	1.72	1.37	2.52	9.09
Zm00001d003948	0.000101726	1.09092	0.267	0.229	0.305179	CZ	0.01	0.04	0.06	0.04	0	0.01	0.02	0.01	0.01	0.03	0.03	0.06	0.26
Zm00001d004006	8.87499e-12	2.19893	0.429	0.214	2.6625e-08	PC	0.25	0.14	0.09	0.11	0	0.76	0.52	0.17	0.14	0.1	0.11	0.76	2.39
Zm00001d004021	6.53226e-07	0.509238	0.249	0.2	0.00195968	EM	0.03	0.03	0.01	0	0	0.04	0.02	0.04	0.02	0.03	0.03	0.04	0.25
Zm00001d004033	2.89508e-09	2.45016	0.468	0.189	8.68525e-06	EAS	0.07	0.46	1.42	0.36	0.11	0.09	0.07	0.05	0.05	0.21	0.2	1.42	3.09
Zm00001d004057	1.72712e-128	1.10198	0.234	0.177	5.18135e-125	SE	0	0	0.03	0.02	0	0.01	0.02	0.01	0.01	0.03	0	0.03	0.13
Zm00001d004094	4.28255e-34	5.75554	0.566	0.094	1.28477e-30	EM	0	0	0	0.02	0	0.01	0.02	0.16	0.05	0	0	0.16	0.26
Zm00001d004125	0	4.32805	0.99	0.273	0	SCU	1.76	0.57	1.29	2.35	1	1	1.29	3.32	4.88	0.84	0.51	4.88	18.81
Zm00001d004130	8.78794e-25	1.48222	0.254	0.096	2.63638e-21	CZ	0	0.07	0.01	0	0	0.01	0	0	0	0.01	0	0.07	0.1
Zm00001d004138	0	4.84724	0.766	0.156	0	PE	0.3	0.19	0.09	0.36	2.89	1.41	0.99	0.56	0.74	0.03	0.03	2.89	7.59
Zm00001d004198	0	1.49522	0.961	0.254	0	SCU	1.93	0.22	0.42	1.45	7.72	0.6	1.34	1.52	2.35	0.29	0.19	7.72	18.03
Zm00001d004208	0	5.29718	0.378	0.072	0	SE	0	0	0.01	0.06	0	0.01	0.02	0	0	0.25	0.07	0.25	0.42
Zm00001d004220	2.60847e-28	0.956648	0.228	0.099	7.82542e-25	PE	0	0	0.02	0.06	0	0	0.06	0.51	0.05	0	0.01	0.51	0.71
Zm00001d004231	7.63859e-07	3.43987	0.342	0.113	0.00229158	PC	0.04	0	0	0.01	0.11	0.37	0.26	0	0	0.01	0.01	0.37	0.81
Zm00001d004260	1.33555e-11	2.21673	0.172	0.134	4.00664e-08	CZ	0	0	0.02	0.01	0	0	0.01	0	0	0	0.01	0.02	0.05
Zm00001d004363	1.96169e-66	6.89771	0.682	0.112	5.88507e-63	AL	0.64	0	0.01	0	0.06	0.04	0.08	0	0.01	0.01	0.04	0.64	0.89
Zm00001d004401	0	3.95112	0.8	0.1	0	PE	3.73	0.14	0.11	0.04	0.28	0.49	4.42	0.13	0.04	0.16	0.11	4.42	9.65
Zm00001d004416	5.09923e-296	2.53682	0.284	0.128	1.52977e-292	SE	0	0.03	0.03	0.02	0.06	0.01	0.01	0.01	0.02	0.03	0.01	0.06	0.23
Zm00001d004437	2.64615e-24	1.03108	0.287	0.178	7.93846e-21	SCU	0.01	0.01	0	0.01	0	0.01	0.01	0	0.01	0	0	0.01	0.06
Zm00001d004438	0	5.8631	0.566	0.205	0	SE	0.45	0.13	0.43	0.55	0.11	0.47	0.31	0.17	0.14	1.58	0.98	1.58	5.32
Zm00001d004448	1.21019e-09	2.63617	0.262	0.157	3.63057e-06	PC	0.32	0.02	0.03	0.09	0.44	0.26	0.41	0.31	0.12	0.02	0.02	0.44	2.04
Zm00001d004451	7.30051e-117	4.21263	0.495	0.053	2.19015e-113	PE	0.03	0	0	0	0	0.05	0.09	0	0	0	0	0.09	0.17
Zm00001d004473	4.57841e-09	1.39325	1	0.307	1.37352e-05	ESR	0.98	0.57	0.98	2.16	2.22	1.11	1.51	2.66	5.08	0.57	0.41	5.08	18.25
Zm00001d004480	8.57129e-22	6.19311	0.335	0.017	2.57139e-18	PC	0	0.03	0	0	0	0.2	0	0.01	0	0	0	0.2	0.24
Zm00001d004676	3.13786e-07	1.13234	0.34	0.144	0.000941359	CZ	0.01	0.02	0.14	0.04	0	0	0.03	0	0	0.07	0.05	0.14	0.36
Zm00001d004689	1.89446e-89	1.88316	0.144	0.099	5.68339e-86	SCU	0.23	0	0.02	0.01	0	0.01	0.07	0.18	0.05	0	0.01	0.23	0.58
Zm00001d004731	1.51633e-07	0.60826	0.43	0.104	0.000454898	AL	0.06	0.07	0	0	0.17	0.38	0.16	0.03	0.02	0.01	0.01	0.38	0.91
Zm00001d004751	1.61041e-44	3.65904	0.235	0.215	4.83123e-41	SE	0.1	0.15	0.15	0.09	0.11	0.17	0.11	0.13	0.08	0.16	0.11	0.17	1.36
Zm00001d004758	3.27574e-76	4.77721	0.558	0.102	9.82722e-73	PC	0.06	0.03	0.01	0.04	0.39	0.65	0.34	0.04	0.06	0.01	0.01	0.65	1.64
Zm00001d004762	0.00183992	3.68302	0.275	0.087	1	BETL	0	0.06	0	0.03	0	0.18	0.01	0.05	0.02	0	0	0.18	0.35
Zm00001d004784	6.36941e-09	1.59838	0.523	0.158	1.91082e-05	BETL	0.01	0	0.01	0	0	0	0	0	0.01	0.01	0	0.01	0.04
Zm00001d004805	3.87176e-128	8.12362	0.963	0.055	1.16153e-124	BETL	0.03	5.95	0.27	0.04	0.11	0.54	0.02	0.01	0.04	0	0.01	5.95	7.02
Zm00001d004817	0	5.29319	0.924	0.115	0	SCU	0.01	0.1	0.17	0.7	1.83	0.12	0.18	0.42	1.66	0.02	0.04	1.83	5.25
Zm00001d004843	8.18557e-249	3.49454	0.601	0.075	2.45567e-245	PE	0.08	0.01	0	0	0.06	0.22	0.16	0.03	0.01	0	0.01	0.22	0.58
Zm00001d004877	5.9267e-20	1.31669	0.124	0.148	1.77801e-16	EAS	0.01	0	0.02	0.01	0	0	0.01	0.01	0	0.01	0	0.02	0.07
Zm00001d004921	1.76246e-20	0.268524	0.087	0.167	5.28737e-17	CZ	0	0	0	0.01	0	0	0	0	0	0.01	0	0.01	0.02
Zm00001d004931	7.33303e-159	1.95315	0.73	0.335	2.19991e-155	SCU	3.1	2.36	1.19	3	2.61	1.13	1.26	1.04	2.38	0.61	0.93	3.1	19.61
Zm00001d004978	3.63543e-08	0.429284	0.205	0.151	0.000109063	PE	0	0	0.02	0.01	0	0.01	0	0	0	0	0	0.02	0.04
Zm00001d005016	0	5.41478	0.977	0.185	0	SCU	0.31	0.23	0.53	1.53	0.78	0.43	0.75	2.27	4.43	0.3	0.19	4.43	11.75
Zm00001d005017	2.93089e-62	2.48076	0.431	0.185	8.79267e-59	CZ	0	0	0.01	0	0	0	0	0	0	0	0	0.01	0.01
Zm00001d005018	5.84961e-187	3.43609	0.61	0.186	1.75488e-183	PE	0.18	0.04	0.06	0.05	0.5	0.29	0.81	0.12	0.05	0.19	0.09	0.81	2.38
Zm00001d005028	4.98903e-127	4.3227	0.284	0.12	1.49671e-123	SE	0.01	0.04	0.12	0.17	0	0.02	0.01	0.01	0.01	0.13	0.06	0.17	0.58
Zm00001d005037	4.08172e-17	4.78071	0.323	0.064	1.22452e-13	PC	0	0	0	0	0	0.06	0.02	0	0	0	0	0.06	0.08
Zm00001d005051	0	0.365369	0.117	0.111	0	SE	0.01	0	0	0	0.06	0.02	0.01	0	0	0	0	0.06	0.1
Zm00001d005063	1.81039e-86	0.745862	0.381	0.147	5.43116e-83	PE	0.01	0	0.02	0	0	0.01	0.01	0.01	0	0.01	0.01	0.02	0.08
Zm00001d005146	6.93341e-33	5.20996	0.418	0.178	2.08002e-29	PE	0.24	0.04	0.1	0.22	0.56	0.6	0.75	0.27	0.38	0.01	0.04	0.75	3.21
Zm00001d005158	0	4.89152	0.321	0.055	0	SE	0.05	0	0	0.01	0	0	0.02	0	0	0.08	0.02	0.08	0.18
Zm00001d005193	1.17786e-15	1.00007	0.299	0.149	3.53359e-12	PC	0.15	0.02	0.01	0.01	0	0.09	0.25	0.02	0.01	0.03	0.02	0.25	0.61
Zm00001d005230	7.33936e-260	0.266182	0.693	0.353	2.20181e-256	SE	83.7	2.81	30.55	13.73	1	2.97	44.37	1.56	2.08	89.14	144.95	144.95	416.86
Zm00001d005283	2.7222e-217	4.56889	0.952	0.232	8.16661e-214	EM	0.31	0.07	0.48	1.19	0.06	0.3	1.25	4.03	3.26	0.31	0.19	4.03	11.45
Zm00001d005324	0	4.08682	0.414	0.088	0	SE	0.01	0.01	0	0.01	0	0.01	0.02	0.01	0	0.04	0.01	0.04	0.12
Zm00001d005355	1.4089e-32	3.58827	0.452	0.108	4.22671e-29	CZ	0	0.01	0.05	0.01	0	0	0	0	0	0.01	0.01	0.05	0.09
Zm00001d005356	2.32749e-139	2.19029	0.242	0.125	6.98246e-136	SE	0.01	0.02	0.11	0.03	0	0.01	0.02	0.01	0.01	0.04	0.03	0.11	0.29
Zm00001d005391	8.28027e-34	2.8442	0.368	0.116	2.48408e-30	PE	0.05	0.02	0	0	0	0.15	0.25	0.01	0	0.01	0	0.25	0.49
Zm00001d005392	2.15868e-78	4.48626	0.469	0.05	6.47604e-75	PE	0.05	0	0	0	0	0.04	0.3	0	0	0.01	0	0.3	0.4
Zm00001d005394	0	3.77109	0.824	0.178	0	PE	0.77	0.3	0.46	0.72	1.33	2.25	2.67	0.5	1.25	0.24	0.17	2.67	10.66
Zm00001d005421	6.41352e-194	6.25467	0.867	0.212	1.92405e-190	PC	0.43	3.09	0.21	0.11	0.11	6.94	0.48	0.08	0.05	0.38	0.39	6.94	12.27
Zm00001d005460	1.536e-72	2.66089	0.278	0.226	4.60799e-69	SE	0.21	0.07	0.16	0.24	0.28	0.23	0.24	0.04	0.04	0.28	0.24	0.28	2.03
Zm00001d005542	0	4.31732	0.993	0.208	0	SCU	0.81	0.28	0.69	1.88	2.72	0.89	1.37	4	5.41	0.45	0.25	5.41	18.75
Zm00001d005620	2.58831e-110	0.667946	0.62	0.062	7.76494e-107	PC	0.01	9.44	0.33	0.08	0.11	1.23	0.04	0.02	0.05	0.01	0.01	9.44	11.33
Zm00001d005654	1.73279e-233	5.83266	0.388	0.168	5.19837e-230	SE	0.11	0.11	0.2	0.28	0	0.12	0.09	0	0.01	0.36	0.19	0.36	1.47
Zm00001d005658	0	4.82293	0.571	0.104	0	SE	0.08	0.01	0.05	0.02	0	0.04	0.03	0	0.03	0.15	0.07	0.15	0.48
Zm00001d005659	0	6.68143	0.964	0.139	0	SCU	0.14	0.12	0.25	0.77	0.06	0.38	0.54	1.3	4.18	0.06	0.09	4.18	7.89
Zm00001d005666	1.31289e-219	3.47376	0.278	0.116	3.93867e-216	SE	0.04	0.07	0.09	0.06	0	0.01	0.02	0	0	0.07	0.07	0.09	0.43
Zm00001d005698	0	4.44784	0.46	0.094	0	SE	0.04	0.11	0.1	0.2	0	0.04	0.05	0	0.02	0.43	0.12	0.43	1.11
Zm00001d005715	1.17699e-14	0.28563	0.155	0.123	3.53098e-11	PE	0.01	0	0.02	0.21	0.22	0.01	0.02	0.02	0.19	0.01	0.02	0.22	0.73
Zm00001d005766	3.23058e-16	1.63466	0.311	0.123	9.69173e-13	PE	0.01	0.01	0.01	0.01	0	0.08	0.03	0	0	0	0	0.08	0.15
Zm00001d005789	3.29587e-107	1.72944	0.5	0.221	9.88761e-104	PE	0.06	0.17	0.41	0.82	0.94	0.6	0.98	1.75	1.32	0.05	0.07	1.75	7.17
Zm00001d005790	6.19948e-42	3.7959	0.499	0.101	1.85984e-38	PC	0.03	0	0.01	0.01	0.06	0.24	0.16	0.02	0.11	0	0	0.24	0.64
Zm00001d005791	1.77224e-68	0.696219	0.647	0.308	5.31671e-65	CZ	0.36	0.65	1.81	2.35	2.06	1.21	1.48	2.82	2.65	0.53	0.34	2.82	16.26
Zm00001d005813	7.41691e-05	0.423451	0.363	0.093	0.222507	AL	0.05	0	0	0.01	0	0.01	0.12	0.01	0.01	0.01	0	0.12	0.22
Zm00001d005821	0	4.97213	0.408	0.034	0	SE	0	0	0	0	0	0	0.01	0.02	0	0.09	0.01	0.09	0.13
Zm00001d005822	0	3.02814	0.4	0.107	0	SE	0.01	0	0.01	0.01	0	0	0.02	0.04	0	0.02	0	0.04	0.11
Zm00001d005888	2.67081e-220	3.31269	0.597	0.158	8.01244e-217	PE	0.48	0.06	0.11	0.14	0	0.41	0.45	0.01	0.01	0.11	0.17	0.48	1.95
Zm00001d005895	2.88471e-117	8.77359	0.597	0.031	8.65413e-114	PC	0	0.06	0.01	0	0.11	1.05	0.01	0.03	0.02	0	0	1.05	1.29
Zm00001d005905	4.3993e-35	3.19088	0.41	0.139	1.31979e-31	CZ	0.03	0.24	0.31	1.01	0.22	0.06	0.04	0.03	0.05	0.01	0.01	1.01	2.01
Zm00001d005977	0	4.56855	0.485	0.088	0	SE	0.01	0	0.03	0.04	0	0.01	0.04	0	0.01	0.14	0.06	0.14	0.34
Zm00001d006010	9.75268e-210	6.32528	0.926	0.269	2.9258e-206	EM	0.58	0.25	0.34	0.37	0.06	0.75	0.96	2.65	1.76	0.35	0.54	2.65	8.61
Zm00001d006073	4.57348e-22	2.43668	0.415	0.175	1.37204e-18	CZ	0	0.01	0.02	0.01	0	0.01	0	0.01	0.01	0.01	0.01	0.02	0.09
Zm00001d006080	0	5.5664	0.985	0.201	0	SCU	0.58	0.33	1.04	2.48	1.06	0.91	1.28	4.29	6.04	0.52	0.33	6.04	18.86
Zm00001d006094	5.71206e-274	6.13681	0.986	0.145	1.71362e-270	PC	0.45	1.12	0.15	0.03	0.33	7.6	2.75	0.05	0.03	0.07	0.04	7.6	12.62
Zm00001d006096	1.0021e-34	1.39601	0.585	0.31	3.00631e-31	PC	0.24	0.54	0.39	0.57	0.78	1.35	0.56	0.38	0.35	0.55	0.29	1.35	6
Zm00001d006158	2.42739e-09	0.261088	0.305	0.128	7.28217e-06	EM	0.01	0.04	0.05	0.1	0	0.23	0.12	0.26	0.26	0.01	0.02	0.26	1.1
Zm00001d006160	5.81182e-52	1.99956	0.425	0.33	1.74355e-48	SE	0.52	0.44	3.69	1.61	0.56	0.77	0.88	2.04	1.12	2.45	1.39	3.69	15.47
Zm00001d006185	3.78259e-63	0.500182	0.564	0.325	1.13478e-59	PE	0.73	0.59	0.98	1.65	2.78	2.04	2.17	3.7	5.63	0.91	0.5	5.63	21.68
Zm00001d006195	6.09631e-212	5.16639	0.566	0.045	1.82889e-208	PE	0	0	0	0	0	0.01	0.07	0	0	0	0	0.07	0.08
Zm00001d006199	4.58737e-14	2.09612	0.423	0.163	1.37621e-10	PC	0.19	0.09	0.01	0.01	0.06	0.46	0.37	0.05	0.02	0.02	0.02	0.46	1.3
Zm00001d006211	2.54503e-57	3.54074	0.233	0.207	7.6351e-54	SE	0.15	0.01	0.04	0.23	0	0.08	0.18	0	0.01	0.16	0.2	0.23	1.06
Zm00001d006213	4.92128e-224	4.25266	0.974	0.297	1.47638e-220	EM	0.56	1.03	3.2	3.88	4.28	1.94	3.38	5.65	4.36	0.84	0.57	5.65	29.69
Zm00001d006220	0	5.18626	0.553	0.229	0	SE	0.75	0.61	1.62	1.16	0.28	0.57	0.6	0.44	0.36	2.49	1.3	2.49	10.18
Zm00001d006306	1.03484e-301	3.33637	0.481	0.248	3.10453e-298	SE	0.29	0.5	0.54	0.37	0	0.28	0.25	0.05	0.03	1.09	1.08	1.09	4.48
Zm00001d006351	6.13198e-41	0.899623	0.353	0.068	1.83959e-37	PE	0.01	0	0	0	0.11	0.08	0.01	0	0	0	0	0.11	0.21
Zm00001d006360	1.13309e-75	5.23551	0.486	0.193	3.39926e-72	PE	0.31	0.05	0.11	0.33	0.39	0.56	0.86	0.37	0.63	0.02	0.05	0.86	3.68
Zm00001d006364	0	1.83612	0.968	0.237	0	SCU	2.63	0.1	0.3	1.05	0.78	0.46	1.15	1.24	2.63	0.45	0.18	2.63	10.97
Zm00001d006374	5.21339e-08	0.508167	0.611	0.136	0.000156402	ESR	0.09	0.01	0.01	0	0.17	0.16	0.23	0.02	0.02	0.01	0.01	0.23	0.73
Zm00001d006402	0.000265836	1.13262	0.251	0.189	0.797508	CZ	0.02	0.04	0.08	0.02	0.06	0.02	0.01	0.01	0.01	0.05	0.02	0.08	0.34
Zm00001d006437	1.36493e-170	0.712653	0.125	0.198	4.09478e-167	VE	0.02	0.01	0.01	0.01	0.06	0.01	0.01	0.02	0.02	0.01	0.01	0.06	0.19
Zm00001d006446	7.13559e-139	4.86294	0.492	0.075	2.14068e-135	PE	0.01	0	0	0	0	0	0.04	0.01	0.01	0	0	0.04	0.07
Zm00001d006454	1.07916e-148	4.42953	0.806	0.255	3.23748e-145	PC	0.2	0.05	0.08	0.11	0.06	0.87	0.33	0.03	0.03	0.28	0.19	0.87	2.23
Zm00001d006458	7.0851e-14	0.88053	0.022	0.155	2.12553e-10	PC	0	0	0.01	0	0	0.01	0.01	0	0.01	0	0	0.01	0.04
Zm00001d006511	8.84699e-21	0.672644	0.266	0.112	2.6541e-17	PE	0.03	0.01	0.01	0.02	0	0.02	0.02	0	0.15	0	0.02	0.15	0.28
Zm00001d006534	9.1353e-110	2.44003	0.478	0.082	2.74059e-106	PE	0.04	0.03	0	0.01	0	0.09	0.05	0.01	0.01	0.01	0	0.09	0.25
Zm00001d006547	0	3.99546	0.86	0.234	0	SCU	0.2	0.48	0.86	2.06	2	1.74	1.33	3.41	3.02	0.37	0.24	3.41	15.71
Zm00001d006556	1.87286e-27	4.57133	0.337	0.076	5.61858e-24	PE	0	0	0	0	0	0.01	0.02	0	0	0	0	0.02	0.03
Zm00001d006573	5.76203e-151	1.58988	0.484	0.282	1.72861e-147	SE	1.35	2.08	6.28	2.52	1.56	1.3	1.14	1.14	0.82	2.98	2.34	6.28	23.51
Zm00001d006591	3.2044e-116	3.35944	0.278	0.188	9.6132e-113	SE	0.04	0.11	0.22	0.41	0.11	0.09	0.04	0.09	0.08	0.15	0.1	0.41	1.44
Zm00001d006606	1.80566e-267	3.91717	0.335	0.133	5.41698e-264	SE	0.02	0.06	0.12	0.15	0.11	0.04	0.02	0.03	0.04	0.09	0.07	0.15	0.75
Zm00001d006612	1.50851e-131	6.01144	0.823	0.093	4.52552e-128	AL	1.46	0.22	0.02	0	0	0.04	0.21	0.02	0.01	0.05	0.05	1.46	2.08
Zm00001d006623	3.94152e-128	4.18396	0.583	0.097	1.18246e-124	PE	0.15	0.02	0.02	0.04	0.17	0.1	0.41	0.08	0.09	0.01	0.01	0.41	1.1
Zm00001d006639	0	6.13802	0.628	0.044	0	PE	0.04	0	0	0	0	0.1	0.22	0	0.01	0.01	0	0.22	0.38
Zm00001d006646	0	6.00465	0.541	0.094	0	SE	0.04	0.28	0.21	0.17	0	0.04	0.05	0.01	0.02	0.32	0.12	0.32	1.26
Zm00001d006649	0	4.46668	0.394	0.1	0	SE	0.01	0.02	0.04	0.02	0	0.01	0.02	0	0	0.14	0.09	0.14	0.35
Zm00001d006650	1.08939e-25	2.86916	0.418	0.369	3.26817e-22	SE	0.3	0.28	1.28	0.88	1.17	0.62	0.85	0.7	2.04	1.48	0.86	2.04	10.46
Zm00001d006657	3.47656e-14	4.49609	0.121	0.279	1.04297e-10	SE	0.14	0.13	0.08	0.21	0.39	0.23	0.18	0.36	0.38	0.18	0.06	0.39	2.34
Zm00001d006688	5.02432e-45	1.98846	0.47	0.147	1.5073e-41	PC	0.08	0.02	0.02	0.02	0	0.29	0.29	0.04	0.09	0.01	0.01	0.29	0.87
Zm00001d006713	0	7.25533	0.549	0.166	0	SE	0.05	0.01	0.14	0.17	0.28	0.07	0.18	0.16	0.44	0.82	0.22	0.82	2.54
Zm00001d006725	5.22281e-30	0.603666	0.399	0.192	1.56684e-26	CZ	0.07	0.06	0.45	0.14	0.11	0.04	0.11	0.02	0.03	0.25	0.17	0.45	1.45
Zm00001d006750	5.44228e-89	2.38073	0.945	0.263	1.63268e-85	BETL	7.99	17.97	14.67	12.69	1.06	4.33	2.32	1.28	1.64	1.6	5.98	17.97	71.53
Zm00001d006753	1.18198e-168	4.95296	0.796	0.184	3.54595e-165	PC	1.48	3.43	0.37	0.33	0.17	6.32	0.83	0.09	0.9	0.18	0.1	6.32	14.2
Zm00001d006791	6.99504e-99	7.5729	0.894	0.05	2.09851e-95	BETL	0	3.61	0.08	0.03	0.33	0.39	0.02	0.01	0.01	0.01	0.01	3.61	4.5
Zm00001d006796	2.55703e-09	3.60584	1	0.291	7.6711e-06	ESR	3.38	0.66	1.58	4.51	9.33	2.22	4.43	10.43	12.72	1.22	0.54	12.72	51.02
Zm00001d006828	0	2.174	0.448	0.14	0	SE	0.01	0.03	0.08	0.03	0.06	0.04	0.1	0.08	0.22	0.04	0.01	0.22	0.7
Zm00001d006866	2.37205e-08	0.913099	1	0.271	7.11614e-05	ESR	0.34	0.18	0.32	0.88	1.33	0.31	0.47	1.53	1.81	0.06	0.11	1.81	7.34
Zm00001d006916	5.93185e-299	4.76805	0.401	0.209	1.77956e-295	SE	0.23	0.4	0.31	0.31	0.33	0.25	0.12	0.08	0.09	0.38	0.27	0.4	2.77
Zm00001d006944	1.25481e-37	2.63336	0.716	0.172	3.76443e-34	BETL	0.09	0.5	0.05	0.2	0.06	0.14	0.12	0.03	0.02	0.04	0.04	0.5	1.29
Zm00001d006947	0.00589925	1.71537	0.056	0.144	1	ESR	0.01	0.02	0.01	0.02	0.06	0	0	0	0	0.03	0	0.06	0.15
Zm00001d006948	9.09446e-33	0.515754	0.207	0.103	2.72834e-29	CZ	0	0	0.01	0	0.11	0.01	0	0	0	0.03	0	0.11	0.16
Zm00001d007027	0	10.0864	0.568	0.071	0	SE	0.04	0.14	0.14	0.15	0	0.06	0.03	0.05	0.05	0.84	0.09	0.84	1.59
Zm00001d007077	0	5.01342	0.507	0.235	0	SE	0.27	0.84	0.64	0.46	0.33	0.61	0.28	0.11	0.11	0.88	0.48	0.88	5.01
Zm00001d007093	1.38727e-16	0.646188	0.261	0.207	4.16181e-13	PE	0.01	0.02	0.06	0.02	0.22	0.03	0.02	0.02	0.03	0.02	0.01	0.22	0.46
Zm00001d007167	1.64404e-91	4.15159	0.507	0.102	4.93211e-88	PC	0.01	0	0	0.01	0	0.04	0.03	0	0	0	0	0.04	0.09
Zm00001d007180	2.83185e-123	5.4799	0.71	0.102	8.49556e-120	PC	0.11	0.19	0.09	0.22	0.11	1.78	0.64	0.06	0.02	0.01	0.03	1.78	3.26
Zm00001d007187	5.58772e-136	3.17254	0.851	0.212	1.67632e-132	AL	9.56	128.41	5.17	1.41	2.17	17.66	1.88	0.34	0.62	0.83	0.92	128.41	168.97
Zm00001d007255	3.81205e-58	5.85921	0.507	0.052	1.14362e-54	PC	0.01	0.3	0.01	0	0	1.21	0.02	0.05	0.01	0	0	1.21	1.61
Zm00001d007259	1.6614e-133	1.45184	0.26	0.161	4.98421e-130	SE	0.02	0.01	0.05	0.04	0	0.01	0	0	0	0.03	0.03	0.05	0.19
Zm00001d007299	7.71485e-229	4.10877	1	0.242	2.31446e-225	AL	72.7	1.37	1.74	1.15	1.39	4.19	16.34	0.33	0.82	9.35	3.41	72.7	112.79
Zm00001d007310	5.62278e-126	7.91612	0.959	0.045	1.68683e-122	BETL	0.01	3.25	0.13	0.02	0.06	0.25	0.01	0.01	0.01	0	0	3.25	3.75
Zm00001d007329	9.89176e-06	2.39107	0.237	0.079	0.0296753	PC	0	0	0	0	0	0.03	0.03	0	0	0	0	0.03	0.06
Zm00001d007341	2.77773e-159	2.9849	0.554	0.117	8.33318e-156	PE	0.01	0.03	0.01	0	0	0.08	0.05	0.15	0.06	0.01	0	0.15	0.4
Zm00001d007365	9.93874e-05	1.44665	0.139	0.137	0.298162	AL	0.37	0.06	0.39	4.43	0.11	0.05	0.08	0.05	0.32	0.03	0.17	4.43	6.06
Zm00001d007411	8.44198e-09	0.840242	0.478	0.196	2.53259e-05	EM	0.26	0.02	0.04	0.15	0	0.02	0.16	0.7	0.37	0.06	0.03	0.7	1.81
Zm00001d007443	1.33182e-137	5.24479	1	0.118	3.99545e-134	BETL	0.08	37.15	2.61	0.45	0.72	3.25	0.15	0.04	0.15	0.08	0.04	37.15	44.72
Zm00001d007444	5.04361e-114	0.527743	0.681	0.108	1.51308e-110	PC	0.07	34.72	1.69	0.28	0.94	3.35	0.14	0.06	0.12	0.05	0.05	34.72	41.47
Zm00001d007447	3.97901e-138	6.29037	0.995	0.124	1.1937e-134	BETL	0.08	30	1.94	0.43	0.61	2.67	0.13	0.05	0.2	0.05	0.05	30	36.21
Zm00001d007466	2.47289e-133	9.11037	0.982	0.098	7.41866e-130	BETL	0.06	13.39	0.4	0.15	2.78	1.03	0.06	0.04	0.12	0.02	0.02	13.39	18.07
Zm00001d007470	1.72934e-137	9.3056	0.991	0.09	5.18801e-134	BETL	0.08	17.56	0.59	0.1	1.44	1.67	0.09	0.02	0.07	0.03	0.03	17.56	21.68
Zm00001d007471	1.23718e-132	10.934	0.982	0.076	3.71154e-129	BETL	0.06	15.96	0.42	0.06	0.94	1.23	0.06	0.02	0.03	0.02	0.02	15.96	18.82
Zm00001d007504	3.73795e-131	7.84507	0.968	0.052	1.12139e-127	BETL	0.01	6.27	0.19	0.04	0.33	0.48	0.01	0	0.03	0.01	0.01	6.27	7.38
Zm00001d007529	3.85154e-28	2.51487	0.445	0.181	1.15546e-24	CZ	0.01	0.01	0.06	0.02	0	0	0.01	0	0.01	0.02	0.01	0.06	0.15
Zm00001d007624	2.33748e-25	6.78952	0.397	0.04	7.01245e-22	PC	0	0	0	0	0	0.47	0.03	0	0	0	0	0.47	0.5
Zm00001d007654	3.36751e-62	8.32186	0.78	0.045	1.01025e-58	BETL	0	0.87	0.03	0.01	0	0.13	0	0.01	0	0	0	0.87	1.05
Zm00001d007679	2.18205e-208	1.36296	0.227	0.154	6.54616e-205	SE	0.01	0.03	0.12	0.02	0	0.01	0.01	0	0	0.02	0.02	0.12	0.24
Zm00001d007687	1.22541e-75	6.15389	0.505	0.057	3.67622e-72	PC	0	0	0.01	0	0	0.25	0.03	0.06	0.04	0	0	0.25	0.39
Zm00001d007718	3.79904e-19	2.43192	0.285	0.15	1.13971e-15	EM	0.11	0	0.01	0.01	0	0	0.23	0.22	0.02	0.02	0.01	0.23	0.63
Zm00001d007753	1.83111e-89	3.25959	0.493	0.261	5.49332e-86	PE	2.04	0.13	0.35	0.76	0	0.16	1.8	0.04	0.03	0.81	0.79	2.04	6.91
Zm00001d007765	5.35573e-124	3.97866	0.65	0.212	1.60672e-120	CZ	0.06	2.96	1.91	0.25	0.22	0.36	0.08	0.02	0.04	0.55	0.39	2.96	6.84
Zm00001d007766	9.66975e-43	7.04076	0.51	0.099	2.90092e-39	EM	0.02	0.01	0.02	0.03	0	0.01	0.13	0.46	0.09	0	0.01	0.46	0.78
Zm00001d007827	4.1461e-286	6.50572	0.767	0.171	1.24383e-282	SCU	0	0.19	0.33	0.68	0.33	0.25	0.2	0.4	1.26	0.04	0.05	1.26	3.73
Zm00001d007842	2.79797e-08	2.75948	0.5	0.105	8.39391e-05	EM	0	0.01	0.05	0.06	0.06	0.26	0.1	0.66	0.36	0.01	0.01	0.66	1.58
Zm00001d007901	3.78408e-257	2.58966	0.674	0.22	1.13522e-253	PE	0.44	0.46	0.48	0.59	0.33	3.17	1.63	0.51	1.05	0.19	0.12	3.17	8.97
Zm00001d007903	1.21956e-100	6.22121	0.654	0.121	3.65868e-97	PC	0.05	0.28	0.03	0.03	0.28	1.05	0.21	0.13	0.11	0.01	0.01	1.05	2.19
Zm00001d007949	4.67655e-19	0.74988	0.356	0.054	1.40296e-15	PE	0	0.03	0	0	0	0.65	0.09	0	0	0	0	0.65	0.77
Zm00001d007952	8.89607e-17	5.40177	0.61	0.045	2.66882e-13	BETL	0.01	1.03	0.03	0.01	0.67	0.16	0.01	0	0.01	0	0	1.03	1.93
Zm00001d007967	2.09814e-08	2.91936	0.275	0.12	6.29443e-05	BETL	0.01	0.03	0.01	0.02	0	0.02	0.01	0	0	0	0	0.03	0.1
Zm00001d007977	1.26802e-05	0.545903	0.063	0.171	0.0380406	PC	0.01	0.01	0.01	0.02	0	0	0.01	0	0	0.01	0	0.02	0.07
Zm00001d007987	1.14037e-220	3.76153	0.32	0.105	3.4211e-217	SE	0.01	0.01	0	0	0	0	0.01	0	0.02	0.06	0.03	0.06	0.14
Zm00001d008007	7.32813e-13	0.366992	0.294	0.144	2.19844e-09	PC	0.01	0.03	0.05	0.08	0.94	0.17	0.17	0.83	0.65	0.01	0.01	0.94	2.95
Zm00001d008073	7.60404e-16	2.1068	0.115	0.168	2.28121e-12	PC	0.01	0	0	0.01	0	0.03	0.04	0.01	0.02	0.01	0.01	0.04	0.14
Zm00001d008142	0.00106026	0.462451	0.276	0.183	1	CZ	0	0.01	0.01	0	0	0	0	0	0	0.02	0.01	0.02	0.05
Zm00001d008178	4.70267e-18	1.04284	0.408	0.212	1.4108e-14	PE	0.47	0.24	0.09	0.13	0.22	0.92	0.45	0.21	0.17	0.13	0.1	0.92	3.13
Zm00001d008189	6.60532e-17	2.30932	0.427	0.109	1.98159e-13	BETL	0.04	0.55	0.03	0.05	0.72	1.32	0.24	0.13	0.1	0.02	0.01	1.32	3.21
Zm00001d008200	2.61034e-27	1.9456	0.491	0.133	7.83103e-24	PC	0.11	0.01	0.01	0	0.06	0.78	0.48	0.02	0.01	0	0.01	0.78	1.49
Zm00001d008210	4.92853e-34	3.59446	0.423	0.069	1.47856e-30	PE	0.01	0	0	0	0	0.06	0.07	0.01	0	0	0	0.07	0.15
Zm00001d008241	0	8.4531	0.967	0.162	0	SCU	0.78	0.13	0.26	1.38	0.17	0.23	0.56	0.68	4.44	0.17	0.13	4.44	8.93
Zm00001d008268	7.78477e-110	4.25487	0.977	0.333	2.33543e-106	BETL	2.05	6.29	1.16	1.88	3.83	6.03	1.93	2.59	2.92	0.8	0.41	6.29	29.89
Zm00001d008288	0	3.30451	0.461	0.117	0	SE	0.01	0.06	0.06	0.01	0	0.03	0.02	0.02	0.01	0.12	0.05	0.12	0.39
Zm00001d008307	1.78051e-141	4.16193	0.267	0.176	5.34153e-138	SE	0.08	0.29	0.19	0.19	0.11	0.25	0.08	0.03	0.04	0.22	0.09	0.29	1.57
Zm00001d008308	2.29606e-285	3.47049	0.35	0.115	6.88817e-282	SE	0.02	0.02	0.05	0.01	0	0.01	0.01	0	0	0.06	0.02	0.06	0.2
Zm00001d008312	2.29754e-66	5.87098	0.495	0.053	6.89262e-63	PC	0	0	0	0	0	0.26	0.02	0.1	0.03	0	0	0.26	0.41
Zm00001d008338	6.58352e-126	1.12746	0.322	0.23	1.97506e-122	SE	0.01	0	0.05	0.03	0.11	0.02	0.02	0.02	0.02	0.02	0.01	0.11	0.31
Zm00001d008399	1.80507e-24	2.77751	0.38	0.122	5.41521e-21	PE	0.02	0.01	0	0	0	0.07	0.04	0.01	0	0	0	0.07	0.15
Zm00001d008403	0	2.48285	0.713	0.291	0	SE	6.15	2.91	6.43	5.64	0.33	1.17	2.74	0.18	0.32	11.5	9.96	11.5	47.33
Zm00001d008412	0.000247944	0.859332	0.262	0.19	0.743832	CZ	0	0.04	0.14	0.04	0	0.01	0.03	0	0	0.06	0.05	0.14	0.37
Zm00001d008446	0	8.90696	0.97	0.18	0	SCU	0.76	0.24	0.59	1.3	0	0.49	0.92	0.8	6.13	0.42	0.22	6.13	11.87
Zm00001d008465	1.67157e-85	1.67686	0.278	0.122	5.01471e-82	PE	0	0	0.01	0	0	0	0	0	0	0.01	0	0.01	0.02
Zm00001d008477	0.00742304	2.04244	0.182	0.18	1	PC	0.01	0	0	0	0	0.01	0	0	0	0	0	0.01	0.02
Zm00001d008495	9.32372e-202	1.67027	0.583	0.153	2.79711e-198	PE	0.37	0.32	0.08	0.22	0.61	1.02	0.53	0.23	0.16	0.03	0.03	1.02	3.6
Zm00001d008528	1.62186e-68	1.26562	0.381	0.094	4.86559e-65	PE	0.01	0.01	0	0	0.17	0.11	0.02	0	0	0	0	0.17	0.32
Zm00001d008529	3.66934e-68	0.618436	0.134	0.277	1.1008e-64	SE	0.55	0.09	0.01	0.04	0.06	0.76	0.68	0.14	0.17	0.08	0.02	0.76	2.6
Zm00001d008530	5.96536e-197	0.584788	0.694	0.22	1.78961e-193	PE	0.13	0.21	0.24	0.5	2.78	0.64	0.57	0.6	1.96	0.05	0.08	2.78	7.76
Zm00001d008545	6.75726e-39	2.02898	0.414	0.173	2.02718e-35	CZ	0.01	0.01	0.09	0.02	0	0	0	0.01	0	0.05	0.03	0.09	0.22
Zm00001d008548	0.00610348	2.48223	0.44	0.134	1	AL	0.16	0	0	0	0	0	0.21	0.02	0	0.01	0.02	0.21	0.42
Zm00001d008580	1.05066e-07	0.831731	0.378	0.171	0.000315198	AL	0	0	0.02	0	0	0	0	0	0	0.01	0	0.02	0.03
Zm00001d008604	3.11752e-157	1.92543	0.615	0.171	9.35255e-154	PE	0.41	0.84	0.13	0.16	0.44	0.99	0.6	0.1	0.11	0.08	0.07	0.99	3.93
Zm00001d008620	2.64851e-206	7.28248	0.975	0.332	7.94554e-203	AL	159.4	15.05	31.22	51.37	1.72	21.93	62.45	28.25	79.5	20.67	24.32	159.4	495.88
Zm00001d008624	8.1252e-187	4.31669	0.293	0.125	2.43756e-183	SE	0.06	0.02	0.07	0.08	0	0.04	0.04	0.01	0.02	0.17	0.17	0.17	0.68
Zm00001d008628	1.62316e-59	3.62017	0.456	0.057	4.86947e-56	PE	0.07	0.02	0	0	0	0.16	0.28	0.01	0.01	0.01	0	0.28	0.56
Zm00001d008651	0	5.56564	0.605	0.189	0	SE	0.27	0.39	0.57	0.28	0.33	0.31	0.22	0.02	0.04	1.37	0.68	1.37	4.48
Zm00001d008662	3.1821e-11	1.50315	0.221	0.204	9.54631e-08	VE	0	0	0	0	0	0	0	0	0	0.01	0.01	0.01	0.02
Zm00001d008669	1.25465e-59	0.90003	0.637	0.293	3.76395e-56	CZ	0.19	0.35	1.36	1.61	0.83	0.5	0.76	1.35	1.37	0.19	0.18	1.61	8.69
Zm00001d008674	5.01415e-96	9.05522	0.872	0.037	1.50425e-92	BETL	0	1.64	0.04	0	0.06	0.1	0.01	0	0.01	0	0	1.64	1.86
Zm00001d008749	4.74553e-20	4.48897	0.434	0.122	1.42366e-16	PC	0.09	0.23	0.02	0.03	0.17	0.93	0.24	0.1	0.06	0.01	0.01	0.93	1.89
Zm00001d008756	0	4.60525	0.372	0.113	0	SE	0.06	0	0.05	0.06	0	0.11	0.08	0.02	0.1	0.14	0.04	0.14	0.66
Zm00001d008800	6.92574e-267	4.57596	0.327	0.131	2.07772e-263	SE	0.03	0.21	0.14	0.14	0.06	0.04	0.03	0.1	0.06	0.14	0.06	0.21	1.01
Zm00001d008837	0	3.92516	0.28	0.028	0	SE	0	0	0	0.02	0	0	0	0	0	0.02	0	0.02	0.04
Zm00001d008841	0	5.20897	0.355	0.045	0	SE	0.01	0	0.01	0.01	0	0	0	0	0	0.06	0.01	0.06	0.1
Zm00001d008843	7.82798e-17	1.99668	0.36	0.181	2.34839e-13	PC	0.1	0.07	0.06	0.05	4.83	0.12	0.14	0.14	0.11	0.01	0.03	4.83	5.66
Zm00001d008866	9.52964e-72	0.634312	0.136	0.11	2.85889e-68	SCU	0	0.02	0.04	0.01	0	0.01	0	0.01	0.02	0.01	0	0.04	0.12
Zm00001d008869	1.00769e-46	3.82347	0.604	0.126	3.02308e-43	EM	0.01	0.03	0.01	0.03	0.44	0.02	0.04	0.13	0.06	0	0	0.44	0.77
Zm00001d008882	1.18668e-132	1.86177	0.523	0.066	3.56005e-129	PE	0.09	0.54	0.03	0.01	0	1.54	0.61	0.01	0.01	0.01	0.01	1.54	2.86
Zm00001d008898	2.49707e-120	8.49398	0.977	0.305	7.49121e-117	BETL	0.33	5.95	0.86	0.27	4	0.74	0.5	0.05	0.11	0.69	0.7	5.95	14.2
Zm00001d008909	5.34743e-196	4.17162	0.549	0.052	1.60423e-192	PE	0.04	0.01	0.01	0	0	0.15	0.16	0	0	0	0	0.16	0.37
Zm00001d008925	0	8.16982	0.814	0.104	0	PE	0.5	0.02	0.06	0.02	0.61	1.22	3.23	0.05	0.01	0.13	0.11	3.23	5.96
Zm00001d008934	8.60669e-38	4.69858	0.43	0.049	2.58201e-34	PE	0.01	0	0	0	0	0.03	0.12	0.01	0	0	0	0.12	0.17
Zm00001d008939	1.15236e-159	3.56181	0.525	0.06	3.45709e-156	PE	0.05	0.13	0.01	0	0.06	1.78	0.74	0.03	0.01	0.01	0.01	1.78	2.83
Zm00001d008952	2.03765e-10	0.621038	0.211	0.082	6.11294e-07	BETL	0	0.02	0.02	0.02	4.11	0.02	0.04	0.08	0.02	0	0	4.11	4.33
Zm00001d008961	1.00074e-191	6.63024	0.763	0.069	3.00222e-188	PC	0.01	0.12	0.03	0.02	0.06	0.78	0.13	0	0.01	0	0	0.78	1.16
Zm00001d009010	8.11601e-16	2.62115	0.264	0.248	2.4348e-12	SE	0.11	0.01	0.15	0.2	0.06	0.02	0.13	0	0.01	0.4	0.18	0.4	1.27
Zm00001d009075	5.23494e-16	0.428428	0.101	0.192	1.57048e-12	BETL	0	0.02	0.07	0	0	0.01	0.01	0	0	0.03	0.02	0.07	0.16
Zm00001d009077	0	7.14576	0.529	0.184	0	SE	0.16	0.37	0.23	0.33	0.11	0.26	0.18	0.19	0.16	0.56	0.2	0.56	2.75
Zm00001d009146	0	0.754484	0.873	0.2	0	PE	0.79	0.24	0.43	0.74	5	4.79	3	1.63	1.95	0.36	0.14	5	19.07
Zm00001d009193	1.8114e-244	3.63556	0.369	0.146	5.43421e-241	SE	0.14	0.1	0.05	0.05	0.06	0.16	0.14	0.02	0.02	0.23	0.18	0.23	1.15
Zm00001d009220	0.00163395	0.349454	0.468	0.149	1	EAS	0.01	0.04	0.08	0.03	0	0.01	0.01	0	0	0.01	0.01	0.08	0.2
Zm00001d009244	1.30607e-301	2.25555	0.316	0.102	3.91822e-298	SE	0	0	0.01	0.03	0	0	0	0.01	0	0.05	0.04	0.05	0.14
Zm00001d009292	2.33438e-117	0.311887	0.52	0.246	7.00314e-114	VE	0.41	1	6.3	2.4	0.17	0.43	0.64	0.07	0.09	3.21	5	6.3	19.72
Zm00001d009309	0	4.97498	0.7	0.19	0	SE	0.23	0.13	0.51	0.65	0.11	0.3	0.43	0.54	1.83	0.93	0.34	1.83	6
Zm00001d009328	0	4.27239	0.433	0.065	0	SE	0.02	0.05	0.02	0.02	0	0.02	0.01	0	0.01	0.07	0.03	0.07	0.25
Zm00001d009336	7.29863e-27	1.72561	0.423	0.153	2.18959e-23	CZ	0.01	0.03	0.24	0.06	0	0.01	0.02	0	0.01	0.11	0.09	0.24	0.58
Zm00001d009377	3.64178e-146	3.16155	0.865	0.15	1.09253e-142	EM	0.01	0.05	0.05	0.24	1.56	0.06	0.14	0.88	0.98	0.01	0.03	1.56	4.01
Zm00001d009402	2.96299e-41	3.31695	0.418	0.119	8.88897e-38	PE	0	0	0	0.03	0	0	0.05	0.01	0	0.01	0	0.05	0.1
Zm00001d009415	8.01665e-75	1.59998	0.379	0.321	2.405e-71	SE	0.13	0.35	1.23	0.33	0.11	0.18	0.11	0.16	0.53	0.46	0.5	1.23	4.09
Zm00001d009431	0	2.20338	0.633	0.321	0	SE	5.46	13.11	15.91	15.9	1.72	3.4	2.8	0.63	0.97	14.22	12.52	15.91	86.64
Zm00001d009487	2.93061e-23	0.672856	0.524	0.32	8.79182e-20	PC	0.34	0.08	0.29	0.34	0	0.53	0.23	0.02	0.47	0.32	0.32	0.53	2.94
Zm00001d009490	8.59476e-10	2.94085	0.356	0.071	2.57843e-06	PE	0.02	0	0	0	0	0.01	0.02	0.01	0	0	0	0.02	0.06
Zm00001d009542	7.15288e-18	1.5386	0.397	0.179	2.14587e-14	CZ	0.02	0.06	0.15	0.06	0.06	0.04	0.03	0	0.01	0.06	0.04	0.15	0.53
Zm00001d009557	2.23836e-220	4.20092	0.284	0.161	6.71507e-217	SE	0.11	0.04	0.14	0.39	0	0.02	0.07	0	0.02	0.14	0.11	0.39	1.04
Zm00001d009578	0	4.4185	0.612	0.215	0	SE	1.06	0.81	0.61	0.76	1.11	1.55	0.74	0.23	0.36	2.52	1.24	2.52	10.99
Zm00001d009583	6.08302e-148	1.65666	0.678	0.144	1.82491e-144	CZ	0.01	0.12	0.19	0.15	0.06	0.02	0.02	0.01	0.01	0.13	0.03	0.19	0.75
Zm00001d009603	9.10335e-08	0.859323	0.518	0.102	0.0002731	BETL	0.07	0.19	0.02	0.01	0	0.66	0.08	0.03	0.02	0	0	0.66	1.08
Zm00001d009631	4.86196e-150	5.90108	0.722	0.129	1.45859e-146	PC	0.08	0.22	0.02	0.07	0.28	0.89	0.16	0.17	0.04	0.01	0.02	0.89	1.96
Zm00001d009646	0	3.39818	0.725	0.238	0	VE	3.5	0.02	0.47	0.18	0	0.07	0.97	0.02	0.01	1.08	2.29	3.5	8.61
Zm00001d009686	7.88442e-18	3.00827	0.366	0.076	2.36533e-14	PC	0.01	0.15	0	0	0	0.12	0.02	0.03	0.04	0	0	0.15	0.37
Zm00001d009700	1.44094e-201	4.7998	0.703	0.324	4.32282e-198	PE	0.61	0.24	0.27	0.21	0.06	1.35	1.32	0.58	1.39	0.33	0.25	1.39	6.61
Zm00001d009702	2.61104e-81	2.66706	0.881	0.227	7.83313e-78	BETL	0.52	1.71	0.45	0.43	0.06	2.6	0.69	0.02	0.04	0.26	0.3	2.6	7.08
Zm00001d009751	6.37419e-31	1.73974	0.206	0.173	1.91226e-27	SE	0.02	0.04	0.1	0.03	0	0.03	0.02	0.01	0.02	0.05	0.04	0.1	0.36
Zm00001d009759	6.65367e-55	4.90421	0.748	0.141	1.9961e-51	EAS	0.01	0.02	0.02	0.09	0	0.01	0.03	0.01	0.01	0	0	0.09	0.2
Zm00001d009797	5.07567e-142	6.28065	0.769	0.297	1.5227e-138	PC	2	4.03	0.56	0.56	0.44	12.48	1.56	0.28	0.27	4.19	2.36	12.48	28.73
Zm00001d009873	2.59297e-07	1.08869	0.351	0.137	0.000777892	CZ	0.01	0.04	0.22	0.03	0	0.02	0.01	0	0.01	0.11	0.06	0.22	0.51
Zm00001d009923	0	5.17666	0.287	0.076	0	SE	0.05	0	0	0.02	0	0	0.02	0.01	0.01	0.13	0.01	0.13	0.25
Zm00001d009939	1.5111e-76	4.04542	0.497	0.068	4.53329e-73	PC	0.02	0.01	0	0	0	0.08	0.04	0	0	0	0	0.08	0.15
Zm00001d009958	2.30298e-11	1.92231	0.229	0.15	6.90893e-08	CZ	0	0	0.01	0	0	0	0	0	0	0.01	0.01	0.01	0.03
Zm00001d009964	2.86576e-130	1.29752	0.213	0.192	8.59729e-127	SE	0	0.01	0.02	0	0	0	0	0	0	0.02	0.01	0.02	0.06
Zm00001d010025	7.49001e-103	0.312842	0.308	0.284	2.247e-99	SE	0.16	1.42	1.31	0.39	0.06	0.19	0.13	0.01	0.02	0.6	0.78	1.42	5.07
Zm00001d010031	0	7.03311	0.651	0.112	0	SE	0.09	0.02	0.42	0.07	0	0.03	0.14	0.01	0.01	2.09	0.57	2.09	3.45
Zm00001d010052	0	4.14389	0.39	0.072	0	SE	0.02	0.02	0	0	0	0.02	0.04	0	0	0.09	0.03	0.09	0.22
Zm00001d010056	1.9162e-10	1.21565	1	0.322	5.7486e-07	ESR	1.64	0.31	0.9	2.05	1.89	1.08	1.26	1.88	4.41	0.59	0.61	4.41	16.62
Zm00001d010130	3.15702e-30	1.09976	0.564	0.141	9.47107e-27	EAS	0	0.01	0.01	0	0	0	0.01	0	0	0	0	0.01	0.03
Zm00001d010137	1.39058e-05	1.9054	0.393	0.105	0.0417173	AL	0.06	0.01	0	0	0	0.07	0.13	0	0	0	0	0.13	0.27
Zm00001d010146	1.54761e-06	1.21789	0.459	0.177	0.00464284	EAS	0	0.01	0.02	0.01	0	0.01	0.01	0.01	0.01	0.01	0.01	0.02	0.1
Zm00001d010149	1.02351e-19	1.43446	0.142	0.25	3.07052e-16	BETL	0	0.01	0.04	0.01	0	0	0.01	0.01	0.01	0.02	0.01	0.04	0.12
Zm00001d010171	9.45425e-22	4.12663	0.307	0.263	2.83628e-18	SCU	1.55	0.15	0.16	1.23	1.67	0.52	1.12	0.57	1.33	0.2	0.1	1.67	8.6
Zm00001d010193	0	1.44585	0.325	0.078	0	SE	0	0.05	0	0	0	0.02	0	0	0	0.01	0	0.05	0.08
Zm00001d010212	6.16338e-15	1.7916	0.133	0.154	1.84901e-11	EAS	0	0	0	0.04	0	0	0.01	0.04	0	0	0.01	0.04	0.1
Zm00001d010232	2.25517e-108	2.79001	0.486	0.063	6.76551e-105	PE	0.07	0.26	0.01	0	0.17	0.72	0.51	0.02	0.01	0.01	0.01	0.72	1.79
Zm00001d010233	3.77297e-81	4.81694	0.546	0.087	1.13189e-77	PC	0.02	0.11	0	0	0	0.34	0.19	0	0.01	0	0	0.34	0.67
Zm00001d010256	1.16564e-17	3.63591	0.555	0.135	3.49692e-14	BETL	0.01	0.22	0.01	0.01	0.06	0.04	0.02	0	0	0.03	0.01	0.22	0.41
Zm00001d010292	0.000618521	2.13377	0.271	0.16	1	CZ	0	0	0.05	0	0	0	0.01	0	0	0.01	0.01	0.05	0.08
Zm00001d010313	1.02536e-116	1.78578	0.399	0.109	3.07608e-113	PE	0.01	0.5	0.02	0	0.06	0.06	0.05	0	0	0	0	0.5	0.7
Zm00001d010321	1.41799e-196	5.46935	0.99	0.427	4.25396e-193	AL	40.35	0.68	8.53	4.27	0.67	1.65	10.32	1.86	1.17	15.85	23.23	40.35	108.58
Zm00001d010371	0	2.58486	0.74	0.335	0	VE	15.32	0.16	1.58	1.45	0.06	0.46	7.58	0.21	0.08	12.2	13.31	15.32	52.41
Zm00001d010393	3.83421e-14	1.47375	0.182	0.168	1.15026e-10	CZ	0	0	0.02	0.01	0	0	0	0.01	0	0.01	0.01	0.02	0.06
Zm00001d010399	1.09405e-39	1.71348	0.365	0.173	3.28216e-36	PE	0.1	0.15	0.01	0.01	0	0.05	0.07	0.02	0.04	0.03	0.01	0.15	0.49
Zm00001d010425	2.00851e-240	2.90695	0.915	0.326	6.02553e-237	CZ	2.28	2.93	7.84	3.17	0.89	1.64	1.43	0.77	0.7	4.51	3.29	7.84	29.45
Zm00001d010434	3.01721e-05	2.85542	0.337	0.205	0.0905164	PC	0.05	0.12	0.27	0.39	0	0.26	0.28	0.13	2	0.03	0.05	2	3.58
Zm00001d010521	3.14852e-19	7.0334	0.391	0.048	9.44557e-16	PC	0.01	0	0	0	0.28	0.42	0.05	0	0	0	0	0.42	0.76
Zm00001d010547	0	4.3649	0.439	0.067	0	SE	0.01	0.01	0	0	0	0	0	0.01	0	0.04	0.02	0.04	0.09
Zm00001d010558	2.7912e-07	0.425558	0.418	0.113	0.00083736	EM	0	0	0.01	0.02	0.11	0.01	0.01	0.02	0.04	0	0	0.11	0.22
Zm00001d010575	3.08308e-194	4.31049	0.908	0.208	9.24925e-191	EM	0.06	0.14	0.37	0.99	1.17	0.27	0.58	1.88	1.45	0.04	0.07	1.88	7.02
Zm00001d010586	0	6.11452	0.818	0.179	0	SCU	0.33	0.14	0.41	0.98	0	0.23	0.63	1.78	3.55	0.29	0.14	3.55	8.48
Zm00001d010588	0	5.88065	0.575	0.141	0	SE	0.08	0.07	0.14	0.24	0.44	0.07	0.1	0.08	0.3	1.16	0.32	1.16	3
Zm00001d010592	4.00512e-138	7.36159	0.991	0.119	1.20153e-134	BETL	0.06	21.92	0.63	0.19	0.28	1.92	0.07	0.04	0.14	0.04	0.04	21.92	25.33
Zm00001d010632	3.85257e-302	0.409229	0.687	0.166	1.15577e-298	PE	0.36	10.28	0.37	0.27	0.89	3.78	1.37	0.17	0.26	0.1	0.05	10.28	17.9
Zm00001d010646	7.75204e-152	2.81415	0.267	0.168	2.32561e-148	SE	0.05	0.11	0.59	0.12	0.06	0.06	0.05	0.04	0.03	0.23	0.2	0.59	1.54
Zm00001d010652	6.04214e-260	2.30984	0.304	0.161	1.81264e-256	SE	0.01	0.1	0.06	0.02	0.06	0.16	0.08	0.07	0.03	0.06	0.04	0.16	0.69
Zm00001d010715	0	0.616188	0.208	0.104	0	SE	0	0	0.02	0	0.06	0	0	0	0	0.01	0	0.06	0.09
Zm00001d010720	0	6.02954	0.678	0.182	0	SE	0.4	1.42	1.65	1	0.72	0.92	0.46	0.25	0.27	2.18	0.91	2.18	10.18
Zm00001d010812	3.94137e-05	1.07014	0.183	0.125	0.118241	EAS	0	0.01	0	0.01	0	0.03	0.01	0	0	0	0	0.03	0.06
Zm00001d010814	1.14348e-275	3.16295	0.431	0.192	3.43044e-272	SE	0.3	1.11	0.94	2.53	0.61	0.29	0.85	0.04	0.13	1.06	0.15	2.53	8.01
Zm00001d010840	1.25749e-117	8.44815	0.436	0.029	3.77248e-114	PE	0.01	0	0.01	0.02	0	0.04	2.88	0.03	0.01	0.01	0.01	2.88	3.02
Zm00001d010855	0	5.81023	0.664	0.167	0	SE	1.25	3.98	3.18	1.85	1.44	2.45	1.62	0.55	0.97	7.57	1.63	7.57	26.49
Zm00001d010870	4.91111e-20	1.22577	0.257	0.091	1.47333e-16	PE	0.07	0	0	0	0	0.01	0.02	0	0	0.01	0	0.07	0.11
Zm00001d010889	3.20408e-61	7.9834	0.789	0.041	9.61225e-58	BETL	0	0.82	0.03	0.02	0	0.13	0	0	0.01	0	0	0.82	1.01
Zm00001d010918	4.10619e-197	4.53851	0.349	0.21	1.23186e-193	SE	0.26	0.06	0.11	0.1	0.06	0.05	0.14	0.21	0.09	0.54	0.53	0.54	2.15
Zm00001d010920	0	2.88565	0.984	0.24	0	SCU	1.32	0.53	1.59	3.92	3.06	2.55	5.14	9.12	9.09	1.09	0.54	9.12	37.95
Zm00001d010924	2.03234e-29	0.481841	0.297	0.136	6.09701e-26	PC	0.03	0	0	0.03	0	0.03	0.25	0.05	0.11	0.01	0.01	0.25	0.52
Zm00001d010945	7.66111e-05	1.67361	0.282	0.118	0.229833	PC	0.03	0.01	0	0	0	0.12	0.13	0	0.01	0.01	0	0.13	0.31
Zm00001d010987	1.82525e-43	0.745458	0.092	0.148	5.47576e-40	BETL	0	0	0.01	0	0	0	0	0	0	0.01	0	0.01	0.02
Zm00001d011012	0	4.19038	0.578	0.155	0	SE	4.24	0.05	0.19	0.67	0	0.18	1.54	0.08	0.05	5.76	4.05	5.76	16.81
Zm00001d011013	6.9742e-125	8.68925	0.968	0.162	2.09226e-121	BETL	0.19	5.63	0.29	0.39	0.44	1.08	0.2	0.2	0.26	0.07	0.04	5.63	8.79
Zm00001d011016	5.88167e-18	3.74544	0.356	0.077	1.7645e-14	PC	0.01	5.89	0.53	0.04	11.78	0.68	0.15	0.01	0.02	0.01	0.01	11.78	19.13
Zm00001d011035	1.90704e-137	8.49016	0.991	0.091	5.72111e-134	BETL	0.02	6.69	0.33	0.1	0.22	0.53	0.04	0.02	0.06	0.02	0.04	6.69	8.07
Zm00001d011036	1.40799e-51	2.72914	0.505	0.118	4.22397e-48	PC	0.07	1.26	0.04	0.07	0.06	0.71	0.25	0.02	0.11	0.01	0.01	1.26	2.61
Zm00001d011063	4.58419e-142	8.17355	0.673	0.046	1.37526e-138	PC	0.01	0.16	0.03	0.01	0	4.79	0.06	0.01	0.01	0.01	0.01	4.79	5.1
Zm00001d011080	0.00182696	0.643411	0.307	0.402	1	PE	29.01	0.27	2.11	1.35	0.06	0.89	9.89	0.24	0.18	12.28	12.62	29.01	68.9
Zm00001d011117	9.85075e-45	1.17928	0.26	0.085	2.95522e-41	PC	0.02	0	0	0	0	0.05	0.22	0.02	0	0	0	0.22	0.31
Zm00001d011131	0	1.1008	0.241	0.139	0	SE	0	0	0.01	0	0	0.01	0	0	0	0.01	0	0.01	0.03
Zm00001d011138	8.46347e-165	5.59143	0.784	0.222	2.53904e-161	CZ	0.22	0.59	1.77	0.64	0.33	0.26	0.2	0.28	0.2	0.13	0.31	1.77	4.93
Zm00001d011144	5.16027e-191	1.40218	0.585	0.165	1.54808e-187	PE	0.15	0.09	0.1	0.42	0.17	1.26	0.49	0.34	0.38	0.05	0.05	1.26	3.5
Zm00001d011150	1.05541e-06	1.79717	0.31	0.174	0.00316624	CZ	0.01	0.01	0.03	0.02	0	0.02	0.01	0	0	0.02	0.01	0.03	0.13
Zm00001d011164	6.14914e-252	2.02334	0.227	0.153	1.84474e-248	SE	0.01	0.07	0.01	0.04	0	0.02	0.02	0	0	0.03	0.03	0.07	0.23
Zm00001d011183	4.8775e-180	5.24308	0.865	0.22	1.46325e-176	PC	0.08	0.12	0.27	0.47	0	1.46	1.27	1.48	1.96	0.13	0.07	1.96	7.31
Zm00001d011208	6.94549e-178	9.0106	0.757	0.116	2.08365e-174	PC	0.01	0.14	0.13	0.13	0.06	1.61	0.11	0.3	0.34	0.03	0.03	1.61	2.89
Zm00001d011228	4.41757e-23	2.6998	0.377	0.142	1.32527e-19	PE	0	0	0	0	0	0.02	0.01	0	0.01	0	0	0.02	0.04
Zm00001d011268	2.07685e-05	3.70918	0.344	0.202	0.0623054	BETL	0.12	0.32	0.17	0.09	0	0.34	0.02	0.01	0	0.02	0.02	0.34	1.11
Zm00001d011269	4.24716e-152	7.32881	0.736	0.105	1.27415e-148	PC	0.06	0.03	0.03	0.13	0.06	0.83	0.13	0.03	0.12	0.01	0.01	0.83	1.44
Zm00001d011294	8.81363e-34	1.42444	0.339	0.14	2.64409e-30	VE	0	0	0.01	0	0	0	0	0	0	0.01	0.01	0.01	0.03
Zm00001d011315	6.1464e-58	6.85409	0.458	0.054	1.84392e-54	PC	0	0.05	0.01	0	1.5	0.24	0.01	0	0	0	0	1.5	1.81
Zm00001d011435	1.436e-22	1.87936	0.53	0.18	4.308e-19	AL	0.83	1.89	0.48	0.4	0	0.26	0.16	0.01	0.01	0.1	0.19	1.89	4.33
Zm00001d011454	3.49314e-06	4.16802	0.346	0.087	0.0104794	AL	0.15	0.1	0.02	0.01	1.44	0.08	0.06	0.01	0.02	0	0.01	1.44	1.9
Zm00001d011559	4.06054e-286	1.26419	0.217	0.12	1.21816e-282	SE	0	0	0.01	0	0	0	0	0	0	0.02	0.01	0.02	0.04
Zm00001d011563	0	5.69254	0.686	0.141	0	SE	0.77	0.41	1.21	0.65	4.22	0.8	0.73	0.85	0.97	3.6	1.77	4.22	15.98
Zm00001d011573	1.95263e-64	0.852049	0.133	0.204	5.8579e-61	VE	0	0	0.04	0	0	0	0.01	0	0	0.01	0.01	0.04	0.07
Zm00001d011580	7.98323e-39	0.666774	0.112	0.239	2.39497e-35	AL	0.08	0.1	0.17	0.17	0.06	0.12	0.07	0.08	0.09	0.12	0.09	0.17	1.15
Zm00001d011581	3.46575e-07	2.27615	1	0.323	0.00103972	ESR	1.66	1	2.06	3.25	4.44	5.04	3.82	5.63	10.4	1.12	0.71	10.4	39.13
Zm00001d011623	1.08213e-91	1.34242	0.172	0.159	3.24638e-88	SE	0	0.03	0.07	0.04	0	0.02	0.01	0.01	0.01	0.03	0.02	0.07	0.24
Zm00001d011639	0	5.04838	0.523	0.164	0	SE	0.19	0.04	0.06	0.1	0.11	0.02	0.07	0.06	0.15	0.18	0.1	0.19	1.08
Zm00001d011642	0	1.41518	0.94	0.198	0	SCU	0.28	0.08	0.28	0.91	1.33	0.32	0.63	2.41	1.9	0.16	0.14	2.41	8.44
Zm00001d011655	0	3.67474	0.317	0.072	0	SE	0.01	0	0	0.01	0	0	0.01	0.01	0.02	0.05	0.02	0.05	0.13
Zm00001d011661	2.64529e-108	6.96196	0.794	0.153	7.93586e-105	AL	1.08	0	0.02	0.02	0	0.02	0.34	0.33	0.12	0.04	0.03	1.08	2
Zm00001d011712	0	3.43007	0.94	0.147	0	SCU	0.09	0.1	0.15	0.52	6.56	0.19	0.3	1.5	1.64	0.04	0.06	6.56	11.15
Zm00001d011713	1.80224e-198	2.43456	0.414	0.251	5.40671e-195	SE	0.21	0.31	0.85	0.44	0.11	0.24	0.16	0.1	0.12	0.43	0.34	0.85	3.31
Zm00001d011734	3.73774e-13	0.970399	0.147	0.111	1.12132e-09	BETL	0.01	0	0	0.02	0	0.01	0	0	0.01	0.01	0	0.02	0.06
Zm00001d011735	8.16326e-11	1.305	0.505	0.117	2.44898e-07	BETL	0	0	0	0	0.39	0.02	0	0	0	0	0	0.39	0.41
Zm00001d011737	0	1.61208	0.19	0.109	0	SE	0	0	0.02	0	0	0	0	0	0	0.01	0	0.02	0.03
Zm00001d011740	3.06567e-35	5.94731	0.427	0.115	9.197e-32	PC	0	0.01	0	0	0	0.13	0	0	0.01	0	0	0.13	0.15
Zm00001d011753	2.01438e-49	5.79136	0.72	0.1	6.04313e-46	EAS	0.17	0.07	0.19	1	0.06	0.02	0.02	0.01	0.04	0.01	0.08	1	1.67
Zm00001d011755	9.33603e-189	0.626684	0.984	0.262	2.80081e-185	EM	0.72	0.38	0.96	2.54	1.78	0.94	2.05	5.06	6.59	0.65	0.28	6.59	21.95
Zm00001d011769	6.0764e-19	2.28731	0.358	0.113	1.82292e-15	PC	0	0.02	0	0	0	0.02	0.01	0.03	0.02	0	0	0.03	0.1
Zm00001d011789	7.13853e-05	2.0088	0.271	0.034	0.214156	BETL	0	0.25	0.02	0.01	0	1.17	0.01	0	0	0	0	1.17	1.46
Zm00001d011799	1.2157e-126	4.18925	0.448	0.061	3.64711e-123	PE	0	0	0	0	0	0.01	0.02	0	0	0.01	0	0.02	0.04
Zm00001d011819	1.55844e-264	4.10619	0.395	0.111	4.67532e-261	SE	0.03	0.04	0.06	0.18	0.06	0.03	0.02	0.01	0.02	0.09	0.06	0.18	0.6
Zm00001d011832	0	8.31018	0.586	0.058	0	SE	0.05	0.01	0.01	0.03	0.33	0.02	0.06	0.01	0.01	0.83	0.1	0.83	1.46
Zm00001d011838	2.2266e-18	1.06636	0.53	0.117	6.67981e-15	AL	0.1	0	0	0	0	0.05	0.1	0.01	0.01	0.01	0	0.1	0.28
Zm00001d011919	4.79068e-308	2.49653	0.469	0.228	1.4372e-304	SE	0.26	0.26	0.55	0.81	0.11	0.45	0.41	0.07	0.28	0.35	0.24	0.81	3.79
Zm00001d011969	3.15086e-144	4.23981	0.759	0.235	9.45259e-141	PC	0.49	0.28	0.15	0.38	0.44	1.43	0.95	0.14	0.15	0.15	0.11	1.43	4.67
Zm00001d011975	0	5.10609	0.586	0.19	0	SE	0.56	2.73	0.99	0.61	0.17	0.51	0.3	0.17	0.11	2.19	1.16	2.73	9.5
Zm00001d011979	0.00012254	1.54146	0.329	0.149	0.367621	CZ	0.04	0.1	0.29	0.15	0	0.07	0.07	0.03	0.02	0.09	0.04	0.29	0.9
Zm00001d011984	5.67927e-06	1.84199	0.296	0.131	0.0170378	CZ	0.02	0.08	0.05	0.02	0	0.03	0.01	0.01	0.01	0.02	0.02	0.08	0.27
Zm00001d012015	0	4.41828	0.352	0.081	0	SE	0.02	0.05	0.01	0.05	0.28	0.11	0.03	0.13	0.06	0.14	0.03	0.28	0.91
Zm00001d012033	0	7.11868	0.941	0.207	0	SCU	0.34	0.21	0.54	1.08	0.28	0.49	0.51	0.81	2.98	0.28	0.25	2.98	7.77
Zm00001d012036	0.00127355	0.687783	0.339	0.071	1	EAS	0	0.15	0.03	0.05	0.17	0.19	0	0.01	0.01	0	0	0.19	0.61
Zm00001d012069	0	3.03631	0.306	0.076	0	SE	0	0.01	0.01	0.02	0	0.03	0.03	0.02	0.01	0.07	0.02	0.07	0.22
Zm00001d012081	5.54785e-95	4.37598	0.497	0.185	1.66435e-91	PE	0.93	0.3	0.49	0.72	0.72	0.72	1.74	1	1.65	0.05	0.08	1.74	8.4
Zm00001d012088	1.60588e-111	8.76306	0.579	0.02	4.81764e-108	PC	0	0.03	0.01	0	0	0.31	0.01	0	0.01	0	0	0.31	0.37
Zm00001d012098	5.30371e-31	1.27816	0.258	0.173	1.59111e-27	SCU	0.01	0.01	0	0	0	0	0	0.01	0.01	0.01	0	0.01	0.05
Zm00001d012108	0.0028258	3.81102	0.331	0.298	1	SE	0.12	0.21	0.39	0.21	0.28	0.16	0.17	0.18	0.15	0.52	0.23	0.52	2.62
Zm00001d012167	1.31815e-07	1.47011	0.202	0.196	0.000395446	PC	0.02	0	0.02	0.02	0.06	0.12	0.04	0.01	0.01	0.12	0.09	0.12	0.51
Zm00001d012173	0	7.29619	0.496	0.134	0	SE	0.11	0.02	0.05	0.13	0.33	0.09	0.2	0.29	0.25	0.84	0.19	0.84	2.5
Zm00001d012175	7.52805e-12	2.63144	0.367	0.109	2.25841e-08	PE	0.01	0	0	0.02	0	0.02	0.05	0.05	0.02	0	0	0.05	0.17
Zm00001d012206	0	4.76733	0.481	0.2	0	SE	0.12	0.28	0.23	0.24	0.72	0.56	0.19	0.2	0.17	0.47	0.15	0.72	3.33
Zm00001d012221	6.30474e-295	4.57198	0.596	0.287	1.89142e-291	SE	0.17	1.44	2.14	0.54	0.83	0.55	0.39	0.28	0.24	2.1	1.31	2.14	9.99
Zm00001d012229	2.02894e-73	4.5155	0.876	0.258	6.08682e-70	EAS	0.36	0.18	0.49	1.7	0.06	0.23	0.21	0.01	0.06	0.32	0.6	1.7	4.22
Zm00001d012234	9.50519e-88	5.36854	0.862	0.078	2.85156e-84	EAS	0.02	0.3	0.37	2.07	0.22	0.09	0.03	0.01	0.08	0	0.03	2.07	3.22
Zm00001d012241	2.60084e-26	2.06509	0.382	0.092	7.80251e-23	PC	0.03	0	0	0.07	0	0.12	0.15	0	0	0.01	0	0.15	0.38
Zm00001d012259	1.12032e-20	2.81199	0.433	0.173	3.36097e-17	SCU	0.02	1.59	0.13	0.66	0.06	0.44	0.17	0.15	0.41	0.1	0.06	1.59	3.79
Zm00001d012276	0	2.24842	0.879	0.26	0	SCU	0.66	1.49	4.02	5.29	5.17	2.62	3.32	6.53	5.59	1.03	0.67	6.53	36.39
Zm00001d012292	2.27429e-05	2.05738	0.29	0.125	0.0682286	PC	0.08	0.01	0.02	0.05	0.11	0.28	0.29	0.01	0.04	0.01	0.01	0.29	0.91
Zm00001d012321	0	3.54749	0.404	0.136	0	SE	0.03	0.04	0.12	0.12	0	0.01	0.03	0	0.1	0.05	0.04	0.12	0.54
Zm00001d012327	2.40918e-05	2.17256	0.35	0.134	0.0722754	CZ	0.01	0.02	0.14	0.04	0	0.01	0.01	0.01	0	0.04	0.03	0.14	0.31
Zm00001d012339	6.71084e-06	4.02633	0.315	0.108	0.0201325	PC	0.01	0.06	0.02	0.03	0	0.15	0.03	0.01	0	0.01	0	0.15	0.32
Zm00001d012383	1.18349e-154	5.323	0.873	0.186	3.55046e-151	AL	1.88	0.09	0.34	0.59	0.11	0.2	0.31	0.08	0.08	0.07	0.24	1.88	3.99
Zm00001d012420	7.29106e-251	2.08428	0.911	0.301	2.18732e-247	CZ	0.95	2.08	2.01	0.61	0.44	0.58	0.6	0.3	0.58	1.56	0.82	2.08	10.53
Zm00001d012423	1.56006e-187	3.74596	0.93	0.256	4.68019e-184	EM	0.09	0.47	0.91	1.84	1.78	0.8	1.28	2.34	2.55	0.18	0.16	2.55	12.4
Zm00001d012427	7.79044e-07	1.45381	0.44	0.204	0.00233713	AL	0.03	0	0	0.01	0	0	0.01	0.01	0	0.03	0.01	0.03	0.1
Zm00001d012443	3.16051e-47	1.39027	0.41	0.172	9.48154e-44	PE	0	0	0.01	0	0	0.02	0.03	0.03	0.2	0	0.01	0.2	0.3
Zm00001d012475	6.3073e-260	4.83968	0.445	0.243	1.89219e-256	SE	0.7	0.03	0.42	0.29	0	0.05	0.23	0.01	0.02	0.66	0.7	0.7	3.11
Zm00001d012482	7.23715e-10	2.51493	0.284	0.194	2.17114e-06	PC	0.01	0	0	0	0	0.02	0.02	0	0.02	0	0	0.02	0.07
Zm00001d012484	3.35072e-14	1.84719	0.266	0.1	1.00522e-10	BETL	0	0.06	0	0.02	0	0.18	0.01	0.05	0.09	0	0	0.18	0.41
Zm00001d012488	3.93817e-24	0.788974	0.324	0.063	1.18145e-20	PE	0.02	0.05	0.01	0.01	0.06	0.09	0.04	0.03	0.01	0.01	0	0.09	0.33
Zm00001d012520	2.31909e-162	1.5041	0.475	0.058	6.95726e-159	PE	0.01	0.03	0.01	0.01	0	0.14	0.02	0.02	0.01	0	0	0.14	0.25
Zm00001d012527	1.31244e-77	3.43252	0.248	0.221	3.93731e-74	SE	0.27	0.22	0.1	0.09	0	0.22	0.11	0.04	0.06	0.1	0.07	0.27	1.28
Zm00001d012550	2.05029e-161	5.47955	0.888	0.296	6.15088e-158	PC	0.53	3.17	1.45	2.37	1.61	4.27	1.04	1.36	1.1	0.41	0.4	4.27	17.71
Zm00001d012553	2.73899e-69	1.88746	0.687	0.211	8.21696e-66	EM	0.02	0.07	0.09	0.34	5.11	0.1	0.12	0.64	0.41	0.09	0.05	5.11	7.04
Zm00001d012557	9.16678e-278	4.06193	0.652	0.122	2.75003e-274	PE	0.43	0.07	0.04	0.13	0	0.88	1.31	0.23	0.16	0.08	0.08	1.31	3.41
Zm00001d012561	6.47142e-55	1.3767	0.789	0.246	1.94143e-51	BETL	0.51	1.75	0.31	1.33	3.33	4.89	1.13	0.77	0.82	0.11	0.14	4.89	15.09
Zm00001d012572	1.41964e-24	1.68903	0.57	0.235	4.25892e-21	AL	62.28	3.69	3.4	0.18	44.28	10.93	10.12	0.84	0.7	1.01	3.3	62.28	140.73
Zm00001d012578	0	7.14567	0.695	0.046	0	PE	0.15	0.01	0	0.03	0	0.31	1.17	0.03	0.03	0.03	0.03	1.17	1.79
Zm00001d012591	7.69309e-243	1.12299	0.614	0.139	2.30793e-239	PE	0.14	0.22	0.06	0.06	0.39	1.68	0.77	0.11	0.24	0.04	0.02	1.68	3.73
Zm00001d012594	0	2.06002	0.286	0.114	0	SE	0.01	0.02	0.03	0.07	0	0.01	0.02	0	0	0.02	0.01	0.07	0.19
Zm00001d012629	2.64357e-10	4.393	1	0.205	7.9307e-07	ESR	0.04	0.07	0.08	0.16	0.22	0.19	0.16	0.61	1.31	0.02	0.03	1.31	2.89
Zm00001d012632	6.589e-37	2.23683	0.679	0.04	1.9767e-33	BETL	0	0.11	0.01	0.01	0	0.4	0.01	0.02	0.02	0	0	0.4	0.58
Zm00001d012653	8.22247e-189	4.30077	0.27	0.158	2.46674e-185	SE	0.09	0.08	0.12	0.13	0.33	0.15	0.14	0.09	0.07	0.2	0.11	0.33	1.51
Zm00001d012662	6.28778e-97	5.30352	0.689	0.19	1.88633e-93	PC	0.32	0.88	0.2	0.23	1.17	1.29	0.39	0.13	0.16	0.08	0.04	1.29	4.89
Zm00001d012674	3.96129e-113	3.63639	0.821	0.267	1.18839e-109	AL	2.3	0.1	0.29	0.51	0.17	0.16	0.56	0.09	0.13	0.23	1.09	2.3	5.63
Zm00001d012684	2.39557e-71	0.524369	0.506	0.298	7.18671e-68	VE	2.99	7.99	11.4	1.7	2.06	1.73	2.34	0.52	0.79	6.74	8.72	11.4	46.98
Zm00001d012714	1.59752e-191	5.59735	0.902	0.18	4.79256e-188	EM	0.05	0.09	0.23	0.48	1	0.17	0.42	1.23	0.69	0.03	0.04	1.23	4.43
Zm00001d012764	1.30677e-198	1.54362	0.966	0.234	3.9203e-195	EM	0.51	0.12	0.39	1.89	1.11	0.37	0.99	3.72	4.27	0.31	0.16	4.27	13.84
Zm00001d012791	9.65389e-24	6.40221	0.54	0.079	2.89617e-20	EM	0.04	0.01	0.01	0.02	0.06	0.01	0.09	0.48	0.06	0	0.01	0.48	0.79
Zm00001d012818	0	7.72941	0.932	0.134	0	SCU	0	0.15	0.26	0.61	0.11	0.27	0.19	0.42	1.97	0.02	0.04	1.97	4.04
Zm00001d012837	1.43007e-215	3.85029	0.974	0.254	4.2902e-212	EM	0.1	0.31	1.1	2.01	1.67	0.49	0.75	1.97	1.96	0.12	0.14	2.01	10.62
Zm00001d012840	1.34166e-80	3.34279	0.529	0.136	4.02497e-77	CZ	0	0.01	0.02	0.02	0	0	0	0	0	0.01	0.01	0.02	0.07
Zm00001d012842	9.98154e-09	2.15894	0.197	0.195	2.99446e-05	CZ	0	0.01	0.02	0.01	0	0	0	0	0.01	0	0	0.02	0.05
Zm00001d012909	6.49003e-109	6.43516	0.954	0.24	1.94701e-105	BETL	0.25	5.72	0.41	0.37	0.39	0.78	0.38	0.09	0.35	0.39	0.16	5.72	9.29
Zm00001d012954	4.87429e-32	2.46998	0.124	0.179	1.46229e-28	CZ	0.01	0	0.04	0.01	0	0	0	0	0	0.01	0	0.04	0.07
Zm00001d012957	2.3701e-34	2.98365	0.711	0.316	7.11029e-31	EAS	0.36	0.87	1.38	1.87	0.11	0.52	0.54	0.64	2.13	0.24	0.36	2.13	9.02
Zm00001d012968	0	6.16	0.448	0.086	0	SE	0.04	0.04	0.06	0.14	0	0.04	0.02	0	0.01	0.13	0.04	0.14	0.52
Zm00001d012982	3.44667e-11	2.92641	0.346	0.171	1.034e-07	PC	0.03	0.04	0.02	0.04	4.06	0.18	0.16	0.11	0.22	0	0.01	4.06	4.87
Zm00001d013003	4.9275e-149	1.88148	0.427	0.276	1.47825e-145	SE	0.18	0.08	0.22	0.16	0.06	0.15	0.44	0.25	0.6	0.31	0.13	0.6	2.58
Zm00001d013015	1.7111e-156	7.26486	0.816	0.218	5.1333e-153	PC	0.2	0.46	0.13	0.28	1.06	2.13	0.72	0.46	0.65	0.05	0.07	2.13	6.21
Zm00001d013037	4.11057e-89	6.41224	0.673	0.25	1.23317e-85	EM	0.02	0.02	0.1	0.2	0.17	0.07	0.33	2.23	0.67	0.29	0.11	2.23	4.21
Zm00001d013053	1.06962e-18	2.37656	0.573	0.172	3.20887e-15	EAS	0.11	3.29	1.18	0.68	0.17	0.35	0.1	0.11	0.17	0.06	0.14	3.29	6.36
Zm00001d013066	1.95282e-215	5.03968	0.95	0.242	5.85845e-212	EM	0.17	0.15	0.33	0.97	1.33	0.41	0.6	1.91	1.5	0.09	0.12	1.91	7.58
Zm00001d013071	5.09433e-17	0.896283	0.177	0.177	1.5283e-13	PE	0.02	0.01	0.01	0.06	0	0	0.04	0.03	0.02	0.02	0.01	0.06	0.22
Zm00001d013080	2.67212e-44	4.53409	0.479	0.07	8.01636e-41	PC	0.03	0.01	0	0.01	0	0.23	0.08	0	0.02	0	0	0.23	0.38
Zm00001d013107	0	5.08982	0.427	0.177	0	SE	0.09	0.06	0.2	0.09	0.11	0.04	0.06	0.05	0.04	0.33	0.24	0.33	1.31
Zm00001d013108	6.67459e-259	3.42962	0.399	0.194	2.00238e-255	SE	0.12	0.11	0.2	0.15	0	0.15	0.22	0.08	0.17	0.22	0.12	0.22	1.54
Zm00001d013154	4.11712e-222	4.34463	0.398	0.183	1.23514e-218	SE	0.05	0.44	0.16	0.26	0.06	0.09	0.05	0.01	0.01	0.2	0.14	0.44	1.47
Zm00001d013175	0	8.55184	0.505	0.129	0	SE	0.08	0.07	0.18	0.12	0.06	0.12	0.12	0.03	0.03	0.85	0.3	0.85	1.96
Zm00001d013214	2.55083e-19	1.08598	0.192	0.18	7.6525e-16	CZ	0	0	0	0.01	0	0.01	0	0.01	0.01	0.01	0	0.01	0.05
Zm00001d013222	1.92979e-168	2.21927	0.806	0.308	5.78936e-165	CZ	3.48	3.8	8.75	13.31	7.33	4.84	7.69	3.33	4.6	1.97	1.77	13.31	60.87
Zm00001d013226	1.72782e-157	5.30538	0.876	0.129	5.18346e-154	AL	1.2	0	0.01	0.02	0.06	0.13	0.41	0.1	0.15	0.03	0.04	1.2	2.15
Zm00001d013259	4.24114e-139	5.00639	0.671	0.106	1.27234e-135	PC	0.05	0.17	0.02	0	0	0.94	0.28	0	0	0.01	0.01	0.94	1.48
Zm00001d013276	0	4.19548	0.392	0.076	0	SE	0.03	0.11	0.02	0	0	0.2	0.06	0	0.01	0.32	0.05	0.32	0.8
Zm00001d013326	0	6.94008	0.507	0.134	0	SE	0.13	0.18	0.17	0.15	0	0.34	0.1	0.06	0.02	0.55	0.22	0.55	1.92
Zm00001d013367	1.42515e-56	4.29987	0.798	0.38	4.27546e-53	EAS	3.49	16.61	22.83	20.4	7.61	10.81	12.03	13.15	16.36	2.79	2.26	22.83	128.34
Zm00001d013384	0	7.66646	0.807	0.22	0	SCU	1.39	0.09	0.42	1.43	0.17	0.42	0.94	2.55	4.54	0.33	0.22	4.54	12.5
Zm00001d013448	0.00661317	3.56006	0.259	0.131	1	EM	1.71	0.05	0.03	0.04	0	0.2	0.28	0.23	0.16	0.02	0.04	1.71	2.76
Zm00001d013461	0	3.39059	0.901	0.175	0	SCU	0.06	0.12	0.27	0.72	0.22	0.46	0.63	0.94	2.07	0.02	0.06	2.07	5.57
Zm00001d013489	4.52189e-249	2.79378	0.326	0.165	1.35657e-245	SE	0.01	0.02	0.02	0.03	0	0.01	0.02	0.07	0.02	0.04	0.03	0.07	0.27
Zm00001d013494	8.05422e-08	0.557306	1	0.278	0.000241627	ESR	0.46	0.17	0.73	1.7	0.67	0.63	1.14	2.47	5.59	0.33	0.19	5.59	14.08
Zm00001d013501	0	5.24919	0.387	0.029	0	SE	0	0	0	0	0	0	0	0.01	0	0.06	0.01	0.06	0.08
Zm00001d013522	8.78225e-99	1.47431	0.484	0.06	2.63468e-95	PE	0.04	0.17	0	0.01	0	0.45	0.17	0	0	0.01	0	0.45	0.85
Zm00001d013529	6.66927e-87	1.10151	0.499	0.089	2.00078e-83	PE	0.14	0.04	0.02	0.03	0	0.87	0.46	0.05	0.05	0.04	0.03	0.87	1.73
Zm00001d013530	6.10834e-204	3.31571	0.442	0.242	1.8325e-200	SE	0.07	0.22	0.42	0.22	0.11	0.04	0.04	0.01	0.04	0.31	0.25	0.42	1.73
Zm00001d013532	0	5.8401	0.658	0.153	0	SE	0.41	0.18	0.76	0.53	0.22	0.31	0.42	0.26	0.42	2.59	1.33	2.59	7.43
Zm00001d013551	5.89122e-57	1.9739	0.669	0.142	1.76737e-53	AL	0.34	0.01	0.02	0.03	0.06	0.07	0.23	0.09	0.03	0.02	0.01	0.34	0.91
Zm00001d013596	6.78869e-86	1.86516	0.445	0.077	2.03661e-82	PE	0.02	0.03	0.02	0	0	0.23	0.04	0.01	0.01	0.01	0	0.23	0.37
Zm00001d013612	4.29103e-63	2.87202	0.472	0.164	1.28731e-59	PC	0.35	0.14	0.16	0.4	0.06	0.33	0.5	0.02	0.03	0.03	0.03	0.5	2.05
Zm00001d013644	2.85537e-153	9.08207	0.822	0.268	8.56611e-150	PC	0.39	0.3	0.33	0.37	1.44	2.69	0.68	0.43	0.6	0.14	0.24	2.69	7.61
Zm00001d013661	4.32571e-203	9.09094	0.888	0.07	1.29771e-199	EM	0	0.03	0.01	0.03	0.67	0.02	0.06	0.22	0.02	0	0	0.67	1.06
Zm00001d013705	0.000526981	1.73749	0.335	0.239	1	EM	0	0.01	0	0.01	0.06	0	0.01	0.01	0.01	0.01	0	0.06	0.12
Zm00001d013707	1.94151e-11	0.904017	0.311	0.135	5.82454e-08	EM	0	0.05	0.03	0.09	0.28	0.26	0.07	0.29	0.17	0.01	0	0.29	1.25
Zm00001d013708	7.36914e-57	2.55023	0.461	0.12	2.21074e-53	CZ	0	0.02	0.02	0	0	0.01	0	0.02	0.01	0	0	0.02	0.08
Zm00001d013725	1.1691e-80	0.463264	0.516	0.221	3.50731e-77	VE	2.85	0.04	0.16	0.4	0	0.04	0.41	0.07	0.51	0.2	0.62	2.85	5.3
Zm00001d013751	1.52836e-12	0.870613	0.606	0.348	4.58508e-09	EAS	1	0.68	0.58	1.55	7.11	1.34	2.14	2.03	2.68	0.36	0.14	7.11	19.61
Zm00001d013787	3.55601e-36	0.312821	0.338	0.084	1.0668e-32	PE	0.03	0.1	0.02	0.02	0	0.49	0.09	0.01	0.01	0.01	0.01	0.49	0.79
Zm00001d013809	1.12327e-64	2.69013	0.392	0.101	3.3698e-61	PE	0.16	0.01	0.02	0.01	0.44	0.57	0.22	0.1	0.04	0.02	0.01	0.57	1.6
Zm00001d013858	1.05189e-43	0.303257	0.413	0.136	3.15568e-40	PC	0.09	0.03	0.01	0.08	0.22	0.09	0.23	0.03	0.02	0.02	0.01	0.23	0.83
Zm00001d013879	3.26119e-234	5.70166	0.62	0.059	9.78358e-231	PE	0.14	0	0	0	0	0.06	0.49	0.01	0	0.02	0.01	0.49	0.73
Zm00001d013907	1.69405e-232	6.01074	0.99	0.281	5.08214e-229	AL	11.3	0.68	0.35	0.39	0.22	0.93	2.26	0.5	0.22	0.84	0.57	11.3	18.26
Zm00001d013934	1.88043e-305	0.884877	0.816	0.179	5.6413e-302	SCU	0.18	0.2	0.15	0.28	5.94	0.71	0.71	0.55	0.93	0.03	0.06	5.94	9.74
Zm00001d013951	1.33851e-19	3.13059	0.426	0.131	4.01552e-16	CZ	0	0.01	0.1	0.02	0	0	0	0	0.01	0.02	0.02	0.1	0.18
Zm00001d013956	1.3535e-255	4.86057	0.537	0.265	4.06049e-252	SE	5.26	0.26	0.78	1.48	0.33	1.11	2.94	2.49	5.47	6.17	2.33	6.17	28.62
Zm00001d014066	0.00372971	0.996468	0.192	0.175	1	PC	0.76	0.13	0.01	0	0	0.28	0.16	0	0.01	0.07	0.23	0.76	1.65
Zm00001d014116	1.04675e-15	3.50308	0.393	0.12	3.14026e-12	PC	0.04	0	0	0	0	0.3	0.19	0.03	0.02	0.01	0.01	0.3	0.6
Zm00001d014126	1.2976e-05	2.76795	0.249	0.134	0.0389281	PC	0.01	0.01	0.01	0.01	0.06	0.04	0.02	0.01	0	0.01	0	0.06	0.18
Zm00001d014132	9.39668e-30	0.387418	0.309	0.22	2.819e-26	PE	0	0	0.01	0.01	0	0	0	0.01	0	0	0	0.01	0.03
Zm00001d014166	0	5.06768	0.427	0.075	0	SE	0.01	0.02	0.04	0.13	0	0.02	0.01	0	0.02	0.1	0.01	0.13	0.36
Zm00001d014205	6.70912e-74	1.47335	0.376	0.18	2.01274e-70	PE	0.16	0.21	0.38	5.25	0.06	0.23	0.76	0.17	1.21	0.18	0.35	5.25	8.96
Zm00001d014249	4.5955e-83	3.04216	0.766	0.296	1.37865e-79	AL	2.12	0.02	0.12	0.18	0	0.03	0.42	0.03	0.06	0.74	1.45	2.12	5.17
Zm00001d014271	3.13194e-135	7.16582	0.673	0.081	9.39582e-132	PC	0.01	0.08	0	0	0	1	0.12	0.01	0.01	0	0	1	1.23
Zm00001d014315	6.14909e-10	2.54591	0.243	0.126	1.84473e-06	BETL	0	0.02	0	0.01	0	0.02	0.01	0	0.01	0	0	0.02	0.07
Zm00001d014328	2.42017e-74	3.6889	0.46	0.044	7.26052e-71	PE	0	0.01	0	0	0	0.05	0.03	0	0	0	0	0.05	0.09
Zm00001d014341	0.000234204	1.12584	0.209	0.129	0.702611	AL	0.09	0	0.01	0	0	0.04	0.38	0	0	0	0.01	0.38	0.53
Zm00001d014391	2.69879e-93	7.59786	0.658	0.204	8.09638e-90	PC	0.19	0.09	0.11	0.21	0.28	1.19	0.14	0.64	0.43	0.05	0.1	1.19	3.43
Zm00001d014405	4.35009e-09	1.43398	0.344	0.106	1.30503e-05	BETL	0.05	0.28	0.01	0	0	0.68	0.17	0	0	0	0	0.68	1.19
Zm00001d014425	4.33964e-05	0.376031	0.043	0.201	0.130189	PC	0	0.01	0	0.01	0.06	0.01	0	0.02	0.01	0.01	0.01	0.06	0.14
Zm00001d014447	2.68842e-05	4.43297	0.21	0.064	0.0806525	PE	0.01	0	0	0	0.33	0	0.05	0	0	0	0	0.33	0.39
Zm00001d014455	0	4.22411	0.26	0.062	0	SE	0.01	0	0	0.04	0	0	0.01	0	0	0.06	0.03	0.06	0.15
Zm00001d014463	1.37039e-43	3.03286	0.748	0.246	4.11117e-40	EAS	0.06	0.17	0.11	0.63	0	0.35	0.25	0.07	0.98	0.11	0.04	0.98	2.77
Zm00001d014467	9.44192e-120	3.6549	0.56	0.101	2.83258e-116	PE	0.1	0.02	0.02	0.04	0.06	0.19	0.41	0.11	0.29	0.01	0.01	0.41	1.26
Zm00001d014481	0	3.36328	0.336	0.072	0	SE	0.03	0.01	0	0	0	0	0.01	0.07	0.02	0.03	0.01	0.07	0.18
Zm00001d014491	0	3.70653	0.516	0.179	0	SE	0.17	0.18	0.4	0.55	0.17	0.24	0.27	0.2	0.6	0.24	0.18	0.6	3.2
Zm00001d014494	0	3.09184	0.377	0.106	0	SE	0	0	0.01	0.01	0	0	0	0.01	0.01	0.03	0.02	0.03	0.09
Zm00001d014508	0	4.75716	0.431	0.109	0	SE	0.03	0	0.02	0.03	0	0	0.01	0	0	0.27	0.18	0.27	0.54
Zm00001d014511	1.10452e-59	0.625877	0.113	0.166	3.31357e-56	VE	0	0	0.02	0.01	0	0	0	0	0	0	0	0.02	0.03
Zm00001d014517	4.04365e-251	1.40688	0.183	0.1	1.2131e-247	SE	0	0	0	0	0	0	0	0	0.01	0.01	0	0.01	0.02
Zm00001d014520	0	4.7616	0.624	0.167	0	SE	0.06	0.93	1.25	0.16	0	0.17	0.12	0.02	0.02	1.52	0.9	1.52	5.15
Zm00001d014559	1.97024e-93	6.54866	0.515	0.035	5.91072e-90	PC	0	0.03	0.01	0.01	0	0.2	0.01	0.02	0.01	0	0	0.2	0.29
Zm00001d014562	7.40896e-196	1.16005	0.337	0.205	2.22269e-192	SE	0.19	0.04	0.08	0.1	0	0.06	0.2	0.03	0.06	0.07	0.05	0.2	0.88
Zm00001d014613	0	5.58233	0.493	0.171	0	SE	0.04	0.12	0.27	0.5	0.33	0.24	0.44	0.65	2.37	0.41	0.12	2.37	5.49
Zm00001d014617	0.00272193	0.598832	0.271	0.214	1	AL	0.21	0.03	0.13	0.23	0	0.16	0.79	0.54	1.58	0.09	0.05	1.58	3.81
Zm00001d014625	5.6847e-96	6.57335	0.591	0.068	1.70541e-92	PC	0.03	0.17	0.01	0	0	0.41	0.04	0.01	0.01	0	0	0.41	0.68
Zm00001d014643	4.14392e-12	0.269315	0.231	0.163	1.24318e-08	AL	0	0	0	0	0	0	0	0	0	0.01	0.01	0.01	0.02
Zm00001d014648	4.10831e-70	1.01848	0.41	0.137	1.23249e-66	PE	0.01	0	0	0.02	0	0.02	0	0.01	0.01	0	0	0.02	0.07
Zm00001d014669	7.67495e-92	5.64409	0.712	0.28	2.30249e-88	PC	0.94	2.03	2.02	4.5	0.94	3.89	0.74	0.42	0.54	0.68	1.27	4.5	17.97
Zm00001d014690	1.09988e-103	6.10276	0.654	0.107	3.29963e-100	PC	0.03	0.24	0.03	0.07	0.5	0.79	0.23	0.23	0.1	0.01	0.02	0.79	2.25
Zm00001d014748	8.57479e-19	0.431642	0.124	0.062	2.57244e-15	BETL	0	0.01	0.01	0	0.11	0.09	0.01	0	0	0	0	0.11	0.23
Zm00001d014749	2.30889e-226	4.0522	0.95	0.26	6.92668e-223	EM	0.24	0.09	0.24	0.47	0.56	0.45	0.55	1.85	1.34	0.13	0.23	1.85	6.15
Zm00001d014806	0	4.13201	0.394	0.074	0	SE	0.01	0	0.01	0.04	0	0	0.01	0	0	0.07	0.02	0.07	0.16
Zm00001d014808	1.77176e-05	0.366444	0.331	0.165	0.0531527	CZ	0.01	0.03	0.09	0.06	0	0.01	0.02	0	0.01	0.03	0.03	0.09	0.29
Zm00001d014814	0	4.90262	0.878	0.176	0	SCU	0.05	0.26	0.42	0.83	15.22	1.05	0.91	1.6	2.31	0.06	0.07	15.22	22.78
Zm00001d014852	0	4.51641	0.507	0.2	0	SE	0.17	0.36	0.39	0.12	0	0.67	0.15	0.02	0.01	1.36	0.83	1.36	4.08
Zm00001d014858	2.95809e-177	3.72665	0.953	0.334	8.87426e-174	PC	2.04	2.88	3.32	5.65	6.33	11.16	7.15	11.04	8.28	1.81	1.07	11.16	60.73
Zm00001d014867	1.08582e-69	3.30475	0.561	0.128	3.25745e-66	CZ	0.03	0.1	0.5	0.1	0	0.01	0.03	0.01	0.01	0.07	0.07	0.5	0.93
Zm00001d014888	0	4.82472	0.607	0.172	0	SE	0.23	0.1	1.57	0.46	0	0.49	0.96	2.03	2.94	3.89	1.86	3.89	14.53
Zm00001d014944	1.37036e-53	1.70839	0.451	0.158	4.11107e-50	PE	0.02	0.19	0.1	0.11	0.28	0.39	0.32	0.33	0.07	0.03	0.02	0.39	1.86
Zm00001d014949	3.50143e-77	2.55632	0.689	0.277	1.05043e-73	PC	0.24	0.11	0.34	0.09	0.06	1.22	0.7	0.02	0.05	0.25	0.21	1.22	3.29
Zm00001d014983	1.00438e-107	5.81595	0.931	0.216	3.01314e-104	EAS	0.61	0.11	0.71	25.29	0	0.34	0.88	0.18	1.37	0.24	1.52	25.29	31.25
Zm00001d015029	6.39678e-08	1.85766	0.351	0.205	0.000191903	CZ	0.04	0.11	0.06	0.01	0	0.04	0.02	0.02	0.02	0.02	0.03	0.11	0.37
Zm00001d015032	1.22497e-118	0.715952	0.239	0.214	3.67491e-115	SE	0.05	0.09	0.03	0.1	0.28	0.03	0.02	0.01	0.01	0.03	0.04	0.28	0.69
Zm00001d015046	1.82753e-54	0.713446	0.252	0.156	5.4826e-51	SCU	0	0.02	0.01	0	0	0.01	0	0.01	0.01	0.01	0.01	0.02	0.08
Zm00001d015091	0	10.2515	0.643	0.064	0	SE	0.27	0.5	0.63	0.42	0.44	0.24	0.3	0.02	0.05	3.45	0.63	3.45	6.95
Zm00001d015138	6.3922e-69	2.06826	0.564	0.182	1.91766e-65	PC	0.12	0.11	0.12	0.07	0	0.57	0.86	0.08	0.29	0.04	0.02	0.86	2.28
Zm00001d015139	1.66934e-295	1.9416	0.417	0.134	5.00803e-292	SE	0	0	0.01	0	0	0.01	0.01	0.01	0	0.03	0.03	0.03	0.1
Zm00001d015200	0	5.80004	0.647	0.122	0	SE	0.43	0.06	0.29	0.22	0	0.21	0.3	0.1	0.06	2.79	1.35	2.79	5.81
Zm00001d015205	9.00297e-23	0.875223	0.192	0.194	2.70089e-19	CZ	0.01	0.01	0.03	0.03	0.06	0.01	0.01	0	0	0.02	0.01	0.06	0.19
Zm00001d015292	2.58499e-109	8.71913	0.908	0.049	7.75496e-106	BETL	0.02	2.22	0.07	0.02	0	0.35	0.02	0.01	0.02	0	0	2.22	2.73
Zm00001d015299	1.60293e-86	0.308386	0.374	0.119	4.8088e-83	VE	0	0.01	0.04	0.02	0.11	0	0	0	0	0.05	0.03	0.11	0.26
Zm00001d015406	0	5.31047	0.965	0.156	0	SCU	0.3	0.07	0.24	1.22	0.22	0.17	0.49	2.86	3.83	0.17	0.1	3.83	9.67
Zm00001d015414	0	7.20514	0.488	0.025	0	SE	0	0.01	0	0.02	0	0.01	0	0	0	0.25	0.03	0.25	0.32
Zm00001d015421	9.05302e-86	5.85036	0.689	0.252	2.71591e-82	PC	0.5	1.29	0.51	0.43	0	1.75	0.32	0.04	0.1	0.23	0.48	1.75	5.65
Zm00001d015426	2.17837e-11	1.28227	0.34	0.151	6.5351e-08	CZ	0.01	0	0.07	0.01	0	0.01	0.03	0	0.01	0.04	0.04	0.07	0.22
Zm00001d015459	8.99859e-114	6.39647	0.656	0.139	2.69958e-110	PC	0.16	0.07	0.01	0.05	0.06	1.13	0.38	0.02	0.05	0.04	0.02	1.13	1.99
Zm00001d015463	7.80106e-42	1.77701	0.331	0.13	2.34032e-38	PE	0	0	0	0	0	0	0.01	0.01	0	0	0	0.01	0.02
Zm00001d015477	1.60353e-36	2.09775	0.609	0.157	4.81058e-33	AL	0.48	0.04	0.01	0.02	0.83	0.05	0.23	0.17	0.02	0.04	0.03	0.83	1.92
Zm00001d015515	1.75735e-155	6.991	0.581	0.089	5.27204e-152	PE	0.08	0.01	0	0	0	0.14	0.42	0.03	0.13	0.03	0.01	0.42	0.85
Zm00001d015569	1.25527e-136	6.54636	0.868	0.272	3.76582e-133	AL	4.74	0.22	0.6	0.53	0.78	0.94	0.72	0.45	0.51	0.13	0.33	4.74	9.95
Zm00001d015578	0	6.69734	0.454	0.083	0	SE	0.12	0.04	0.03	0.1	0	0.13	0.06	0.01	0.01	0.61	0.11	0.61	1.22
Zm00001d015618	2.00997e-179	1.96669	0.529	0.103	6.02991e-176	PE	0.32	0.03	0.03	0.19	0.56	1.88	0.74	0.05	0.12	0.05	0.03	1.88	4
Zm00001d015638	1.03629e-48	1.99433	0.475	0.263	3.10887e-45	PE	0.14	0.03	0.17	0.63	0.11	0.42	0.69	0.22	1.21	0.52	0.12	1.21	4.26
Zm00001d015702	9.45861e-49	2.44191	0.396	0.08	2.83758e-45	PE	0.03	0	0	0	0	0.03	0.04	0.01	0.03	0	0	0.04	0.14
Zm00001d015703	1.57285e-48	1.54916	0.163	0.145	4.71855e-45	SE	0.03	0.06	0.24	0.04	0	0.01	0.03	0.02	0.02	0.08	0.06	0.24	0.59
Zm00001d015737	1.51392e-128	3.71914	0.813	0.191	4.54175e-125	EM	0.02	0.08	0.34	0.61	0.83	0.24	0.61	1.93	1.83	0.06	0.1	1.93	6.65
Zm00001d015746	0	4.13591	0.698	0.14	0	SE	2.07	0.18	1.59	0.74	0.06	0.54	1.83	0.16	0.06	13.98	8.61	13.98	29.82
Zm00001d015767	1.38801e-05	0.878825	0.266	0.193	0.0416403	BETL	0.39	0.21	0.06	0.15	1.22	0.76	0.23	0.27	0.38	0.02	0.04	1.22	3.73
Zm00001d015799	5.39524e-11	4.50467	0.36	0.079	1.61857e-07	PC	0.01	0	0	0	0	0.32	0.08	0	0.01	0	0	0.32	0.42
Zm00001d015844	0	5.70082	0.528	0.174	0	SE	0.18	0.1	0.22	0.13	0.17	0.14	0.2	0.19	0.12	1.1	0.47	1.1	3.02
Zm00001d015845	2.04082e-47	6.36909	0.456	0.031	6.12247e-44	PC	0	0.15	0	0	0.06	0.42	0.02	0	0	0	0	0.42	0.65
Zm00001d015852	7.69081e-61	5.22013	0.455	0.039	2.30724e-57	PE	0.04	0.01	0	0	0	0.06	0.27	0.06	0.01	0	0	0.27	0.45
Zm00001d015905	7.41311e-212	8.30738	0.84	0.106	2.22393e-208	PC	0.31	0.54	0.06	0.02	0.06	4.88	0.24	0.07	0.12	0.03	0.03	4.88	6.36
Zm00001d015912	1.22844e-132	4.48086	1	0.205	3.68533e-129	BETL	0.99	48.76	5.15	10.83	0.89	5.79	0.57	0.23	0.94	0.57	0.45	48.76	75.17
Zm00001d015914	1.27254e-89	4.33036	0.881	0.186	3.81763e-86	EAS	0.16	0.08	0.22	1.86	0	0.33	0.2	0.25	0.37	0.03	0.04	1.86	3.54
Zm00001d016016	1.1186e-33	1.07551	0.528	0.232	3.35579e-30	PC	0.18	0.07	0.08	0.08	0.11	1.03	0.86	0.58	0.23	0.09	0.14	1.03	3.45
Zm00001d016070	1.49845e-61	0.756413	0.526	0.154	4.49535e-58	PE	0.36	1	0.07	0.12	0.61	0.82	0.64	0.15	0.1	0.06	0.03	1	3.96
Zm00001d016098	0	2.6298	0.946	0.215	0	SCU	0.3	0.3	0.63	1.38	1.83	0.59	1.11	2.5	3.24	0.28	0.15	3.24	12.31
Zm00001d016119	1.90169e-132	4.7492	0.179	0.106	5.70507e-129	SCU	0	0	0	0	0.06	0.01	0.02	0.15	0.06	0	0	0.15	0.3
Zm00001d016128	5.64312e-118	1.42818	0.765	0.197	1.69294e-114	EM	0.49	0.02	0.1	0.28	0.22	0.14	0.52	1.23	1.36	0.16	0.06	1.36	4.58
Zm00001d016185	4.96324e-95	3.93002	0.473	0.09	1.48897e-91	PE	0.06	0	0.01	0.02	0	0.06	0.19	0.08	0.2	0	0.01	0.2	0.63
Zm00001d016199	1.07973e-18	1.50439	0.338	0.055	3.23918e-15	PE	0.01	0.02	0	0.01	0	0.08	0.02	0.01	0.01	0	0	0.08	0.16
Zm00001d016237	5.11981e-195	7.49822	0.839	0.093	1.53594e-191	EM	0.13	0.01	0.02	0.06	0.28	0.06	0.16	0.82	0.09	0.01	0.01	0.82	1.65
Zm00001d016256	3.95218e-07	0.486786	0.238	0.139	0.00118565	PE	0.01	0	0	0	0	0	0.02	0.09	0.03	0	0	0.09	0.15
Zm00001d016274	2.16161e-69	0.501731	0.652	0.264	6.48483e-66	PC	0.43	0.27	0.22	0.41	0.72	0.98	1.34	0.49	0.76	0.07	0.1	1.34	5.79
Zm00001d016441	0	4.39574	0.412	0.171	0	SE	0.26	0.17	0.14	0.32	0	0.15	0.12	0.05	0.03	0.51	0.32	0.51	2.07
Zm00001d016446	8.23603e-270	7.0052	0.973	0.234	2.47081e-266	PC	1.43	5.67	1.2	1.73	8.94	11.3	4	1.09	0.5	0.54	0.24	11.3	36.64
Zm00001d016459	4.16396e-11	0.697559	0.535	0.399	1.24919e-07	AL	2.23	1.67	1.76	1.49	0.11	0.33	0.76	0.06	0.04	1.64	2.54	2.54	12.63
Zm00001d016460	0	3.18057	0.307	0.125	0	SE	0.02	0.06	0.14	0.04	0.06	0.01	0.01	0	0.01	0.08	0.06	0.14	0.49
Zm00001d016471	2.52909e-25	0.512044	0.139	0.111	7.58727e-22	AL	0.04	0	0	0.02	0	0.01	0.05	0.03	0.04	0.01	0	0.05	0.2
Zm00001d016483	0	5.4243	0.467	0.132	0	SE	0.06	0.14	0.17	0.21	0.22	0.18	0.08	0.02	0.02	0.42	0.16	0.42	1.68
Zm00001d016502	0	1.21834	0.312	0.065	0	SE	0	0	0	0	0	0.02	0	0	0	0.01	0	0.02	0.03
Zm00001d016505	1.82719e-51	3.10079	0.798	0.308	5.48157e-48	BETL	0.36	3.24	1.43	1.86	0	0.52	0.28	0.01	0.08	0.57	0.92	3.24	9.27
Zm00001d016516	1.12664e-48	1.25607	0.503	0.174	3.37991e-45	CZ	0.04	0.05	0.63	0.1	0.06	0.04	0.06	0.02	0.02	0.29	0.2	0.63	1.51
Zm00001d016588	1.16779e-11	1.58753	0.303	0.247	3.50337e-08	VE	2.77	0.13	0.04	0.48	0	0.4	0.73	0.07	0.04	0.67	1.01	2.77	6.34
Zm00001d016615	0	3.23734	0.41	0.103	0	SE	0.01	0.02	0.11	0.03	0	0.01	0.02	0.01	0.01	0.06	0.03	0.11	0.31
Zm00001d016635	1.08244e-35	4.08104	0.315	0.058	3.24732e-32	PC	0	0	0	0	0	0.04	0.03	0	0	0	0	0.04	0.07
Zm00001d016655	6.08852e-120	6.00074	0.703	0.161	1.82656e-116	PC	0.14	0.18	0.13	0.22	0.11	1.46	0.26	0.07	0.27	0.03	0.05	1.46	2.92
Zm00001d016691	0	3.36509	0.946	0.242	0	SCU	0.67	0.35	1.22	2.27	0.67	1.75	0.99	3.01	4.27	0.46	0.41	4.27	16.07
Zm00001d016694	0	3.14676	0.996	0.204	0	SCU	1.06	0.51	1.48	6.3	0.44	1.31	3.52	15.86	12.26	1.05	0.51	15.86	44.3
Zm00001d016705	3.35488e-10	0.39411	0.505	0.354	1.00646e-06	PC	1.02	0.75	1.01	1.34	0.11	3.41	1.32	0.46	0.33	2.31	1.17	3.41	13.23
Zm00001d016708	1.279e-109	2.32346	0.506	0.117	3.837e-106	PE	0.25	0.01	0.01	0.02	0.33	0.14	0.21	0.03	0.01	0.03	0.02	0.33	1.06
Zm00001d016719	3.53788e-274	2.25649	0.371	0.172	1.06136e-270	SE	0.08	0.03	0.05	0.06	0.06	0.07	0.06	0.02	0.07	0.03	0.03	0.08	0.56
Zm00001d016733	7.41022e-60	3.09342	0.491	0.175	2.22306e-56	PE	0.11	0.05	0.09	0.06	0.44	0.42	0.59	0.04	0.05	0.11	0.09	0.59	2.05
Zm00001d016741	2.49199e-237	2.25078	0.638	0.238	7.47597e-234	VE	1.72	0.08	0.51	0.33	0.17	0.11	0.62	0.05	0.16	0.42	1.29	1.72	5.46
Zm00001d016746	4.33317e-59	3.82105	0.27	0.25	1.29995e-55	SE	0.32	0.28	0.36	0.31	0.06	0.09	0.07	0	0.02	0.26	0.28	0.36	2.05
Zm00001d016811	0	4.84067	0.567	0.223	0	SE	1.74	0.16	0.21	0.29	0.11	0.29	0.55	0.02	0.06	2.36	1.8	2.36	7.59
Zm00001d016915	6.87536e-31	4.67517	0.489	0.131	2.06261e-27	PC	0.11	0.08	0.02	0.04	0	0.71	0.31	0.03	0.02	0.02	0.06	0.71	1.4
Zm00001d016933	1.07164e-10	3.47347	0.151	0.1	3.21493e-07	PC	0	0.01	0	0.01	0	0.04	0.02	0	0	0	0	0.04	0.08
Zm00001d016934	6.39468e-222	3.48767	0.503	0.255	1.9184e-218	SE	2.13	0.38	0.68	1.31	0	0.58	1.05	0.07	0.3	2.25	1.9	2.25	10.65
Zm00001d016938	9.27783e-40	1.70426	0.362	0.116	2.78335e-36	PC	0.06	0.01	0.01	0	0.67	0.02	0.05	0.03	0.01	0	0	0.67	0.86
Zm00001d016950	1.17131e-09	0.86721	0.249	0.135	3.51393e-06	PC	0.01	0.02	0.01	0.01	1.39	0.02	0.02	0	0.01	0.01	0	1.39	1.5
Zm00001d016961	4.42564e-05	1.93243	0.294	0.075	0.132769	PE	0	0	0	0	0	0.25	0.08	0.03	0.06	0	0	0.25	0.42
Zm00001d017019	5.6916e-245	4.53546	0.477	0.057	1.70748e-241	PE	0.01	0	0	0	0	0.01	0.05	0	0.01	0	0	0.05	0.08
Zm00001d017021	0	7.30722	0.911	0.15	0	SCU	0.31	0.06	0.28	0.83	0	0.15	0.48	1.86	4.14	0.2	0.1	4.14	8.41
Zm00001d017031	2.08271e-253	2.37891	0.318	0.126	6.24813e-250	SE	0.03	0.04	0.05	1.22	0.06	0.02	0.05	0.01	0.08	0.06	0.08	1.22	1.7
Zm00001d017032	5.97122e-157	0.638789	0.159	0.11	1.79137e-153	SCU	0.01	0	0.01	0.04	0	0	0.34	2.85	0.32	0.01	0.02	2.85	3.6
Zm00001d017033	3.40808e-73	2.24255	0.407	0.119	1.02242e-69	PE	0.02	0.05	0.15	0.37	0	0.06	1.68	9.19	1.46	0.09	0.07	9.19	13.14
Zm00001d017065	1.626e-29	0.603673	0.179	0.12	4.87799e-26	AL	0.05	0	0	0	0	0	0.01	0.01	0	0.03	0.01	0.05	0.11
Zm00001d017121	1.36453e-82	0.784169	0.968	0.369	4.09359e-79	BETL	3.7	14.83	9.71	4.62	6.72	4.85	3.19	2.44	3.35	5.62	3	14.83	62.03
Zm00001d017152	2.66819e-105	3.0474	0.47	0.133	8.00456e-102	PE	0.18	0.07	0.02	0.11	0	0.12	0.14	0	0.01	0.02	0.06	0.18	0.73
Zm00001d017172	2.79897e-168	0.515019	0.174	0.115	8.3969e-165	SE	0	0.01	0.03	0.01	0	0	0.01	0.01	0.01	0.01	0.01	0.03	0.1
Zm00001d017186	1.93219e-92	0.593591	0.486	0.154	5.79657e-89	PE	0.3	0.1	0.1	0.15	0.17	1.47	0.55	0.04	0.1	0.12	0.09	1.47	3.19
Zm00001d017199	1.66284e-57	5.34643	0.491	0.114	4.98853e-54	PC	0	0.01	0	0	0	0.11	0.02	0	0	0	0	0.11	0.14
Zm00001d017251	5.17339e-28	1.11365	0.309	0.144	1.55202e-24	SCU	0.01	0.89	0.22	2.12	0.06	0.33	0.33	0.64	0.38	0.02	0.04	2.12	5.04
Zm00001d017254	9.90811e-292	0.305288	0.06	0.194	2.97243e-288	SCU	0.01	0.01	0	0	0	0.02	0	0.01	0	0	0	0.02	0.05
Zm00001d017270	8.16917e-111	6.13634	0.628	0.065	2.45075e-107	PC	0.01	0.68	0.04	0	0.28	2.11	0.07	0.01	0.01	0.01	0	2.11	3.22
Zm00001d017274	8.11692e-42	1.95079	0.538	0.246	2.43508e-38	PC	0.88	0.06	0.21	0.24	0.22	2.39	3.85	0.6	0.66	0.46	0.14	3.85	9.71
Zm00001d017275	4.70526e-210	2.79759	0.916	0.23	1.41158e-206	PC	0.65	0.26	0.71	1.09	0.39	3.93	2.44	0.43	0.71	0.31	0.27	3.93	11.19
Zm00001d017279	1.79621e-61	5.43078	0.356	0.025	5.38862e-58	PE	0	0	0	0	0	0.01	0.04	0	0	0	0	0.04	0.05
Zm00001d017280	8.51311e-17	2.8283	0.402	0.142	2.55393e-13	CZ	0.03	0	0.07	0.03	0.06	0	0.01	0	0	0.01	0.03	0.07	0.24
Zm00001d017282	3.11062e-45	6.4114	0.495	0.069	9.33187e-42	PC	0.03	0.01	0.01	0.01	0	0.77	0.15	0.01	0.04	0.01	0.01	0.77	1.05
Zm00001d017285	7.53048e-212	3.70373	0.724	0.1	2.25914e-208	CZ	0.06	1.63	1.41	2.49	0.17	0.26	0.05	0.03	0.12	0.04	0.07	2.49	6.33
Zm00001d017286	3.19703e-53	1.29712	0.395	0.195	9.5911e-50	CZ	0.62	0.04	0.35	0.52	0	0.03	0.15	0	0.02	0.14	0.56	0.62	2.43
Zm00001d017292	6.55573e-23	1.28578	0.312	0.121	1.96672e-19	PE	0.01	0.06	0.16	0.23	0.17	0.04	0.77	3.83	0.49	0.04	0.06	3.83	5.86
Zm00001d017294	1.86469e-241	3.30906	0.323	0.146	5.59406e-238	SE	0	0	0	0	0	0	0.01	0.02	0.01	0.03	0.01	0.03	0.08
Zm00001d017298	8.9639e-118	7.14692	0.71	0.13	2.68917e-114	PC	0.14	0.44	0.12	0.15	0.17	1.21	0.18	0.12	0.07	0.04	0.06	1.21	2.7
Zm00001d017353	1.48876e-20	3.64822	0.216	0.1	4.46628e-17	BETL	0	0.14	0.01	0.03	0	0.21	0.01	0.01	0.01	0	0.01	0.21	0.43
Zm00001d017383	1.64448e-14	0.575178	0.358	0.251	4.93344e-11	PC	0.13	0.09	0.12	0.16	0.17	0.35	0.5	0.08	0.6	0.17	0.07	0.6	2.44
Zm00001d017391	1.31258e-218	7.85945	0.916	0.123	3.93773e-215	EM	0.01	0.01	0.04	0.08	0	0.01	0.18	0.97	0.15	0.02	0.03	0.97	1.5
Zm00001d017397	1.04294e-08	0.790099	0.101	0.187	3.12881e-05	EAS	0.01	0	0	0.02	0	0	0.01	0	0.01	0.01	0.02	0.02	0.08
Zm00001d017415	2.48805e-11	0.95484	0.252	0.157	7.46416e-08	VE	0	0.01	0.01	0	0	0	0	0	0	0.01	0.01	0.01	0.04
Zm00001d017418	1.51274e-182	4.70611	0.767	0.087	4.53822e-179	PC	0.09	0	0.01	0	0	0.94	0.33	0	0.01	0	0.01	0.94	1.39
Zm00001d017425	6.19688e-80	2.20208	0.573	0.188	1.85906e-76	PC	0.26	0.2	0.07	0.04	0.17	0.76	0.21	0.11	0.11	0.31	0.04	0.76	2.28
Zm00001d017427	3.02189e-232	2.9656	0.31	0.129	9.06567e-229	SE	0.1	0.31	0.04	0.03	0	0.07	0.06	0	0.02	0.16	0.13	0.31	0.92
Zm00001d017438	3.28811e-61	7.75133	0.384	0.051	9.86433e-58	PE	0.17	0.01	0.01	0.01	0.17	0.18	0.41	0.04	0.02	0	0.01	0.41	1.03
Zm00001d017441	1.57189e-185	3.46666	0.389	0.217	4.71566e-182	SE	0.16	0.05	0.09	0.1	0	0.07	0.12	0.08	0.13	0.51	0.38	0.51	1.69
Zm00001d017454	3.36409e-221	1.99094	0.636	0.095	1.00923e-217	PE	0.23	0.01	0.02	0.06	0.06	0.32	0.37	0.06	0.08	0.01	0.03	0.37	1.25
Zm00001d017461	2.38171e-84	5.29152	0.554	0.047	7.14513e-81	PC	0.01	0.29	0.02	0	0	0.53	0.01	0	0.01	0	0	0.53	0.87
Zm00001d017485	0.000342451	0.610473	0.174	0.077	1	EAS	0	0	0	0.01	0	0	0.07	0	0	0	0	0.07	0.08
Zm00001d017493	0.000129239	1.00202	0.362	0.215	0.387716	BETL	0.39	0.52	0.45	0.3	0.44	0.13	0.06	0.01	0.03	0.04	0.09	0.52	2.46
Zm00001d017494	1.56035e-60	6.30591	0.364	0.032	4.68106e-57	PE	0.07	0	0	0	0	0	0.29	0.01	0	0.01	0.01	0.29	0.39
Zm00001d017526	3.12845e-62	0.492119	0.493	0.216	9.38534e-59	PE	0.21	0.23	0.22	0.44	0.28	2.95	0.96	0.5	1.27	0.03	0.06	2.95	7.15
Zm00001d017536	1.34096e-20	4.2965	0.548	0.143	4.02289e-17	EM	0.17	0.03	0.04	0.06	0.06	0.07	0.31	0.28	0.2	0.01	0.02	0.31	1.25
Zm00001d017539	1.81257e-98	1.97094	0.71	0.29	5.43772e-95	CZ	0.38	1.44	0.81	1.13	0.44	0.34	0.28	0.66	1.1	0.28	0.23	1.44	7.09
Zm00001d017547	4.26444e-277	3.64017	0.734	0.139	1.27933e-273	PE	0.28	0.51	0.1	0.19	0.17	2.36	1.21	0.01	0.02	0.16	0.1	2.36	5.11
Zm00001d017588	0	0.522209	0.454	0.131	0	SE	0	0.01	0.01	0	0	0	0	0	0	0.01	0.01	0.01	0.04
Zm00001d017614	1.25272e-07	1.29672	0.436	0.154	0.000375817	BETL	0.11	0.72	0.07	0.02	0	3.28	0.96	0.02	0.02	0.02	0.02	3.28	5.24
Zm00001d017615	1.35942e-37	3.6483	0.403	0.051	4.07826e-34	PE	0.01	0.02	0	0.01	0	0.03	0.12	0	0.01	0	0	0.12	0.2
Zm00001d017622	3.34507e-258	4.046	0.399	0.194	1.00352e-254	SE	0.33	0.06	0.24	0.21	0	0.04	0.11	0.06	0.02	0.29	0.31	0.33	1.67
Zm00001d017641	3.11928e-110	3.10909	0.161	0.128	9.35785e-107	EM	0	0	0	0	0	0	0	0.06	0.01	0	0	0.06	0.07
Zm00001d017643	2.38086e-111	4.27041	0.589	0.123	7.14257e-108	SCU	0.12	0.11	0.13	0.94	0.06	0.08	0.07	0.13	0.5	0.02	0.06	0.94	2.22
Zm00001d017646	6.94945e-36	1.672	0.387	0.166	2.08484e-32	PC	0.01	0.03	0.03	0.03	0.06	0.09	0.07	0.01	0.02	0.02	0.01	0.09	0.38
Zm00001d017650	2.44825e-15	0.63278	0.287	0.17	7.34476e-12	CZ	0.01	0.01	0.01	0	0	0.01	0.01	0.01	0.01	0.16	0.01	0.16	0.24
Zm00001d017666	7.49297e-237	10.4745	0.845	0.037	2.24789e-233	PC	0.02	0.28	0.01	0	0.06	4.26	0.07	0.02	0.03	0.01	0.01	4.26	4.77
Zm00001d017682	7.52948e-09	4.40894	0.569	0.129	2.25884e-05	BETL	0.05	0.41	0.08	0.14	0	0.85	0.04	0.05	0.02	0.01	0.02	0.85	1.67
Zm00001d017727	6.92096e-45	4.39388	0.402	0.061	2.07629e-41	PE	0.02	0	0	0.04	0	0.06	0.13	0.03	0.1	0	0	0.13	0.38
Zm00001d017730	0	7.38817	0.399	0.138	0	SE	0.06	0.1	0.13	0.18	0	0.13	0.11	0.27	0.17	0.54	0.18	0.54	1.87
Zm00001d017752	0	4.91021	0.451	0.079	0	SE	0.01	0.02	0.03	0.04	0	0.01	0.02	0.04	0.02	0.16	0.08	0.16	0.43
Zm00001d017762	2.85804e-125	7.94486	0.695	0.18	8.57412e-122	PC	0.07	0.25	0.03	0.07	0	0.4	0.07	0.02	0.15	0.03	0.03	0.4	1.12
Zm00001d017801	1.91148e-104	3.64175	0.435	0.169	5.73445e-101	PE	0.18	0.01	0.01	0	0	0.02	0.39	0	0	0.12	0.05	0.39	0.78
Zm00001d017817	1.11133e-147	6.53625	0.671	0.084	3.33398e-144	PC	0.04	0.11	0	0	0	0.48	0.02	0	0.02	0.01	0	0.48	0.68
Zm00001d017834	0	1.47429	0.325	0.093	0	SE	0	0.01	0	0.02	0	0	0	0	0	0.01	0	0.02	0.04
Zm00001d017838	0.00760363	0.973138	0.31	0.221	1	CZ	0	0	0.02	0.02	0	0	0	0	0	0.02	0.02	0.02	0.08
Zm00001d017851	1.47856e-07	4.08588	0.275	0.043	0.000443567	PE	0	0	0.01	0	0	0.02	0.09	0.01	0.01	0	0	0.09	0.14
Zm00001d017852	0	2.87216	0.92	0.261	0	SCU	0.14	0.17	0.39	1.12	0.11	0.37	0.86	2.39	3.59	0.6	0.14	3.59	9.88
Zm00001d017853	2.62818e-196	4.40835	0.353	0.209	7.88453e-193	SE	0.12	0.17	0.21	0.57	0.28	0.29	0.2	0.11	0.08	0.36	0.2	0.57	2.59
Zm00001d017869	1.65974e-61	2.81511	0.453	0.062	4.97923e-58	PE	0.02	0	0	0	0.61	0.07	0.04	0	0.01	0	0	0.61	0.75
Zm00001d017880	0	2.0418	0.385	0.1	0	SE	0.06	0.13	0.01	0.02	0	0.3	0.17	0.01	0.01	0.1	0.04	0.3	0.85
Zm00001d017882	1.25856e-195	3.39445	0.48	0.282	3.77569e-192	SE	0.27	0.6	2.42	1.08	0.06	0.88	0.71	0.19	0.37	1.91	1	2.42	9.49
Zm00001d017931	3.67003e-21	0.565471	0.546	0.166	1.10101e-17	EM	0.01	0	0.01	0.02	0.11	0.02	0.01	0.02	0.02	0	0	0.11	0.22
Zm00001d017951	2.28651e-255	5.6393	0.55	0.034	6.85952e-252	PE	0.04	0	0	0	0	0.36	0.33	0.01	0.01	0.01	0.01	0.36	0.77
Zm00001d017953	4.42971e-12	0.732902	0.452	0.259	1.32891e-08	CZ	0.56	1.71	0.79	2.12	0.28	2.39	0.62	0.21	0.16	0.1	0.22	2.39	9.16
Zm00001d017961	0	5.88599	0.616	0.175	0	SE	0.3	0.76	1	0.55	0.17	0.61	0.6	0.44	0.3	1.62	0.62	1.62	6.97
Zm00001d017978	1.51611e-77	1.1784	0.548	0.231	4.54832e-74	CZ	0.05	0.01	0.04	0.06	0	0.04	0.05	0	0.04	0.03	0.01	0.06	0.33
Zm00001d017984	0	3.958	0.507	0.194	0	SE	0.2	0.17	0.24	0.41	0.22	0.34	0.31	0.08	0.41	0.34	0.13	0.41	2.85
Zm00001d018010	3.30271e-294	4.48359	0.303	0.11	9.90814e-291	SE	0	0.01	0.02	0.02	0.06	0.01	0	0.01	0.01	0.06	0.01	0.06	0.21
Zm00001d018011	4.37359e-05	0.471427	0.235	0.167	0.131208	CZ	0.01	0.01	0.03	0.02	0	0.03	0.02	0	0.01	0.03	0.01	0.03	0.17
Zm00001d018025	1.05696e-07	0.887046	0.347	0.146	0.000317088	CZ	0.02	0.04	0.3	0.08	0	0.02	0.04	0	0.01	0.12	0.07	0.3	0.7
Zm00001d018029	0	3.79193	0.261	0.055	0	SE	0	0	0.01	0	0	0	0	0	0	0.04	0.01	0.04	0.06
Zm00001d018031	0	4.56093	0.892	0.168	0	SCU	0.12	0.16	0.35	0.93	0.56	0.35	0.45	1.97	1.56	0.04	0.09	1.97	6.58
Zm00001d018056	0	8.82427	0.669	0.05	0	PE	0.1	0.01	0	0	0	0.2	0.54	0.04	0.01	0	0.01	0.54	0.91
Zm00001d018087	7.24247e-106	3.30303	0.302	0.175	2.17274e-102	SE	0.04	0.02	0.09	0.03	0	0.01	0.02	0	0	0.12	0.14	0.14	0.47
Zm00001d018103	0	6.36973	0.518	0.165	0	SE	0.02	0.12	0.17	0.12	0.22	0.11	0.07	0.13	0.14	0.4	0.14	0.4	1.64
Zm00001d018107	1.10394e-251	3.38104	0.461	0.244	3.31182e-248	SE	0.33	0.36	0.66	1.63	0.56	0.67	0.77	0.68	3.42	0.38	0.24	3.42	9.7
Zm00001d018159	4.36619e-08	0.629535	0.145	0.175	0.000130986	PC	0.02	0.2	0.25	0.94	0.06	0.05	0.05	0.01	0.06	0.06	0.08	0.94	1.78
Zm00001d018177	7.96521e-20	0.692329	0.61	0.298	2.38956e-16	EAS	0.91	2.03	2.49	1.83	6.94	5.31	1.37	0.72	1.33	0.54	0.42	6.94	23.89
Zm00001d018195	9.58123e-18	4.31053	0.384	0.09	2.87437e-14	PC	0	0.46	0.03	0.02	0	0.79	0	0	0.01	0	0	0.79	1.31
Zm00001d018199	0	4.29113	0.509	0.23	0	SE	0.24	0.65	1.82	0.72	0.17	0.34	0.23	0.17	0.12	1.1	0.77	1.82	6.33
Zm00001d018209	6.1709e-211	3.02164	0.293	0.134	1.85127e-207	SE	0.01	0.03	0.02	0.02	0	0.1	0.01	0.02	0	0.07	0.07	0.1	0.35
Zm00001d018211	1.62328e-29	5.35233	0.45	0.109	4.86985e-26	PC	0.02	0.25	0.04	0.08	0	0.61	0.05	0.15	0.09	0.01	0.01	0.61	1.31
Zm00001d018213	3.61055e-06	1.22212	0.074	0.11	0.0108316	PC	0	0	0	0	0	0.01	0.01	0	0	0.01	0	0.01	0.03
Zm00001d018229	6.73798e-65	0.532147	0.499	0.203	2.02139e-61	CZ	0.06	0.08	0.19	0.06	0	0.07	0.12	0.01	0.01	0.29	0.17	0.29	1.06
Zm00001d018244	2.09222e-124	5.95842	0.628	0.05	6.27667e-121	PC	0	0.24	0.02	0.02	0	0.35	0.01	0.01	0.02	0	0	0.35	0.67
Zm00001d018253	2.14645e-24	1.77189	0.076	0.142	6.43936e-21	PC	0	0.55	0.06	0.03	0.94	0.06	0.02	0.02	0.04	0	0.01	0.94	1.73
Zm00001d018255	6.374e-09	1.25013	0.944	0.264	1.9122e-05	ESR	0.11	0.28	0.35	1.04	13.39	0.83	1.12	2	3.64	0.15	0.09	13.39	23
Zm00001d018261	5.39621e-165	7.16175	0.831	0.103	1.61886e-161	EM	0.02	0	0.02	0.08	0.06	0.01	0.1	0.92	0.1	0.01	0.02	0.92	1.34
Zm00001d018276	2.07257e-22	0.706734	0.135	0.179	6.21771e-19	VE	0	0	0.02	0	0	0	0	0	0	0.01	0.01	0.02	0.04
Zm00001d018366	0	6.46072	0.489	0.175	0	SE	0.15	0.17	0.64	0.22	0.22	0.19	0.11	0.19	0.14	0.9	0.38	0.9	3.31
Zm00001d018377	0	6.63861	0.99	0.172	0	SCU	0.27	0.18	0.57	1.64	1.11	0.56	0.78	2.7	4.33	0.24	0.13	4.33	12.51
Zm00001d018383	8.57997e-74	0.790972	0.553	0.325	2.57399e-70	PE	2.68	2.33	4.17	5.4	8.22	3.77	5.54	13.44	9.52	2.25	2.3	13.44	59.62
Zm00001d018404	3.9072e-70	7.56128	0.807	0.121	1.17216e-66	BETL	0.02	1.4	0.05	0.02	0.11	0.14	0.05	0.09	0.04	0	0	1.4	1.92
Zm00001d018406	0	6.71381	0.519	0.183	0	SE	0.1	0.28	0.26	0.4	0	0.18	0.14	0.17	0.19	0.54	0.22	0.54	2.48
Zm00001d018412	8.8372e-207	1.18956	0.273	0.134	2.65116e-203	SE	0.01	0.01	0.04	0.01	0	0.01	0.01	0.01	0	0.02	0.01	0.04	0.13
Zm00001d018429	2.2814e-10	0.932324	0.445	0.233	6.8442e-07	EAS	0.09	0.03	0.17	0.59	0.06	0.31	0.41	0.83	2.5	0.07	0.08	2.5	5.14
Zm00001d018435	2.53305e-45	3.38367	0.437	0.058	7.59914e-42	PE	0.02	0	0	0	0	0.07	0.1	0	0	0	0	0.1	0.19
Zm00001d018438	2.2369e-116	2.76812	0.225	0.158	6.71069e-113	SE	0.07	0.13	0.12	0.14	0.06	0.16	0.09	0.08	0.05	0.13	0.1	0.16	1.13
Zm00001d018445	5.7352e-134	6.4685	0.995	0.158	1.72056e-130	EAS	0.22	0.65	0.91	9.9	0.22	0.24	0.18	0.07	0.34	0.06	0.37	9.9	13.16
Zm00001d018459	1.61599e-113	2.47916	0.64	0.139	4.84797e-110	CZ	0.19	94.09	4.78	0.9	2	8.59	0.39	0.16	0.6	0.22	0.14	94.09	112.06
Zm00001d018491	6.17938e-17	3.7734	0.249	0.061	1.85382e-13	PC	0	0	0	0	0	0.05	0.03	0	0	0	0	0.05	0.08
Zm00001d018493	1.28932e-12	1.79304	0.188	0.105	3.86797e-09	BETL	0	0.01	0.02	0	0	0	0	0	0	0	0	0.02	0.03
Zm00001d018503	1.65269e-06	1.7862	0.312	0.178	0.00495806	CZ	0.01	0	0.02	0.02	0	0	0.02	0.01	0.01	0.01	0.01	0.02	0.11
Zm00001d018562	8.88192e-05	0.529628	0.165	0.114	0.266458	EAS	0.02	0.1	0.23	0.09	0	0.04	0.04	0	0.02	0.05	0.05	0.23	0.64
Zm00001d018629	1.21677e-43	4.99493	0.445	0.113	3.6503e-40	PE	0.12	0	0.01	0.01	0.11	0.13	0.38	0.04	0.03	0.02	0.01	0.38	0.86
Zm00001d018656	3.61635e-20	0.566794	0.146	0.038	1.08491e-16	PE	0	0	0	0	0	0.09	0.01	0.01	0	0	0	0.09	0.11
Zm00001d018725	8.72394e-193	7.87333	0.808	0.12	2.61718e-189	PC	0.1	0.28	0.08	0.22	0.28	1.36	0.19	0.03	0.07	0.03	0.04	1.36	2.68
Zm00001d018727	0	9.19247	0.694	0.067	0	SE	2.05	4.76	2.59	1.13	0.67	2.13	2.68	0.62	1.6	18.93	5.55	18.93	42.71
Zm00001d018731	7.55043e-18	1.62286	0.198	0.065	2.26513e-14	PE	0	0	0.01	0.03	0	0.01	0.06	0.34	0.04	0	0	0.34	0.49
Zm00001d018742	0.000304938	4.18955	0.498	0.115	0.914814	EM	0	0	0.02	0.03	0	0.19	0.1	0.63	0.16	0.01	0.01	0.63	1.15
Zm00001d018744	1.2044e-165	5.43941	0.697	0.101	3.61321e-162	EM	0	0.01	0.09	0.17	0.06	0.03	0.64	3.35	0.32	0.01	0.03	3.35	4.71
Zm00001d018792	5.98115e-224	3.30251	0.325	0.153	1.79434e-220	SE	0.06	0.03	0.44	0.17	0	0.06	0.07	0.05	0.07	0.3	0.18	0.44	1.43
Zm00001d018797	6.53115e-192	1.68141	0.166	0.162	1.95935e-188	SE	0.01	0	0	0.01	0	0.01	0.01	0	0.01	0.02	0.01	0.02	0.08
Zm00001d018799	3.62681e-15	4.34508	0.487	0.304	1.08804e-11	PC	0.43	2.37	0.51	0.38	0.39	2.2	0.19	0.1	0.17	0.51	0.45	2.37	7.7
Zm00001d018829	0.000331388	1.09179	0.198	0.068	0.994163	PE	0.01	0	0.02	0.04	0	0.03	0.11	0.62	0.06	0	0.01	0.62	0.9
Zm00001d018830	2.99748e-18	2.85068	0.27	0.055	8.99245e-15	CZ	0.01	5.46	0.2	0.08	0.17	0.4	0.02	0.01	0.03	0.01	0.01	5.46	6.4
Zm00001d018837	1.1761e-137	6.00896	1	0.151	3.5283e-134	BETL	0.21	68.94	3.21	0.77	0.67	5.69	0.26	0.16	0.35	0.15	0.12	68.94	80.53
Zm00001d018913	1.39854e-13	0.266994	0.283	0.201	4.19562e-10	EM	0	0	0.01	0	0	0.01	0.01	0.01	0.01	0	0	0.01	0.05
Zm00001d018951	2.06062e-138	5.60801	1	0.106	6.18186e-135	BETL	0.07	17.74	1.41	0.17	0.67	2.27	0.11	0.03	0.07	0.03	0.03	17.74	22.6
Zm00001d018964	2.496e-173	3.68896	0.329	0.16	7.48801e-170	SE	0.02	0.05	0.04	0.01	0.06	0.03	0.02	0.03	0.05	0.05	0.03	0.06	0.39
Zm00001d018965	7.55042e-164	2.58078	0.41	0.248	2.26512e-160	SE	0.76	0.04	0.14	0.1	0.11	0.43	0.54	0.08	0.03	0.43	0.46	0.76	3.12
Zm00001d018966	0	0.94371	0.314	0.109	0	SE	0.1	0.01	0.02	0.01	0	0.02	0.31	0.01	0.01	0.22	0.04	0.31	0.75
Zm00001d018971	9.66034e-181	1.87366	0.478	0.311	2.8981e-177	SE	1.8	0.03	1.07	0.98	0	0.16	0.76	0.07	0.04	2.55	3.15	3.15	10.61
Zm00001d018973	1.33119e-80	0.464479	0.633	0.181	3.99358e-77	SCU	0.05	0.06	0.16	0.23	0.17	0.31	0.38	0.59	1.45	0.04	0.03	1.45	3.47
Zm00001d018981	2.35144e-182	2.7788	0.655	0.281	7.05431e-179	PE	1.92	1.68	1.64	2.79	6.56	8.85	5.28	4.12	4.44	1.06	0.78	8.85	39.12
Zm00001d019002	9.38105e-137	6.26427	0.755	0.194	2.81432e-133	PC	0.19	0.18	0.3	0.45	0.06	1.1	0.23	0.19	1.23	0.02	0.07	1.23	4.02
Zm00001d019019	1.46775e-136	7.37241	0.991	0.078	4.40325e-133	BETL	0.04	15.15	0.71	0.12	1.33	1.26	0.08	0.02	0.04	0.03	0.02	15.15	18.8
Zm00001d019027	1.21269e-48	1.39475	0.395	0.091	3.63806e-45	CZ	0.05	23.28	0.88	0.16	1.22	1.76	0.1	0.02	0.07	0.02	0.02	23.28	27.58
Zm00001d019030	1.77491e-18	1.80499	0.411	0.098	5.32473e-15	CZ	0.12	36.29	1.5	0.18	0.89	2.6	0.1	0.04	0.08	0.04	0.04	36.29	41.88
Zm00001d019045	8.1426e-189	2.11453	0.928	0.278	2.44278e-185	EM	0.16	0.39	1.05	1.71	1.33	0.82	1.03	2.31	1.92	0.2	0.18	2.31	11.1
Zm00001d019078	2.96339e-60	2.09883	0.739	0.064	8.89017e-57	BETL	0.01	2.48	0.13	0.02	0.11	5.8	0.06	0.01	0.02	0.01	0.01	5.8	8.66
Zm00001d019091	0	5.5376	0.609	0.232	0	SE	0.71	1.88	3.4	1.73	1.11	1.5	1.01	0.63	0.61	3.89	1.99	3.89	18.46
Zm00001d019100	0	6.22205	0.661	0.108	0	PE	0.85	0.1	0.06	0.05	0.5	1.58	1.67	0.13	0.09	0.01	0.06	1.67	5.1
Zm00001d019117	3.74916e-145	1.20033	0.243	0.162	1.12475e-141	SE	0.03	0.17	0.09	0.3	0	0.5	0.11	0.01	0.02	0.16	0.11	0.5	1.5
Zm00001d019149	5.06951e-123	4.04261	0.558	0.151	1.52085e-119	PE	0.26	0.04	0.12	0.22	0.39	0.24	0.83	0.22	0.29	0.07	0.09	0.83	2.77
Zm00001d019155	0	2.17388	0.81	0.255	0	VE	401.64	6.56	60.82	54.3	3.67	7.84	210.38	5.54	7.81	256.82	498.56	498.56	1513.94
Zm00001d019160	5.36739e-51	0.783342	0.352	0.341	1.61022e-47	SE	2.06	0.01	0.74	0.36	0	0.07	0.58	0.03	0.01	1.43	2.44	2.44	7.73
Zm00001d019162	7.44858e-183	1.71673	0.271	0.237	2.23457e-179	SE	0.66	0.02	0.07	0.02	0	0.01	0.17	0.01	0.01	0.3	0.75	0.75	2.02
Zm00001d019163	0	5.83193	0.81	0.103	0	PE	0.49	0.11	0.02	0.06	2.44	3.22	3.94	0.07	0.18	0.1	0.04	3.94	10.67
Zm00001d019228	1.62431e-224	9.64723	0.873	0.165	4.87293e-221	PC	0.2	0.17	0.25	0.41	0.17	1.64	0.24	0.04	0.21	0.09	0.16	1.64	3.58
Zm00001d019260	1.82628e-97	8.69004	0.575	0.048	5.47883e-94	PC	0	0.15	0.02	0	0	0.73	0.01	0.01	0.02	0	0	0.73	0.94
Zm00001d019265	3.41516e-10	1.73184	0.483	0.236	1.02455e-06	AL	2	0.94	1.61	0.94	0.11	0.32	0.44	0.03	0.16	0.15	0.82	2	7.52
Zm00001d019277	0	4.34687	0.93	0.251	0	CZ	9.66	160.34	120.65	69.27	24	26.06	8.5	1.84	4.61	18.69	20.17	160.34	463.79
Zm00001d019280	8.08631e-147	8.20659	0.775	0.083	2.42589e-143	EM	0	0.01	0.02	0.09	0.06	0.03	0.18	1.07	0.09	0.01	0.02	1.07	1.58
Zm00001d019294	3.09721e-85	6.95298	0.844	0.037	9.29164e-82	BETL	0	1.42	0.03	0	0.17	0.17	0	0	0.01	0	0	1.42	1.8
Zm00001d019306	3.67677e-73	1.53968	0.749	0.291	1.10303e-69	AL	2.99	1.07	0.8	2.08	0.44	3.85	1.97	0.08	0.2	0.32	1.17	3.85	14.97
Zm00001d019310	7.90411e-24	3.86381	0.427	0.173	2.37123e-20	PC	0.08	0.31	0.02	0.02	0	0.41	0.09	0.05	0.06	0.04	0.02	0.41	1.1
Zm00001d019311	0	3.00629	0.748	0.262	0	VE	1.47	0.43	0.97	0.51	0.33	0.33	1.03	0.11	0.08	1.23	3.09	3.09	9.58
Zm00001d019312	2.96368e-158	6.88371	0.813	0.132	8.89103e-155	EM	0.17	0.04	0.09	0.17	0.11	0.07	0.68	2.87	0.34	0.03	0.08	2.87	4.65
Zm00001d019342	2.21356e-64	2.18827	0.552	0.234	6.64069e-61	CZ	0.15	0.51	0.74	0.28	0	0.08	0.05	0.01	0.01	0.31	0.42	0.74	2.56
Zm00001d019358	3.16178e-137	4.50721	0.65	0.281	9.48534e-134	PE	0.95	1.2	1	1.82	4.28	1.26	1.31	0.19	0.95	0.47	0.33	4.28	13.76
Zm00001d019376	7.18843e-176	1.35193	0.303	0.191	2.15653e-172	SE	0.14	0	0.02	0.06	0.11	0.04	0.51	0.13	0.05	0.34	0.22	0.51	1.62
Zm00001d019411	0.0064471	2.62018	0.18	0.091	1	PC	0	0	0	0	0	0.01	0.02	0	0	0	0	0.02	0.03
Zm00001d019422	6.56834e-50	2.94699	0.476	0.135	1.9705e-46	PE	0.05	0.03	0.02	0.02	0.06	0.03	0.07	0.01	0.02	0.01	0.01	0.07	0.33
Zm00001d019479	0.000312215	1.8481	0.667	0.274	0.936645	ESR	0.24	0.28	0.44	0.92	1.61	0.49	0.7	2.39	2.72	0.19	0.16	2.72	10.14
Zm00001d019495	6.10126e-111	4.34024	0.284	0.224	1.83038e-107	SE	0.16	0.11	0.32	0.19	0.17	0.1	0.11	0.14	0.1	0.26	0.2	0.32	1.86
Zm00001d019504	3.93207e-206	1.15019	0.994	0.245	1.17962e-202	EM	1.02	0.26	1.15	3.64	8.56	1.26	2.18	7.47	10.92	0.77	0.42	10.92	37.65
Zm00001d019505	2.82203e-89	1.1757	0.236	0.211	8.46609e-86	SE	0.1	0.26	0.08	0.15	0.28	0.74	0.16	0.1	0.18	0.12	0.06	0.74	2.23
Zm00001d019507	4.8816e-50	3.63091	0.62	0.292	1.46448e-46	PC	1.05	0.56	0.64	0.84	0.11	2.45	3.59	0.35	0.72	0.65	0.34	3.59	11.3
Zm00001d019541	4.61566e-219	2.21919	0.099	0.169	1.3847e-215	SE	0.74	0.01	0.02	0.02	0.06	0.02	0.33	0.13	0.04	0.07	0.03	0.74	1.47
Zm00001d019568	0	2.22394	0.364	0.123	0	SE	0.02	0.03	0.08	0.05	0	0.01	0.02	0	0.01	0.04	0.02	0.08	0.28
Zm00001d019582	0	2.27771	0.431	0.067	0	SE	0	0	0	0	0	0	0	0	0	0.01	0	0.01	0.01
Zm00001d019593	2.06275e-130	3.2388	0.601	0.235	6.18825e-127	PE	0.47	0.08	0.18	0.23	2.06	0.53	1.08	0.43	0.56	0.17	0.16	2.06	5.95
Zm00001d019623	5.2829e-239	1.07005	0.206	0.148	1.58487e-235	SE	0	0	0.01	0	0	0	0	0	0	0.01	0.01	0.01	0.03
Zm00001d019688	4.21674e-57	0.336586	0.161	0.178	1.26502e-53	VE	0.02	0	0.01	0	0	0.01	0.01	0	0.01	0.01	0.01	0.02	0.08
Zm00001d019704	7.38797e-10	2.92968	0.488	0.209	2.21639e-06	AL	0.21	0.03	0.09	0.22	0.06	0.08	0.3	1.78	1.34	0.15	0.06	1.78	4.32
Zm00001d019725	4.88074e-102	3.40609	0.451	0.091	1.46422e-98	PE	0.2	0	0	0.01	0.06	0.07	0.08	0.02	0.02	0.01	0.01	0.2	0.48
Zm00001d019765	6.00802e-36	0.711789	0.092	0.213	1.80241e-32	BETL	0	0.01	0.01	0.01	0	0	0	0	0	0.01	0	0.01	0.04
Zm00001d019912	9.54876e-36	1.76616	0.127	0.229	2.86463e-32	CZ	0	0.01	0.02	0.01	0	0	0	0	0	0.01	0	0.02	0.05
Zm00001d019936	2.33068e-214	7.99269	0.824	0.087	6.99205e-211	PC	0.03	0.06	0.01	0.01	0.22	2.88	0.13	0.02	0.03	0.02	0	2.88	3.41
Zm00001d019948	3.81147e-165	1.41748	0.271	0.168	1.14344e-161	SE	0.02	0.04	0.09	0.04	0.06	0.04	0.04	0.01	0.02	0.03	0.02	0.09	0.41
Zm00001d019968	3.47516e-160	1.58014	0.282	0.139	1.04255e-156	SE	0	0.01	0.03	0.01	0	0	0	0	0	0.02	0.01	0.03	0.08
Zm00001d020008	0	8.07121	0.803	0.111	0	SCU	0.01	0.03	0.07	0.19	0	0.11	0.1	0.16	1.14	0.01	0.03	1.14	1.85
Zm00001d020086	2.28793e-70	0.317978	0.102	0.211	6.86379e-67	EM	0	0	0.02	0	0	0	0.01	0	0	0	0	0.02	0.03
Zm00001d020093	9.75583e-05	1.08375	0.266	0.183	0.292675	PE	0.1	0.03	0.05	0.07	0.22	0.02	0.12	0.12	0.08	0.07	0.08	0.22	0.96
Zm00001d020100	0	4.32837	0.507	0.102	0	SE	0.01	0.04	0.06	0.09	0.06	0.11	0.05	0.08	0.05	0.15	0.04	0.15	0.74
Zm00001d020112	2.02372e-141	1.94256	0.303	0.186	6.07116e-138	SE	0	0.01	0.1	0.01	0	0.01	0.03	0.02	0.01	0.04	0.03	0.1	0.26
Zm00001d020117	4.28686e-71	1.12379	0.225	0.18	1.28606e-67	SE	0.01	0.02	0.09	0.04	0.11	0.01	0.03	0.01	0.01	0.03	0.02	0.11	0.38
Zm00001d020137	9.393e-179	4.65336	0.522	0.071	2.8179e-175	PE	0	0.02	0.01	0.01	0.06	0.25	0.12	0.02	0.02	0.01	0	0.25	0.52
Zm00001d020158	0.0010634	1.02106	0.335	0.168	1	CZ	0.01	0.02	0.08	0.04	0	0.01	0.01	0.01	0.01	0.04	0.03	0.08	0.26
Zm00001d020251	0	4.26425	0.357	0.099	0	SE	0.09	0.03	0.05	0.03	0.06	0.1	0.04	0	0.02	0.07	0.06	0.1	0.55
Zm00001d020257	0	5.79946	0.523	0.119	0	SE	0.02	0.09	0.1	0.2	0	0.14	0.05	0.05	0.15	0.54	0.17	0.54	1.51
Zm00001d020260	3.05561e-19	1.1597	0.213	0.073	9.16683e-16	PC	0.01	0	0	0.06	0.11	0.02	0.02	0.05	0.03	0	0.01	0.11	0.31
Zm00001d020272	2.17972e-17	0.28258	0.271	0.11	6.53915e-14	PE	0.01	0.03	0.02	0.02	0	0.16	0.01	0	0.01	0	0.01	0.16	0.27
Zm00001d020317	1.71282e-71	5.43626	0.456	0.034	5.13847e-68	PE	0.02	0	0	0	0	0.02	0.14	0.01	0	0	0	0.14	0.19
Zm00001d020351	1.52067e-16	0.950458	0.221	0.164	4.56202e-13	PC	0.01	0	0	0	0	0.01	0.02	0	0	0	0	0.02	0.04
Zm00001d020367	6.32385e-243	4.22591	0.291	0.113	1.89716e-239	SE	0.02	0.04	0.21	0.06	0.06	0.02	0.02	0.02	0.01	0.11	0.07	0.21	0.64
Zm00001d020395	0	8.51362	0.917	0.181	0	SCU	0.17	0.13	0.47	1.07	0.22	0.2	0.34	0.32	2.4	0.06	0.16	2.4	5.54
Zm00001d020417	1.88847e-100	3.66642	0.499	0.053	5.66541e-97	PE	0.05	0.03	0.02	0.06	0.06	0.48	0.45	0.04	0.03	0	0.01	0.48	1.23
Zm00001d020429	0	3.58335	0.489	0.15	0	SE	0.03	0.01	0.02	0.04	0.06	0.13	0.09	0.03	0.11	0.08	0.02	0.13	0.62
Zm00001d020442	1.07669e-10	3.41775	1	0.315	3.23006e-07	ESR	1.5	0.48	0.8	1.62	2.11	0.62	0.96	0.67	3.12	0.34	0.38	3.12	12.6
Zm00001d020454	1.53492e-73	1.72561	0.46	0.08	4.60475e-70	PE	0.08	0.15	0.02	0.03	0	0.7	0.25	0.01	0.01	0.02	0.02	0.7	1.29
Zm00001d020516	1.85461e-32	1.13106	0.032	0.208	5.56384e-29	EAS	0	0	0.01	0.01	0	0	0.01	0	0	0	0	0.01	0.03
Zm00001d020544	4.14939e-78	3.66775	0.835	0.153	1.24482e-74	EAS	0.05	0.1	0.22	0.99	0.78	0.15	0.21	1.26	0.95	0.04	0.06	1.26	4.81
Zm00001d020552	3.14759e-86	0.466824	0.494	0.117	9.44276e-83	PE	0.16	0.11	0.05	0.09	0.11	1.3	0.33	0.01	0.01	0.05	0.08	1.3	2.3
Zm00001d020583	6.57401e-63	0.760654	0.454	0.148	1.9722e-59	PC	0.2	0.03	0.02	0.03	0	0.39	1.01	0.03	0.04	0.02	0.02	1.01	1.79
Zm00001d020584	0	4.12967	0.917	0.253	0	SCU	0.31	0.75	2.34	3.35	3.11	2.22	2.15	4.62	4.69	0.64	0.33	4.69	24.51
Zm00001d020585	4.33147e-174	2.32166	0.94	0.288	1.29944e-170	EM	0.15	0.48	1.68	1.91	1.94	0.63	1.05	2.25	2.29	0.33	0.22	2.29	12.93
Zm00001d020589	3.72839e-71	4.56725	0.691	0.109	1.11852e-67	EM	0	0.36	0.08	0.01	0	0.16	0.05	0.34	0.05	0	0	0.36	1.05
Zm00001d020590	0	7.3478	0.986	0.181	0	SCU	0.48	0.24	0.55	2.27	0	0.44	1.12	3.91	6.25	0.4	0.22	6.25	15.88
Zm00001d020591	0	2.70051	0.629	0.203	0	SE	73.25	1.91	10.18	38.2	0.56	2.84	36.5	2.36	3.93	158.46	127.28	158.46	455.47
Zm00001d020607	8.78666e-71	1.11256	0.46	0.09	2.636e-67	PE	0.14	0.01	0.01	0.04	0	0.47	0.28	0.11	0.06	0.01	0.01	0.47	1.14
Zm00001d020609	0	5.17646	0.599	0.156	0	SE	0.55	0.95	0.31	0.35	0.56	1.36	0.47	0.31	0.58	1.99	0.57	1.99	8
Zm00001d020612	2.64145e-302	4.79174	0.458	0.224	7.92434e-299	SE	0.08	0.39	0.4	0.22	0.33	0.27	0.17	0.22	0.16	0.4	0.19	0.4	2.83
Zm00001d020636	4.2459e-88	3.37721	0.656	0.17	1.27377e-84	PC	0.26	0.16	0.04	0.09	3.28	1.3	1.02	0.23	0.11	0.03	0.03	3.28	6.55
Zm00001d020655	2.8125e-05	0.927363	0.344	0.174	0.0843749	EAS	0	0.03	0.04	0.07	0	0.01	0.01	0.02	0.03	0.03	0.01	0.07	0.25
Zm00001d020680	2.36827e-218	3.39545	0.385	0.164	7.1048e-215	SE	0.07	0	0.04	0	0	0	0.04	0.01	0	0.21	0.24	0.24	0.61
Zm00001d020754	0	4.90225	0.316	0.034	0	SE	0.03	0	0	0	0	0	0.01	0	0	0.07	0.01	0.07	0.12
Zm00001d020780	1.07492e-36	1.43387	0.087	0.158	3.22476e-33	BETL	0.03	0.23	0.04	0.04	24.44	0.38	0.25	0.08	0.03	0.02	0.01	24.44	25.55
Zm00001d020794	5.62302e-40	5.06625	0.454	0.079	1.68691e-36	PC	0.02	0.05	0.01	0.01	0	0.35	0.1	0.02	0.04	0	0	0.35	0.6
Zm00001d020808	1.81184e-193	6.36762	0.834	0.174	5.43551e-190	PC	0.18	0.21	0.04	0.03	0.11	1.83	0.44	0.15	0.05	0.1	0.14	1.83	3.28
Zm00001d020811	0.00522639	0.398626	0.265	0.201	1	EM	0.02	0	0	0.02	0.06	0.03	0.02	0.04	0.03	0.02	0.01	0.06	0.25
Zm00001d020826	0	4.96328	0.398	0.082	0	SE	0.05	0.05	0.01	0.02	0.06	0.04	0.04	0.09	0.03	0.21	0.1	0.21	0.7
Zm00001d020867	2.18094e-20	0.322755	0.483	0.249	6.54281e-17	CZ	0.47	0.2	0.76	3.62	0.11	0.12	0.31	0.15	0.5	0.08	0.52	3.62	6.84
Zm00001d020872	4.98329e-20	1.90741	0.462	0.214	1.49499e-16	PC	0.14	0.15	0.06	0.13	0	0.72	0.15	0.02	0.03	0.15	0.09	0.72	1.64
Zm00001d020886	2.35612e-108	6.65269	0.589	0.058	7.06837e-105	PC	0	0.22	0.01	0	0	0.27	0.01	0	0	0	0	0.27	0.51
Zm00001d020903	5.9893e-13	0.560052	0.29	0.115	1.79679e-09	PC	0.05	0	0	0	0	0.09	0.14	0.01	0.01	0	0	0.14	0.3
Zm00001d020910	6.71056e-290	6.88881	0.986	0.14	2.01317e-286	PC	0.1	2.07	0.39	0.11	0.17	19.69	1.47	0.78	0.18	0.24	0.13	19.69	25.33
Zm00001d020938	1.89789e-150	4.65054	0.866	0.189	5.69368e-147	AL	1.95	0.68	0.17	0.28	4.56	0.31	0.46	0.25	0.23	0.08	0.1	4.56	9.07
Zm00001d020939	7.126e-224	2.09488	0.234	0.126	2.1378e-220	SE	0.02	0.1	0.3	0.06	0.06	0.03	0.02	0.01	0.02	0.06	0.06	0.3	0.74
Zm00001d020957	8.20877e-21	2.79913	0.331	0.055	2.46263e-17	PE	0.01	0	0	0	0.06	0.1	0.05	0.02	0	0	0	0.1	0.24
Zm00001d020961	8.36248e-122	4.40545	0.791	0.128	2.50874e-118	AL	0.05	0	0	0	0	0.01	0.01	0	0	0	0	0.05	0.07
Zm00001d020977	0	4.08259	0.539	0.123	0	SE	0.01	0.04	0.19	0.58	0.06	0.11	0.06	0.01	0.04	0.46	0.2	0.58	1.76
Zm00001d020982	0	2.37712	0.285	0.098	0	SE	0	0	0.01	0.02	0	0	0	0	0.01	0.02	0	0.02	0.06
Zm00001d020984	6.64242e-303	1.89136	0.624	0.204	1.99273e-299	VE	6.8	0.04	0.34	0.25	0	0.12	1.63	0.05	0.02	0.95	2.72	6.8	12.92
Zm00001d021001	5.8883e-288	0.902196	0.19	0.117	1.76649e-284	SE	0	0.01	0.06	0.01	0	0	0	0	0	0.02	0.01	0.06	0.11
Zm00001d021046	0	5.35686	0.97	0.257	0	SCU	0.97	0.66	1.08	2.68	0.56	0.92	1.18	2.69	6.28	1.24	0.59	6.28	18.85
Zm00001d021057	0	1.06471	0.717	0.092	0	PE	0.32	1.1	0.12	0.01	0.11	6.79	2.57	0.05	0.02	0.06	0.03	6.79	11.18
Zm00001d021064	5.10554e-186	6.69002	0.763	0.055	1.53166e-182	PC	0	2.91	0.2	0.06	0	5.91	0.04	0.02	0.03	0.02	0.02	5.91	9.21
Zm00001d021069	0	6.18486	0.354	0.035	0	SE	0.01	0.05	0.02	0.01	0	0.06	0.02	0.05	0.02	0.23	0.02	0.23	0.49
Zm00001d021086	2.93516e-179	7.87728	0.841	0.08	8.80547e-176	EM	0	0	0.02	0.02	0	0.03	0.09	0.54	0.05	0	0.01	0.54	0.76
Zm00001d021089	6.55795e-50	2.39608	0.729	0.162	1.96739e-46	EAS	0.03	0.04	0.02	0.05	0	0	0.03	0	0.01	0.01	0.01	0.05	0.2
Zm00001d021119	3.03499e-238	2.28724	0.456	0.23	9.10497e-235	SE	1.67	0.06	0.12	0.14	0.94	0.31	0.56	0.07	0.41	0.56	0.13	1.67	4.97
Zm00001d021160	6.0191e-37	2.81781	0.454	0.118	1.80573e-33	PC	0.03	0.04	0	0	0.28	0.17	0.09	0	0.01	0.01	0	0.28	0.63
Zm00001d021192	1.31493e-191	7.77471	0.82	0.123	3.94478e-188	PC	0.04	0.22	0.12	0.14	0.5	3.65	0.25	0.46	0.24	0.02	0.02	3.65	5.66
Zm00001d021196	8.2222e-149	2.13798	0.764	0.284	2.46666e-145	CZ	0.5	0.46	4.37	1.26	0.39	0.34	0.57	1.43	0.91	2.56	1.73	4.37	14.52
Zm00001d021199	1.07483e-08	1.13994	0.354	0.156	3.2245e-05	CZ	0.01	0.04	0.17	0.08	0	0.02	0.02	0.02	0.02	0.05	0.04	0.17	0.47
Zm00001d021216	2.43098e-124	5.04708	0.242	0.096	7.29293e-121	SE	0.03	0.03	0.06	0.01	1	0.02	0.04	0.04	0.06	0.19	0.1	1	1.58
Zm00001d021236	1.49031e-135	1.65222	0.171	0.152	4.47092e-132	SCU	0.01	0.08	0.04	0.29	4.83	0.09	0.14	0.21	0.12	0	0.01	4.83	5.82
Zm00001d021268	1.34772e-94	4.23225	0.522	0.058	4.04316e-91	PE	0.04	0.02	0.02	0.05	0.06	0.29	0.45	0.02	0.01	0.01	0	0.45	0.97
Zm00001d021288	1.44221e-186	0.881872	0.092	0.157	4.32662e-183	SE	0.11	0.06	0.03	0.22	0.28	0.26	0.06	0	0.01	0.04	0.07	0.28	1.14
Zm00001d021289	0	2.02536	0.756	0.287	0	VE	1.77	2.77	9.47	3.96	0.28	0.83	1.66	0.19	0.19	5.71	9.06	9.47	35.89
Zm00001d021300	7.32933e-30	2.61276	0.445	0.263	2.1988e-26	PE	0.08	0.34	1.13	1.83	2.83	0.84	1.49	2.65	2.06	0.17	0.16	2.83	13.58
Zm00001d021329	2.22432e-39	5.90681	0.405	0.055	6.67296e-36	PC	0.02	0	0.01	0	0	0.21	0.03	0	0	0.01	0	0.21	0.28
Zm00001d021371	1.46906e-61	3.58565	0.44	0.068	4.40717e-58	PC	0.03	0.02	0	0	0	0.15	0.12	0.01	0	0	0	0.15	0.33
Zm00001d021386	3.34178e-59	3.14926	0.392	0.042	1.00253e-55	PE	0.01	0.08	0.01	0	0.06	0.49	0.27	0.01	0	0	0	0.49	0.93
Zm00001d021422	1.86528e-202	4.54661	0.948	0.293	5.59583e-199	EM	0.52	0.43	0.79	1.5	1.94	1.45	1.4	2.85	2.28	0.32	0.22	2.85	13.7
Zm00001d021433	2.61143e-235	4.60088	0.97	0.245	7.8343e-232	EM	0.09	0.55	0.79	1.91	1.83	0.68	1.02	3.63	2.68	0.2	0.15	3.63	13.53
Zm00001d021477	0	2.43595	0.834	0.17	0	SCU	0.02	0.12	0.32	0.76	1	0.38	0.53	1.84	1.43	0.04	0.07	1.84	6.51
Zm00001d021579	7.19496e-291	4.50592	0.41	0.12	2.15849e-287	SE	0.05	0.13	0.02	0.02	0.06	0.05	0.06	0.06	0.09	0.11	0.04	0.13	0.69
Zm00001d021596	2.69639e-186	5.51362	0.945	0.193	8.08917e-183	AL	1.16	0.01	0.07	0.14	0	0.04	0.15	0.01	0.02	0.08	0.21	1.16	1.89
Zm00001d021615	9.72954e-122	7.60753	0.982	0.275	2.91886e-118	BETL	0.56	6.91	0.63	0.93	0.89	2.71	1.16	0.77	0.66	0.22	0.12	6.91	15.56
Zm00001d021653	7.03252e-269	3.89297	0.769	0.143	2.10976e-265	SCU	0.06	0.08	0.13	0.25	2.11	0.46	0.62	0.22	1.22	0.02	0.03	2.11	5.2
Zm00001d021656	9.83156e-51	3.61503	0.775	0.084	2.94947e-47	BETL	0.02	0.87	0.14	0.85	0	1.04	0.02	0.01	0.03	0.01	0.02	1.04	3.01
Zm00001d021666	1.68359e-179	6.33483	0.9	0.111	5.05078e-176	AL	0.98	0	0	0.02	0.06	0.03	0.25	0.04	0.04	0.04	0.04	0.98	1.5
Zm00001d021668	7.38453e-125	2.36775	0.635	0.343	2.21536e-121	PE	6.79	6.93	10.93	9.04	6.89	18.84	22.23	7.28	12.27	14.26	10.49	22.23	125.95
Zm00001d021684	6.25575e-113	3.86441	0.523	0.067	1.87672e-109	PE	0.06	0	0	0	0.06	0.05	0.09	0.01	0	0	0	0.09	0.27
Zm00001d021705	8.25787e-138	2.14353	0.777	0.18	2.47736e-134	EM	0	0.05	0.19	0.25	0.33	0.2	0.3	1.22	1.17	0.02	0.04	1.22	3.77
Zm00001d021706	0	4.19429	0.892	0.233	0	SCU	0.23	0.85	1.47	3.17	2.33	1.13	1.72	5.53	4.76	0.68	0.41	5.53	22.28
Zm00001d021718	2.04125e-206	2.27064	0.658	0.264	6.12374e-203	PE	0.47	0.43	0.83	0.88	1.72	1.43	1.1	0.26	0.25	0.31	0.36	1.72	8.04
Zm00001d021741	1.85098e-175	2.19161	0.837	0.309	5.55293e-172	CZ	0.82	1.94	5.3	2.22	1.56	0.88	0.88	0.93	0.7	2.16	1.51	5.3	18.9
Zm00001d021752	3.25853e-278	4.95434	0.393	0.191	9.77559e-275	SE	0.27	0.06	0.09	0.14	0	0.1	0.17	0.05	0.16	0.45	0.34	0.45	1.83
Zm00001d021772	0	4.31723	0.303	0.145	0	SE	0.06	0.02	0.1	0.04	0	0.03	0.05	0	0.01	0.15	0.13	0.15	0.59
Zm00001d021774	1.85138e-48	2.8566	0.501	0.101	5.55414e-45	PC	0.04	0.03	0.02	0.01	0	0.39	0.25	0.02	0.08	0	0	0.39	0.84
Zm00001d021775	1.02899e-41	1.12644	0.405	0.151	3.08696e-38	PC	0.02	0.01	0	0	0	0.01	0.02	0.03	0.01	0.01	0	0.03	0.11
Zm00001d021813	3.00019e-10	3.59344	0.205	0.231	9.00058e-07	EM	0.25	0	0.01	0	0.06	0	0.02	0.07	0.01	0	0	0.25	0.42
Zm00001d021816	7.56168e-22	0.566276	0.284	0.17	2.2685e-18	CZ	0.03	0	0.04	0.07	0	0.2	0.09	0.03	0.07	0.02	0.03	0.2	0.58
Zm00001d021839	0	1.19622	0.608	0.109	0	PE	0.19	0.35	0.09	0.15	0.33	4.29	1.03	0.36	0.11	0.03	0.02	4.29	6.95
Zm00001d021843	0	4.06387	0.702	0.158	0	SE	9.36	43.31	14.58	3.18	1.28	5.6	7.08	0.54	0.6	47.97	23.6	47.97	157.1
Zm00001d021845	3.62247e-23	1.46134	0.221	0.145	1.08674e-19	PC	0.01	0.01	0.03	0	0	0.01	0	0	0	0.01	0.01	0.03	0.08
Zm00001d021858	1.46988e-125	2.0097	0.23	0.17	4.40965e-122	SE	0.05	0.1	0.35	0.08	0	0.06	0.07	0.01	0.02	0.14	0.15	0.35	1.03
Zm00001d021861	4.63655e-73	4.60466	0.83	0.144	1.39096e-69	EAS	0.02	0.18	0.06	1.17	0.11	0.2	0.05	0.07	0.11	0.01	0.03	1.17	2.01
Zm00001d021870	1.33669e-102	3.9297	0.435	0.026	4.01008e-99	PE	0.05	0	0.01	0.03	0	0.12	0.17	0	0	0	0	0.17	0.38
Zm00001d021900	0	4.22221	0.331	0.077	0	SE	0.02	0	0.06	0.04	0	0.01	0.04	0.01	0.01	0.14	0.04	0.14	0.37
Zm00001d021901	2.27916e-71	5.25713	0.729	0.114	6.83748e-68	AL	1.26	0	0.01	0	0.06	0.02	0.3	0.01	0.01	0.23	0.05	1.26	1.95
Zm00001d021929	5.11976e-54	2.14726	0.442	0.151	1.53593e-50	PC	0.01	0	0.01	0.01	0	0.06	0.06	0.01	0.01	0.01	0.01	0.06	0.19
Zm00001d021934	2.67515e-44	5.93285	0.487	0.086	8.02546e-41	PC	0.01	0.18	0.01	0	0.89	0.63	0.04	0.09	0.04	0	0.01	0.89	1.9
Zm00001d021949	9.85084e-179	5.65404	0.531	0.045	2.95525e-175	PE	0.06	0.04	0	0.01	0.28	0.12	0.17	0.03	0.02	0.01	0	0.28	0.74
Zm00001d021957	1.93592e-160	4.48592	0.408	0.265	5.80776e-157	SE	0.29	0.06	0.17	0.33	0.06	0.09	0.32	0.58	0.98	0.67	0.15	0.98	3.7
Zm00001d021961	3.80746e-121	8.32659	0.954	0.113	1.14224e-117	BETL	0.06	1.58	0.22	0.24	0.22	0.21	0.11	0.23	0.09	0.01	0.02	1.58	2.99
Zm00001d021995	4.43503e-40	1.01774	0.426	0.204	1.33051e-36	PE	0.2	0.22	0.36	0.24	0.06	1.47	0.48	0.14	0.07	0.13	0.18	1.47	3.55
Zm00001d022005	9.25132e-168	3.95951	0.666	0.288	2.77539e-164	PE	0.76	0.31	0.92	1.21	0.17	1.45	1.84	0.57	2.28	0.64	0.32	2.28	10.47
Zm00001d022017	7.2328e-123	4.52166	0.706	0.163	2.16984e-119	PC	0.31	1.46	0.22	0.25	0.22	2.56	0.61	0.28	0.57	0.03	0.05	2.56	6.56
Zm00001d022032	1.48918e-05	0.677749	0.094	0.127	0.0446753	PC	0.03	0	0	0.01	0	0.08	0.03	0.01	0.01	0.01	0	0.08	0.18
Zm00001d022040	4.43677e-12	0.633663	0.35	0.153	1.33103e-08	CZ	0.03	0.06	0.37	0.12	0.06	0.05	0.04	0.01	0.01	0.15	0.1	0.37	1
Zm00001d022060	3.70665e-173	3.00052	0.477	0.048	1.11199e-169	PE	0.14	0	0.01	0.01	0	0.26	0.59	0.01	0	0.02	0.01	0.59	1.05
Zm00001d022075	1.59111e-93	1.03758	0.085	0.112	4.77332e-90	VE	0.02	0.01	0.01	0.19	0	0.01	0.02	0.02	0.02	0	0.02	0.19	0.32
Zm00001d022081	0	5.0972	0.473	0.152	0	SE	0.08	0.57	0.28	0.33	0	0.42	0.08	0.01	0.02	0.82	0.36	0.82	2.97
Zm00001d022082	1.76675e-29	0.888475	0.156	0.23	5.30024e-26	BETL	0.01	0.01	0.01	0	0	0.05	0	0	0	0.01	0	0.05	0.09
Zm00001d022084	1.04884e-296	3.77425	0.291	0.129	3.14651e-293	SE	0.09	0.11	0.06	0.02	0	0.06	0.04	0	0	0.11	0.01	0.11	0.5
Zm00001d022088	4.26832e-196	1.55503	0.563	0.081	1.2805e-192	PE	0.08	0.33	0.04	0.04	0.22	1.81	0.71	0.01	0.01	0.02	0.01	1.81	3.28
Zm00001d022089	7.98198e-135	0.696272	0.91	0.267	2.39459e-131	EM	0.22	2.11	4.06	8.28	51.61	5.15	6.46	11.19	19.62	1.02	0.75	51.61	110.47
Zm00001d022099	0	3.62079	0.527	0.181	0	SE	0.07	0	0.26	0.08	0	0.01	0.03	0	0.01	0.5	0.39	0.5	1.35
Zm00001d022104	1.15273e-16	0.98447	0.427	0.277	3.45818e-13	VE	0.52	0.13	0.6	2.18	0.17	0.04	0.29	0.05	0.1	0.64	0.87	2.18	5.59
Zm00001d022139	9.91448e-308	6.00876	0.727	0.209	2.97434e-304	PE	0.39	0.12	0.14	0.25	0.11	0.77	1.18	0.53	0.8	0.13	0.1	1.18	4.52
Zm00001d022161	1.74897e-56	3.18256	0.258	0.212	5.24691e-53	SE	0.1	0.05	0.15	0.18	0.11	0.08	0.07	0.03	0.05	0.13	0.13	0.18	1.08
Zm00001d022181	4.34312e-147	5.8078	0.804	0.273	1.30293e-143	PC	0.97	0.11	0.33	0.87	1.89	6.55	3.71	2.09	2.54	0.43	0.13	6.55	19.62
Zm00001d022193	4.67477e-52	0.720807	0.496	0.115	1.40243e-48	CZ	0.02	5.86	0.73	1.73	0.22	0.69	0.04	0.04	0.13	0.03	0.05	5.86	9.54
Zm00001d022199	0	2.86463	0.423	0.105	0	SE	0.01	0.02	0.05	0.01	0.06	0	0.01	0.01	0.01	0.04	0.02	0.06	0.24
Zm00001d022204	0	3.55519	0.95	0.165	0	SCU	0.32	0.05	0.11	0.48	0	0.1	0.41	1.7	1.56	0.03	0.07	1.7	4.83
Zm00001d022210	0	4.16358	0.348	0.114	0	SE	0.01	0.06	0.11	0.18	0.06	0.05	0.02	0.04	0.03	0.17	0.07	0.18	0.8
Zm00001d022254	1.33804e-14	5.36337	0.372	0.096	4.01412e-11	PC	0.01	0.15	0.01	0.01	0	0.21	0.01	0	0.01	0.01	0.01	0.21	0.43
Zm00001d022264	0	7.51327	0.806	0.195	0	PE	0.72	0.13	0.22	0.73	3.39	0.93	3.37	1.15	2.44	0.29	0.17	3.39	13.54
Zm00001d022277	2.13924e-128	6.38498	0.734	0.195	6.41771e-125	PC	0.34	0.19	0.09	0.06	0	2.06	0.28	0.03	0.07	0.14	0.14	2.06	3.4
Zm00001d022278	0	2.72346	0.926	0.256	0	SCU	8.69	0.42	1.8	4.35	2.06	2.43	6.91	13.75	9.72	1.72	0.9	13.75	52.75
Zm00001d022296	4.43006e-221	1.94531	0.242	0.109	1.32902e-217	SE	0.01	0.01	0.22	0.02	0	0.01	0.01	0	0.01	0.06	0.04	0.22	0.39
Zm00001d022303	8.77581e-13	0.682634	0.542	0.279	2.63274e-09	AL	1.19	0.09	0.38	1.22	0.06	0.27	1.02	2.34	2.45	0.25	0.15	2.45	9.42
Zm00001d022327	0	2.33881	0.397	0.116	0	SE	0.05	0.02	0.01	0.02	0	0.06	0.07	0.02	0.05	0.05	0.01	0.07	0.36
Zm00001d022364	0	5.1254	0.551	0.234	0	SE	0.5	1.11	1.23	1.43	0.56	1.21	0.7	0.5	0.51	2.03	0.68	2.03	10.46
Zm00001d022376	0	7.84279	0.986	0.194	0	SCU	0.93	0.19	0.77	2.79	0.06	0.54	1.32	4.31	7.16	0.58	0.3	7.16	18.95
Zm00001d022403	4.80772e-260	3.54627	0.366	0.121	1.44232e-256	SE	0.03	0.11	0.14	0.06	0	0.06	0.02	0	0.01	0.12	0.07	0.14	0.62
Zm00001d022421	1.24399e-160	1.28787	0.873	0.276	3.73197e-157	PC	17.22	2.09	3.5	6.3	2.33	12.26	4.63	3.04	14.12	1.08	1.14	17.22	67.71
Zm00001d022424	4.10803e-10	2.38921	0.403	0.234	1.23241e-06	PC	0.03	0.13	0.05	0.03	0.83	0.47	0.08	0.01	0	0.05	0.05	0.83	1.73
Zm00001d022444	4.00399e-157	0.251836	0.545	0.222	1.2012e-153	VE	0.49	0.75	0.27	0.34	0.06	0.11	0.16	0.01	0.02	0.56	0.84	0.84	3.61
Zm00001d022450	9.11858e-11	3.08039	1	0.261	2.73558e-07	ESR	0.16	0.12	0.42	0.63	0.83	0.49	0.36	0.6	2.16	0.1	0.12	2.16	5.99
Zm00001d022451	7.31108e-286	2.14637	0.323	0.205	2.19332e-282	SE	0.03	0.01	0.07	0.06	0.11	0.03	0.07	0.13	0.48	0.02	0.01	0.48	1.02
Zm00001d022456	2.5706e-269	6.60344	0.661	0.047	7.71181e-266	PE	0.16	0.02	0	0	0	0.1	0.55	0.01	0	0.01	0.01	0.55	0.86
Zm00001d022460	0	4.58211	0.451	0.126	0	SE	0.01	0.03	0.05	0.12	0.06	0.02	0.06	0.14	0.24	0.13	0.06	0.24	0.92
Zm00001d022461	0	6.94423	0.582	0.151	0	SE	0.07	0.1	0.29	0.43	0.17	0.09	0.13	0.07	0.24	0.79	0.35	0.79	2.73
Zm00001d022464	0	1.30278	0.214	0.123	0	SE	0.51	0	0.01	0.01	0	0.01	0.13	0.02	0	0.07	0.18	0.51	0.94
Zm00001d022478	6.28965e-13	1.00755	0.244	0.055	1.8869e-09	AL	0.06	0.01	0	0	0	0.13	0.01	0	0	0	0	0.13	0.21
Zm00001d022517	0	4.25149	0.376	0.081	0	SE	0.03	0.02	0.03	0.11	0.11	0.01	0.03	0	0.01	0.16	0.03	0.16	0.54
Zm00001d022534	0.00455063	1.2369	0.275	0.241	1	BETL	0	0	0.03	0	0	0	0	0	0	0.01	0.01	0.03	0.05
Zm00001d022547	4.6073e-134	0.557887	0.178	0.131	1.38219e-130	SCU	0	0.01	0	0.01	0	0.01	0	0	0	0	0	0.01	0.03
Zm00001d022553	2.88832e-183	7.35229	0.546	0.056	8.66496e-180	PE	0.37	0.01	0.04	0.01	0	0.03	0.95	0.05	0.02	0.02	0.03	0.95	1.53
Zm00001d022557	2.3897e-30	0.598089	0.573	0.098	7.1691e-27	EAS	0.01	0.13	0.07	0.2	0	0.56	0.02	0	0.05	0	0.01	0.56	1.05
Zm00001d022569	6.82178e-94	5.28217	0.714	0.295	2.04653e-90	PC	0.25	0.28	0.36	0.37	0	2.05	0.26	0.06	0.22	0.31	0.25	2.05	4.41
Zm00001d022570	0	4.6706	0.421	0.059	0	SE	0.07	0	0	0.03	0	0.01	0.02	0	0.02	0.13	0.05	0.13	0.33
Zm00001d022616	1.2478e-08	0.804988	1	0.315	3.7434e-05	ESR	0.74	0.62	1.55	2.53	1.61	1.17	1.51	3.42	6.06	0.74	0.57	6.06	20.52
Zm00001d022630	1.49977e-22	2.78333	0.49	0.209	4.49932e-19	AL	0.26	0	0	0.01	0	0	0.5	0	0	0.03	0.01	0.5	0.81
Zm00001d022666	3.57446e-52	1.98012	0.378	0.13	1.07234e-48	CZ	0	0	0.01	0	0	0	0.01	0	0.01	0.02	0	0.02	0.05
Zm00001d022715	1.23404e-307	4.59438	0.61	0.179	3.70212e-304	VE	1.53	0	0.1	0.12	0	0.01	0.52	0.05	0.02	0.78	2.22	2.22	5.35
Zm00001d022981	0	3.78585	0.415	0.09	0	SE	0.04	0	0.01	0.01	0	0	0.03	0	0.01	0.22	0.17	0.22	0.49
Zm00001d023186	1.14043e-40	2.12978	0.377	0.128	3.42129e-37	VE	0	0	0.01	0	0	0	0	0	0	0.02	0.03	0.03	0.06
Zm00001d023213	1.42423e-146	6.73603	0.761	0.11	4.2727e-143	EM	0	0.02	0.09	0.12	0.11	0.02	0.4	1.7	0.27	0.01	0.02	1.7	2.76
Zm00001d023216	1.64609e-86	5.65913	0.699	0.127	4.93827e-83	EM	0	0	0.05	0.07	0	0.02	0.24	0.91	0.12	0.01	0.01	0.91	1.43
Zm00001d023242	3.14476e-59	4.42969	0.528	0.14	9.43428e-56	PC	0.02	0.08	0.02	0.02	0.06	0.51	0.06	0.13	0.01	0.03	0.02	0.51	0.96
Zm00001d023243	0	3.01421	0.551	0.262	0	SE	6.32	0.38	1.63	2.18	0.11	1.79	2.48	0.53	0.33	6.56	7.03	7.03	29.34
Zm00001d023271	0	5.31235	0.494	0.172	0	SE	0.09	0.33	0.31	0.82	0.44	0.15	0.1	0.21	0.18	0.52	0.15	0.82	3.3
Zm00001d023290	4.43917e-135	7.63455	0.991	0.092	1.33175e-131	BETL	0.02	7.96	0.29	0.08	0.33	0.9	0.03	0.01	0.06	0.04	0.03	7.96	9.75
Zm00001d023314	9.49712e-188	2.11938	0.532	0.055	2.84914e-184	PE	0	0	0	0	0	0.05	0.02	0	0	0.01	0	0.05	0.08
Zm00001d023343	4.06386e-79	0.718269	0.922	0.284	1.21916e-75	EAS	49	2.05	5.2	38.57	0.33	0.79	17.49	18.45	5.72	6.3	3.35	49	147.25
Zm00001d023384	6.7937e-234	7.03086	0.888	0.122	2.03811e-230	PC	0.1	1.86	0.18	0.07	0.11	7	0.41	0.16	0.12	0.02	0.02	7	10.05
Zm00001d023385	1.6589e-117	6.13047	0.671	0.125	4.9767e-114	PC	0	0.17	0.09	0.23	0	1.19	0.08	0.33	0.51	0.01	0.02	1.19	2.63
Zm00001d023387	4.10866e-73	2.30266	0.746	0.196	1.2326e-69	AL	1.01	0.02	0.05	0.2	0	0.05	0.38	0.14	0.43	0.19	0.08	1.01	2.55
Zm00001d023395	2.9334e-131	7.40351	0.765	0.211	8.8002e-128	EM	0.53	0.07	0.17	0.35	0.61	0.28	0.93	3.46	1.21	0.16	0.1	3.46	7.87
Zm00001d023404	5.42483e-286	2.59649	0.245	0.076	1.62745e-282	SE	0	0.01	0	0	0	0	0	0	0	0.01	0	0.01	0.02
Zm00001d023410	0	3.81339	0.493	0.106	0	SE	0.07	0.02	0.02	0.02	0	0.02	0.07	0.01	0.02	0.27	0.12	0.27	0.64
Zm00001d023422	7.67822e-20	1.01237	0.087	0.165	2.30347e-16	EAS	0.01	0	0.01	0.01	0	0.01	0	0.01	0.01	0.01	0	0.01	0.07
Zm00001d023450	3.54668e-141	2.98537	0.261	0.158	1.064e-137	SE	0.03	0.01	0.01	0.1	0	0.17	0.02	0	0.02	0.05	0.03	0.17	0.44
Zm00001d023459	1.8953e-05	1.10863	0.361	0.191	0.056859	AL	0.13	0.17	0.12	0.59	0.22	0.11	0.14	0.07	0.11	0.05	0.04	0.59	1.75
Zm00001d023466	4.89205e-89	8.00142	0.844	0.041	1.46762e-85	BETL	0	1.3	0.06	0.01	0	0.11	0.01	0	0.01	0	0	1.3	1.5
Zm00001d023478	9.59634e-54	0.960556	0.784	0.181	2.8789e-50	BETL	0.13	1.15	1.37	2.1	0.06	0.18	0.07	0.02	0.1	0.1	0.19	2.1	5.47
Zm00001d023529	5.33568e-39	1.37135	0.454	0.142	1.6007e-35	PC	0.4	0.03	0.03	0	0	1.29	2.06	0.02	0.01	0.04	0.02	2.06	3.9
Zm00001d023541	0.000162782	0.958883	0.404	0.133	0.488347	EAS	0	0.01	0.03	0.03	0	0	0	0	0	0.01	0.01	0.03	0.09
Zm00001d023570	0	3.27335	0.432	0.09	0	SE	0.02	0	0	0.01	0	0.01	0.04	0	0	0.07	0.03	0.07	0.18
Zm00001d023588	0	1.89292	0.346	0.098	0	SE	0	0.04	0.02	0	0	0	0	0	0	0.02	0.01	0.04	0.09
Zm00001d023593	3.37473e-123	9.06947	0.963	0.159	1.01242e-119	BETL	0.19	9.42	0.28	0.11	0.28	1.77	0.24	0.2	0.22	0.03	0.03	9.42	12.77
Zm00001d023601	1.10752e-44	1.51851	0.711	0.267	3.32256e-41	EAS	0.36	0.39	1.01	2.89	0.17	0.53	0.85	1.27	5.68	0.32	0.28	5.68	13.75
Zm00001d023651	0	5.58254	0.401	0.065	0	SE	0.03	0.11	0.03	0.04	0	0.06	0.04	0.01	0.01	0.28	0.04	0.28	0.65
Zm00001d023664	0	6.56135	0.58	0.139	0	SE	0.37	0.68	0.57	0.44	0.39	0.61	0.32	0.14	0.3	1.87	0.37	1.87	6.06
Zm00001d023669	1.86053e-08	0.270197	0.482	0.259	5.5816e-05	EAS	0.25	0.3	0.21	0.51	0.56	1.13	0.36	0.06	0.05	0.35	0.2	1.13	3.98
Zm00001d023680	5.66168e-20	3.8968	0.342	0.165	1.6985e-16	PE	0.13	0.01	0.02	0.09	0	0.31	0.29	0.08	0.17	0.02	0.02	0.31	1.14
Zm00001d023717	7.19728e-13	0.511697	0.119	0.125	2.15918e-09	BETL	0	0.01	0.06	0.05	0	0	0	0	0	0.01	0.02	0.06	0.15
Zm00001d023718	7.3119e-29	2.22643	0.481	0.141	2.19357e-25	CZ	0.4	0.1	0.52	0.43	0.06	0.05	0.1	0.01	0.01	0.07	0.2	0.52	1.95
Zm00001d023774	0	4.12635	0.733	0.069	0	PE	0.21	0	0.01	0	0.06	0.18	1.01	0.01	0.01	0.09	0.02	1.01	1.6
Zm00001d023775	0.00896399	2.00711	0.465	0.161	1	AL	0.01	0.01	0	0	0	0	0	0	0	0	0	0.01	0.02
Zm00001d023799	5.72559e-37	2.41898	0.387	0.055	1.71768e-33	PE	0.02	0.08	0.01	0.03	0	0.33	0.15	0.01	0	0	0	0.33	0.63
Zm00001d023830	4.34959e-144	0.342699	0.637	0.3	1.30488e-140	PE	0.93	1.06	0.6	0.65	0.28	4.26	2.25	0.14	0.22	1.21	0.51	4.26	12.11
Zm00001d023900	1.86114e-11	1.38499	0.27	0.16	5.58343e-08	PC	0.01	0	0.02	0.01	0	0.01	0	0.01	0.01	0.01	0	0.02	0.08
Zm00001d023901	2.1158e-235	4.37768	0.96	0.24	6.34739e-232	EM	0.17	0.4	0.9	2.14	2	0.93	1.75	5.03	3.69	0.35	0.22	5.03	17.58
Zm00001d023955	7.27988e-238	7.02976	0.877	0.09	2.18396e-234	PC	0.16	1.05	0.09	0.02	0.11	4.22	0.34	0.02	0.04	0.02	0.02	4.22	6.09
Zm00001d023964	9.47309e-06	0.583931	0.215	0.068	0.0284193	PC	0.2	0.39	0.01	0	0	0.04	0.02	0	0	0	0	0.39	0.66
Zm00001d023984	1.12517e-77	0.865769	0.397	0.109	3.37552e-74	PE	0	0	0	0	0	0	0.04	0.16	0.01	0	0	0.16	0.21
Zm00001d024027	0	4.90582	0.618	0.031	0	PE	0.01	0	0	0	0	0.14	0.19	0	0.01	0	0	0.19	0.35
Zm00001d024030	2.3493e-27	5.51631	0.538	0.086	7.04789e-24	EM	0.03	0	0.02	0.02	0.78	0.03	0.08	0.5	0.08	0	0.01	0.78	1.55
Zm00001d024043	2.82098e-30	2.92064	0.44	0.158	8.46293e-27	CZ	0	0	0.02	0	0	0	0	0	0	0	0	0.02	0.02
Zm00001d024071	1.83307e-166	4.27135	0.598	0.146	5.49921e-163	PE	0.32	0.02	0.02	0.02	0	0.33	0.93	0.05	0.11	0.13	0.09	0.93	2.02
Zm00001d024093	2.00984e-30	0.807036	0.602	0.17	6.02951e-27	AL	0.04	0.02	0.02	0.02	0.06	0.01	0.01	0.01	0.01	0.02	0.01	0.06	0.23
Zm00001d024175	0	3.76547	0.264	0.044	0	SE	0.01	0	0	0	0	0	0	0	0	0.05	0.02	0.05	0.08
Zm00001d024265	9.59432e-108	5.72788	0.537	0.047	2.8783e-104	PE	0.15	0.01	0.01	0.02	1.33	0.17	0.44	0.02	0.02	0.01	0.01	1.33	2.19
Zm00001d024302	3.68284e-104	2.52176	0.816	0.279	1.10485e-100	AL	130.1	4.55	16.4	156.1	0.11	9.26	54.81	31.14	160.76	40.03	18.68	160.76	621.94
Zm00001d024303	3.07605e-62	1.01247	0.959	0.333	9.22816e-59	EAS	36.54	4.68	14.08	64.29	0.17	8.13	27.06	25.24	100.68	21.57	8.08	100.68	310.52
Zm00001d024305	0	2.54614	0.303	0.103	0	SE	0.01	0.01	0.08	0.01	0.06	0.01	0.01	0	0	0.04	0.03	0.08	0.26
Zm00001d024314	9.64949e-117	4.87425	0.463	0.041	2.89485e-113	PE	0	0.03	0	0	0	0.03	0.06	0.01	0	0	0	0.06	0.13
Zm00001d024324	0.000297844	2.65858	0.389	0.236	0.893532	ESR	0.05	0.1	0.13	0.19	0.06	0.28	0.19	0.19	0.26	0.07	0.04	0.28	1.56
Zm00001d024353	6.10472e-297	1.1226	0.676	0.267	1.83142e-293	VE	0.77	0.15	1.84	0.89	0	0.13	0.38	0.03	0.11	1.38	2.02	2.02	7.7
Zm00001d024386	2.60803e-10	3.11622	0.382	0.14	7.8241e-07	PC	0.01	0	0	0	0	0.07	0.04	0	0.01	0	0	0.07	0.13
Zm00001d024414	7.83228e-36	3.21221	0.752	0.291	2.34968e-32	EAS	0.93	0.28	1.25	3.12	0.06	0.8	2	4.13	5.63	0.76	0.41	5.63	19.37
Zm00001d024424	0	2.46761	0.291	0.119	0	SE	0	0.06	0.08	0.1	0.06	0.01	0.01	0	0.01	0.03	0.01	0.1	0.37
Zm00001d024425	5.18014e-300	5.09362	0.501	0.259	1.55404e-296	SE	0.25	0.63	0.43	0.5	0.06	0.69	0.29	0.18	0.19	0.59	0.31	0.69	4.12
Zm00001d024437	9.30842e-12	0.79288	1	0.102	2.79253e-08	ESR	0	0	0.03	0.28	0.17	0.04	0.03	0.06	0.11	0	0	0.28	0.72
Zm00001d024486	8.13619e-227	0.483193	0.389	0.12	2.44086e-223	SE	0	0	0	0	0	0	0	0	0	0.02	0.01	0.02	0.03
Zm00001d024488	1.1213e-07	2.24846	0.373	0.087	0.00033639	CZ	0.07	1.67	0.33	0.52	0.11	0.2	0.03	0	0.03	0.01	0.05	1.67	3.02
Zm00001d024492	0	2.93917	0.316	0.111	0	SE	0.01	0.11	0.33	0.1	0.06	0.06	0.04	0	0.02	0.14	0.08	0.33	0.95
Zm00001d024522	4.23208e-211	8.70093	0.571	0.058	1.26963e-207	PE	0.1	0.01	0.01	0	0	0.05	0.7	0.05	0.67	0.06	0.02	0.7	1.67
Zm00001d024531	1.21673e-20	0.550436	0.459	0.344	3.65019e-17	PE	0.21	0.06	0.33	0.48	0.06	0.44	0.68	0.2	1.39	0.52	0.18	1.39	4.55
Zm00001d024533	2.38003e-12	1.80269	0.41	0.141	7.1401e-09	CZ	0.04	0.11	0.32	0.08	0.06	0.04	0.03	0.03	0.03	0.1	0.09	0.32	0.93
Zm00001d024543	3.71473e-71	4.09412	0.259	0.292	1.11442e-67	SE	0.12	0.38	0.5	0.17	0.11	0.07	0.12	0.02	0.02	0.24	0.2	0.5	1.95
Zm00001d024548	5.2874e-39	6.23885	0.693	0.082	1.58622e-35	BETL	0.01	3.23	0.58	0.04	15.61	0.47	0.12	0.02	0.01	0.01	0.01	15.61	20.11
Zm00001d024549	1.14669e-10	0.399235	0.329	0.098	3.44007e-07	CZ	0.07	16.21	0.57	0.1	0.61	1.11	0.08	0.02	0.05	0.02	0.03	16.21	18.87
Zm00001d024574	4.20497e-08	0.351397	0.191	0.148	0.000126149	PE	0.06	0	0	0	0	0	0.03	0	0	0.04	0.02	0.06	0.15
Zm00001d024587	7.05149e-60	2.81714	0.485	0.112	2.11545e-56	PC	0.07	0.02	0.02	0.02	0.11	0.24	0.28	0.25	0.08	0.01	0.01	0.28	1.11
Zm00001d024593	3.59849e-21	1.05937	0.424	0.205	1.07955e-17	CZ	0.02	0.03	0.05	0.01	0	0.01	0.02	0.01	0.01	0.03	0.02	0.05	0.21
Zm00001d024607	1.34353e-78	1.97292	0.341	0.057	4.03058e-75	PE	0	0.24	0.02	0	0.72	0.08	0.07	0.01	0	0	0	0.72	1.14
Zm00001d024610	6.17084e-90	0.768945	0.587	0.087	1.85125e-86	PC	0.05	23.86	1.14	0.17	0.44	1.77	0.09	0.02	0.06	0.03	0.03	23.86	27.66
Zm00001d024611	3.19468e-129	8.43287	0.963	0.061	9.58405e-126	BETL	0.02	5.13	0.2	0.05	0.06	0.41	0.03	0.01	0.03	0.01	0.01	5.13	5.96
Zm00001d024617	1.56597e-135	6.79187	0.986	0.073	4.6979e-132	BETL	0.03	14.98	0.55	0.06	1.11	1.15	0.07	0.01	0.04	0.02	0.02	14.98	18.04
Zm00001d024620	1.06334e-138	5.71418	1	0.138	3.19003e-135	BETL	0.16	57	3.16	0.4	1.89	5.35	0.2	0.06	0.15	0.08	0.05	57	68.5
Zm00001d024627	2.04205e-76	0.664622	0.407	0.139	6.12615e-73	PE	0.01	0.02	0.02	0.01	0	0.02	0.01	0.01	0.01	0	0	0.02	0.11
Zm00001d024630	0	3.52835	0.361	0.07	0	SE	0.03	0	0	0	0	0.03	0.01	0	0	0.07	0.03	0.07	0.17
Zm00001d024648	8.08478e-151	3.5536	0.706	0.203	2.42543e-147	CZ	0.54	0.15	0.93	1.43	0	0.08	0.19	0	0.06	0.1	0.37	1.43	3.85
Zm00001d024659	4.95991e-137	1.42147	0.617	0.13	1.48797e-133	CZ	0.27	44.53	4.08	0.19	0.89	7.08	0.33	0.11	0.18	0.08	0.11	44.53	57.85
Zm00001d024711	6.33113e-119	5.69508	0.801	0.099	1.89934e-115	AL	1.67	0	0.01	0.05	0	0	0.4	0	0.01	0.04	0.06	1.67	2.24
Zm00001d024713	0	1.91283	0.466	0.22	0	SE	0.02	0.03	0.05	0.06	0.17	0.01	0.01	0.02	0.01	0.03	0.03	0.17	0.44
Zm00001d024723	2.32095e-68	3.29823	0.447	0.066	6.96284e-65	PE	0.07	0.03	0.01	0.07	0.11	0.29	0.32	0.35	0.07	0	0.01	0.35	1.33
Zm00001d024734	1.36346e-31	0.978311	0.331	0.148	4.09039e-28	PC	0.26	0.01	0.01	0.03	0	0.3	0.87	0.02	0.01	0.06	0.03	0.87	1.6
Zm00001d024753	3.30732e-15	2.98378	0.527	0.09	9.92195e-12	AL	0.25	0	0.01	0	0	0.02	0.1	0.02	0.02	0.01	0	0.25	0.43
Zm00001d024763	3.14493e-122	5.63901	0.642	0.095	9.43478e-119	PC	0.07	0.02	0.01	0	0	0.89	0.29	0.01	0.01	0.05	0.01	0.89	1.36
Zm00001d024767	6.37717e-230	5.06063	0.602	0.09	1.91315e-226	PE	0.11	0.01	0	0	0	0.24	0.69	0.1	0.02	0.02	0.01	0.69	1.2
Zm00001d024778	0	5.28196	0.757	0.223	0	SE	1.62	1.87	3.51	2.29	2	2.22	1.68	0.21	2.88	6.37	2.14	6.37	26.79
Zm00001d024809	6.515e-64	7.20898	0.789	0.049	1.9545e-60	BETL	0	1.36	0.04	0.01	0.11	0.19	0	0	0.01	0	0	1.36	1.72
Zm00001d024810	4.29281e-120	8.4604	0.94	0.039	1.28784e-116	BETL	0	2.21	0.07	0.02	0	0.22	0	0	0.01	0	0	2.21	2.53
Zm00001d024814	1.21302e-101	9.20563	0.899	0.054	3.63906e-98	BETL	0	1.61	0.08	0.01	0.22	0.13	0	0	0.01	0.01	0	1.61	2.07
Zm00001d024839	4.24455e-151	4.95216	0.671	0.095	1.27336e-147	PC	0.13	0.09	0.01	0.01	2.22	0.39	0.11	0.01	0.01	0.05	0.02	2.22	3.05
Zm00001d024903	2.7123e-277	6.25089	0.344	0.055	8.1369e-274	SE	0.01	0.09	0.05	0.02	0	0.02	0.02	0	0.04	0.17	0.02	0.17	0.44
Zm00001d024952	1.00636e-38	2.03884	0.439	0.092	3.01907e-35	PE	0.08	0.06	0.02	0.02	0.06	0.29	0.32	0.06	0.02	0.02	0.01	0.32	0.96
Zm00001d024959	3.51296e-100	2.16958	0.421	0.094	1.05389e-96	CZ	0.1	9.75	1.12	0.05	0	1.94	0.06	0.01	0.01	0.02	0.03	9.75	13.09
Zm00001d024996	1.75672e-262	3.43567	0.577	0.072	5.27017e-259	PE	0.15	0.01	0.01	0.03	0	0.04	0.59	0	0.01	0.12	0.02	0.59	0.98
Zm00001d024998	0	6.98497	0.987	0.242	0	SCU	0.92	0.36	1.48	2.15	1.17	0.7	1.04	3.28	5.66	1.04	0.54	5.66	18.34
Zm00001d025016	1.25418e-161	7.55377	0.716	0.095	3.76254e-158	PC	0.06	0.05	0	0	0.06	0.88	0.15	0.1	0.02	0.01	0.01	0.88	1.34
Zm00001d025037	1.87845e-24	2.86571	0.409	0.107	5.63535e-21	PC	0.03	1.83	0.07	0.06	0	0.23	0.05	0.12	0.15	0.01	0.01	1.83	2.56
Zm00001d025059	1.12454e-91	0.312046	0.771	0.22	3.37363e-88	AL	28.51	1.76	1.1	0.65	1.33	16	82.21	1.4	0.36	3.57	1.35	82.21	138.24
Zm00001d025081	0	2.31859	0.718	0.195	0	SE	1.59	6.07	5.32	1.57	0.44	1.4	2.67	0.33	0.26	13.77	10.01	13.77	43.43
Zm00001d025082	0	6.4825	0.944	0.12	0	SCU	0.09	0.06	0.18	0.76	0.06	0.14	0.21	0.18	1.71	0.03	0.07	1.71	3.49
Zm00001d025115	1.52691e-305	2.88239	0.336	0.102	4.58073e-302	SE	0.01	0	0.02	0.03	0	0	0.01	0.01	0.01	0.08	0.07	0.08	0.24
Zm00001d025124	3.22208e-09	1.27148	0.331	0.17	9.66623e-06	CZ	0.02	0.02	0.03	0.05	0	0.01	0.01	0.01	0.01	0.02	0.02	0.05	0.2
Zm00001d025141	2.74459e-06	1.00812	0.246	0.082	0.00823377	AL	0.03	0	0	0	0.06	0	0.05	0	0.06	0	0	0.06	0.2
Zm00001d025156	9.3084e-20	0.921839	0.069	0.184	2.79252e-16	EAS	0	0	0.01	0.01	0	0	0	0	0	0.01	0	0.01	0.03
Zm00001d025166	0	5.2279	0.529	0.193	0	SE	0.13	0.08	0.1	0.14	0.78	0.34	0.31	0.1	0.48	0.4	0.14	0.78	3
Zm00001d025175	0	0.59627	0.306	0.149	0	SE	0	0	0.01	0.01	0	0	0	0	0	0.01	0	0.01	0.03
Zm00001d025195	1.83208e-121	4.53494	0.511	0.061	5.49623e-118	PE	0.11	0.06	0	0	0.06	0.18	0.22	0.01	0.01	0	0.01	0.22	0.66
Zm00001d025201	0	4.26671	0.985	0.228	0	SCU	0.44	0.25	0.71	1.45	1.33	0.72	0.96	2.41	3.64	0.43	0.26	3.64	12.6
Zm00001d025238	4.4031e-25	0.391416	0.096	0.195	1.32093e-21	EAS	0	0.01	0.03	0.03	0.06	0	0.01	0	0	0.01	0.01	0.06	0.16
Zm00001d025241	0	3.18971	0.608	0.241	0	SE	6.93	7.46	8.17	6.97	0.94	1.97	2.62	0.8	1.1	10.68	8.63	10.68	56.27
Zm00001d025291	1.42807e-126	0.498379	0.17	0.146	4.2842e-123	SE	0.02	0.05	0.24	0.04	0	0.03	0.03	0.02	0.01	0.04	0.05	0.24	0.53
Zm00001d025300	4.20171e-235	2.39299	0.492	0.261	1.26051e-231	SE	0.5	0.31	1.22	0.55	0.5	0.45	0.48	0.4	0.38	1.9	1.93	1.93	8.62
Zm00001d025325	0	4.37718	0.406	0.081	0	SE	0.05	0	0	0	0	0	0.03	0	0	0.1	0.1	0.1	0.28
Zm00001d025343	0	2.20759	0.3	0.077	0	SE	0	0	0	0	0	0.01	0.02	0	0.01	0.03	0.02	0.03	0.09
Zm00001d025373	9.46609e-135	6.2631	0.656	0.029	2.83983e-131	PC	0	1.21	0.06	0.01	0	1.79	0.02	0	0.02	0	0	1.79	3.11
Zm00001d025381	3.27159e-184	3.22435	0.932	0.255	9.81478e-181	EM	0.09	0.32	0.81	1.63	1.67	0.91	1.2	2.42	2.19	0.15	0.17	2.42	11.56
Zm00001d025401	0	3.91805	0.714	0.132	0	PE	0.52	0.02	0.03	0.04	0	0.38	1.4	0.04	0.03	0.22	0.1	1.4	2.78
Zm00001d025406	2.65296e-250	1.27479	0.796	0.175	7.95887e-247	SCU	0.03	0.11	0.34	0.61	0.56	0.23	0.35	1.14	0.91	0.05	0.07	1.14	4.4
Zm00001d025416	4.49938e-44	7.48864	0.734	0.055	1.34981e-40	BETL	0	1.11	0.02	0.01	0	0.12	0	0	0.01	0	0	1.11	1.27
Zm00001d025490	5.62809e-36	2.13103	0.249	0.213	1.68843e-32	SE	0.01	0.02	0.06	0.02	0	0.01	0.02	0.02	0.02	0.06	0.05	0.06	0.29
Zm00001d025533	0	4.69215	0.404	0.135	0	SE	0.06	0	0.01	0.02	0	0.02	0.04	0.07	0.07	0.14	0.08	0.14	0.51
Zm00001d025541	5.72581e-45	1.76607	0.337	0.031	1.71774e-41	PE	0.01	0.01	0	0	0.06	0.09	0.02	0	0	0	0	0.09	0.19
Zm00001d025551	4.47916e-19	1.41014	0.153	0.159	1.34375e-15	SE	0.04	0.09	0.55	0.14	0.06	0.02	0.06	0.07	0.04	0.17	0.13	0.55	1.37
Zm00001d025564	1.67048e-35	0.392322	0.487	0.245	5.01143e-32	CZ	0.11	0.45	0.63	0.27	0.44	0.12	0.19	0.03	0.03	0.3	0.38	0.63	2.95
Zm00001d025566	1.66554e-121	2.93721	0.301	0.215	4.99661e-118	SE	0.16	0.03	0.08	0.11	0	0.09	0.24	0.01	0.01	0.36	0.38	0.38	1.47
Zm00001d025567	0	6.12979	0.513	0.106	0	SE	0.02	0.04	0.15	0.11	0	0.01	0.05	0.01	0.01	0.41	0.11	0.41	0.92
Zm00001d025665	0	4.27119	0.393	0.176	0	SE	0.11	0.33	0.35	0.13	0	0.33	0.11	0.01	0.01	0.24	0.17	0.35	1.79
Zm00001d025668	0	3.80871	0.473	0.217	0	SE	0.12	0.25	0.64	0.45	0.28	0.09	0.12	0.12	0.09	0.35	0.26	0.64	2.77
Zm00001d025753	2.90069e-19	3.91995	0.565	0.346	8.70208e-16	AL	19.41	0.82	3.33	5.22	0.83	4.45	11.99	9.59	19.92	10.85	5.51	19.92	91.92
Zm00001d025763	4.31227e-122	2.35828	0.733	0.274	1.29368e-118	CZ	0.2	0.33	1.92	0.74	0.11	0.22	0.17	0.19	0.14	0.61	0.77	1.92	5.4
Zm00001d025773	1.15682e-185	7.19954	0.881	0.288	3.47046e-182	PC	0.77	1.64	0.58	1.12	2.39	5.03	1.13	1.48	1.97	0.35	0.22	5.03	16.68
Zm00001d025803	0	5.45167	0.474	0.119	0	SE	0.06	0.11	0.38	0.17	0.06	0.07	0.06	0.01	0.01	0.41	0.14	0.41	1.48
Zm00001d025815	1.07118e-15	2.28457	0.161	0.127	3.21355e-12	EAS	0	0.01	0.01	0.01	0	0	0	0	0	0.01	0	0.01	0.04
Zm00001d025848	1.06558e-48	3.74869	0.425	0.135	3.19675e-45	PC	0	0	0	0.01	0	0.03	0	0.01	0	0	0	0.03	0.05
Zm00001d025861	6.82363e-85	6.27644	0.849	0.114	2.04709e-81	EAS	0.06	0.1	0.06	0.89	0	0.04	0.05	0.01	0.05	0.01	0.06	0.89	1.33
Zm00001d025862	0.000151396	0.334205	0.211	0.206	0.454187	EM	0.24	0.11	0.32	1.13	0.17	0.14	0.1	0.1	0.25	0.05	0.28	1.13	2.89
Zm00001d025864	1.18031e-94	3.76393	0.501	0.093	3.54092e-91	PE	0.16	0	0.01	0	0.11	0.08	0.2	0.07	0.02	0.01	0.01	0.2	0.67
Zm00001d025872	2.24418e-166	3.42675	0.348	0.173	6.73254e-163	SE	0.08	0.05	0.2	0.11	0	0.04	0.07	0	0.02	0.42	0.34	0.42	1.33
Zm00001d025873	1.35726e-13	1.42877	0.327	0.169	4.07179e-10	EM	0	0.04	0.07	0.13	0.06	0.03	0.22	1.91	0.26	0.01	0.02	1.91	2.75
Zm00001d025874	3.61109e-263	3.31316	0.29	0.142	1.08333e-259	SE	0.09	0.09	0.06	0.11	0	0.13	0.02	0.02	0.03	0.13	0.08	0.13	0.76
Zm00001d025887	1.42112e-76	5.8895	0.853	0.118	4.26335e-73	BETL	0.11	1.49	0.04	0.03	0.11	0.25	0.16	0.05	0.02	0.02	0.01	1.49	2.29
Zm00001d025900	2.02175e-114	5.96858	0.632	0.045	6.06526e-111	PC	0	1.25	0.05	0.02	0.17	2.28	0.02	0.02	0.01	0.01	0.01	2.28	3.84
Zm00001d025901	3.9227e-168	0.323961	0.269	0.192	1.17681e-164	SE	0.44	0.52	0.05	0.1	0.06	0.85	0.12	0.05	0.02	0.2	0.2	0.85	2.61
Zm00001d025913	1.6514e-223	4.46397	0.962	0.275	4.95421e-220	EM	0.17	0.56	1.15	2.08	2.39	1.11	1.32	3.5	3.26	0.34	0.2	3.5	16.08
Zm00001d025924	8.81184e-174	5.24015	0.903	0.217	2.64355e-170	AL	4.46	0.08	0.09	0.13	2.44	0.68	0.81	0.31	0.11	0.1	0.15	4.46	9.36
Zm00001d025943	6.92183e-09	1.54296	0.468	0.174	2.07655e-05	BETL	0.02	0	0	0.01	0	0	0	0.01	0	0	0	0.02	0.04
Zm00001d025944	3.70926e-17	6.73172	0.324	0.082	1.11278e-13	SCU	0	0.01	0.04	0.13	0	0.01	0.02	0.12	0.19	0.01	0.01	0.19	0.54
Zm00001d025964	0	2.68782	0.344	0.071	0	SE	0.01	0	0	0	0	0.01	0.02	0	0.01	0.04	0.01	0.04	0.1
Zm00001d026010	7.17031e-25	4.12676	0.399	0.085	2.15109e-21	PC	0.01	0.11	0.02	0.02	0	0.37	0.03	0.2	0.09	0.01	0	0.37	0.86
Zm00001d026015	0	3.4382	0.865	0.203	0	SCU	0.06	0.23	0.68	1.34	1.94	0.55	0.94	2.56	2.35	0.11	0.13	2.56	10.89
Zm00001d026037	0	5.7543	0.955	0.195	0	SCU	0.16	0.21	0.8	1.78	0.06	0.46	1.26	3.62	4.17	0.33	0.21	4.17	13.06
Zm00001d026056	0	3.19958	0.589	0.248	0	SE	1	0.31	1.64	0.78	0.39	0.54	0.7	0.11	0.14	2.92	2.39	2.92	10.92
Zm00001d026060	5.0961e-54	2.06178	0.368	0.119	1.52883e-50	PE	0.07	0.01	0.01	0.02	0.06	0.05	0.06	0	0.01	0.02	0.01	0.07	0.32
Zm00001d026064	0.0028023	0.275331	0.245	0.205	1	PC	0.11	0.06	0.07	0.15	0.22	0.22	0.12	0.07	0.08	0.18	0.1	0.22	1.38
Zm00001d026072	1.47081e-37	1.31887	0.289	0.157	4.41244e-34	CZ	0	0	0.01	0.02	0	0	0	0	0	0	0	0.02	0.03
Zm00001d026096	9.69673e-21	0.426672	0.087	0.136	2.90902e-17	BETL	0.03	0.06	0.02	0.02	0.22	0.65	0.09	0.07	0.05	0.01	0.04	0.65	1.26
Zm00001d026097	5.77427e-33	3.36242	0.474	0.184	1.73228e-29	PC	0.04	0.12	0.07	0.04	0.06	0.46	0.05	0.12	0.06	0.02	0.01	0.46	1.05
Zm00001d026103	8.80685e-91	0.379927	0.15	0.154	2.64206e-87	SE	0	0.03	0.07	0.01	0	0.01	0.01	0	0	0.02	0.01	0.07	0.16
Zm00001d026109	9.38332e-173	6.75265	0.783	0.085	2.815e-169	PC	0.12	0.14	0.02	0.01	0.11	2.79	0.27	0.02	0.01	0.01	0.01	2.79	3.51
Zm00001d026127	3.32735e-30	1.20511	0.61	0.18	9.98204e-27	EAS	0	0.01	0.05	0.02	0	0	0.01	0	0	0.02	0.01	0.05	0.12
Zm00001d026131	9.08942e-252	2.96682	0.233	0.125	2.72682e-248	SE	0.13	0.03	0	0.04	0	0.01	0.05	0.02	0.01	0.08	0.06	0.13	0.43
Zm00001d026132	4.97e-43	0.271586	0.468	0.074	1.491e-39	PC	0	7.19	0.2	0.08	0.22	0.81	0.01	0.02	0.03	0.01	0.01	7.19	8.58
Zm00001d026135	0	3.70632	0.443	0.066	0	SE	0	0	0	0	0	0	0	0	0	0.04	0.02	0.04	0.06
Zm00001d026147	5.2951e-06	0.88684	0.328	0.084	0.0158853	AL	0.03	0	0	0	0	0.06	0.2	0.03	0	0.01	0	0.2	0.33
Zm00001d026156	8.54889e-169	3.67381	0.289	0.178	2.56467e-165	SE	0.14	0.28	0.03	0.06	0	0.09	0.1	0.06	0.02	0.12	0.11	0.28	1.01
Zm00001d026182	3.41726e-06	2.5976	0.237	0.102	0.0102518	PC	0.01	0	0	0	0	0.14	0.13	0.01	0.01	0	0	0.14	0.3
Zm00001d026200	0.00314968	2.95521	0.276	0.043	1	PE	0.02	0.02	0.01	0	0	0.2	0.26	0	0	0	0	0.26	0.51
Zm00001d026205	1.43178e-35	5.02061	0.456	0.139	4.29533e-32	PC	0.02	0.01	0	0	0	0.2	0.03	0	0	0.01	0.01	0.2	0.28
Zm00001d026223	8.37756e-90	3.46441	0.498	0.215	2.51327e-86	PE	0.23	0.1	0.1	0.08	0	0.31	0.72	0.05	0.06	0.11	0.16	0.72	1.92
Zm00001d026235	5.06899e-48	3.77352	0.448	0.134	1.5207e-44	CZ	0	0	0.02	0	0	0	0	0	0	0	0	0.02	0.02
Zm00001d026253	1.20465e-05	1.24803	0.241	0.171	0.0361395	CZ	0.02	0.01	0.07	0.04	0	0.01	0.02	0.02	0.03	0.04	0.04	0.07	0.3
Zm00001d026255	3.76775e-06	0.747025	0.197	0.026	0.0113033	PE	0	0	0	0	0	0.3	0.03	0	0	0	0	0.3	0.33
Zm00001d026269	1.00342e-227	5.2373	0.398	0.222	3.01027e-224	SE	0.26	0.36	0.45	0.56	0.22	0.41	0.17	0.02	0.08	0.35	0.2	0.56	3.08
Zm00001d026271	0	3.44783	0.318	0.082	0	SE	0	0.01	0.02	0.02	0	0.02	0	0.01	0.01	0.04	0.01	0.04	0.14
Zm00001d026291	1.20646e-205	5.71286	0.916	0.198	3.61937e-202	EM	0.03	0.08	0.3	0.51	0.44	0.2	0.4	1.53	0.72	0.05	0.05	1.53	4.31
Zm00001d026295	0	2.80322	0.504	0.231	0	SE	0.17	0.47	1.78	1.77	0.06	0.18	0.16	0.01	0.06	0.93	0.89	1.78	6.48
Zm00001d026297	9.48387e-43	2.70927	0.138	0.199	2.84516e-39	SE	0	0.01	0.02	0.03	0	0.02	0.01	0.1	0.06	0.03	0.01	0.1	0.29
Zm00001d026308	0	4.66054	0.438	0.103	0	SE	0.01	0.26	0.21	0.24	0.06	0.05	0.04	0.02	0.05	0.3	0.05	0.3	1.29
Zm00001d026317	0	5.0849	0.974	0.148	0	SCU	0.03	0.35	0.5	1.58	1.67	0.43	0.45	1.62	5.25	0.18	0.14	5.25	12.2
Zm00001d026329	3.64021e-84	2.8147	0.699	0.143	1.09206e-80	EM	0.01	0.05	0.11	0.2	0.94	0.12	0.26	1.1	1.04	0.02	0.02	1.1	3.87
Zm00001d026369	1.5383e-290	1.83481	0.181	0.154	4.6149e-287	SE	0.22	0	0.01	0	0	0.03	0.07	0	0.01	0.03	0.06	0.22	0.43
Zm00001d026387	1.4013e-33	1.26154	0.321	0.183	4.2039e-30	PE	0	0.01	0.01	0	0	0.01	0.01	0	0	0.01	0	0.01	0.05
Zm00001d026390	2.08939e-17	1.56671	0.266	0.342	6.26816e-14	PE	0.18	0.41	0.94	0.6	0.06	0.18	0.47	0.13	0.09	0.41	0.47	0.94	3.94
Zm00001d026398	2.34285e-55	6.02282	0.487	0.084	7.02854e-52	PC	0	0.06	0.01	0	0.06	0.3	0.02	0.01	0.01	0	0	0.3	0.47
Zm00001d026406	7.82501e-26	1.92504	0.397	0.195	2.3475e-22	CZ	0.01	0	0.02	0.01	0	0	0.01	0.01	0.01	0.01	0.02	0.02	0.1
Zm00001d026415	1.13062e-295	4.19619	0.812	0.133	3.39185e-292	SCU	0.07	0.17	0.17	0.67	0.22	0.16	0.23	0.57	1.49	0.03	0.06	1.49	3.84
Zm00001d026439	0	6.19695	0.646	0.134	0	SE	0.33	0.17	1.2	0.41	0.78	0.57	0.49	0.54	0.39	4	2.24	4	11.12
Zm00001d026458	4.04213e-246	5.64725	0.928	0.176	1.21264e-242	PC	0.45	1.38	0.15	0.39	3.11	5.65	1.37	0.09	0.05	0.14	0.08	5.65	12.86
Zm00001d026460	1.18386e-42	1.32033	0.083	0.166	3.55159e-39	BETL	0.16	0.05	0.05	0.05	0.06	0.68	0.38	0.07	0.09	0.03	0.05	0.68	1.67
Zm00001d026490	1.4331e-44	0.833871	0.725	0.244	4.29929e-41	EAS	0.4	0.95	0.16	0.77	0.44	1.31	1.04	0.21	0.52	0.07	0.06	1.31	5.93
Zm00001d026492	0.00689173	0.700791	0.197	0.166	1	VE	0.01	0	0.04	0.01	0	0	0	0	0	0.01	0.01	0.04	0.08
Zm00001d026554	3.88106e-38	2.81276	0.431	0.087	1.16432e-34	PC	0.05	0.02	0.01	0.04	0	0.31	0.15	0.01	0.04	0	0	0.31	0.63
Zm00001d026556	1.87692e-126	9.95935	0.968	0.157	5.63077e-123	BETL	0.13	6.02	0.22	0.17	0.17	0.76	0.16	0.22	0.21	0.03	0.05	6.02	8.14
Zm00001d026618	2.20803e-10	2.29084	0.491	0.145	6.6241e-07	BETL	0.01	0.17	0.03	0.02	0	0.09	0.01	0	0.01	0.03	0.01	0.17	0.38
Zm00001d026625	2.77766e-11	3.07134	0.436	0.24	8.33298e-08	PC	0.04	0.09	0.07	0.06	0	0.46	0.19	0.04	0.08	0.06	0.08	0.46	1.17
Zm00001d026642	5.43883e-10	0.768801	0.45	0.17	1.63165e-06	EAS	0.14	0.06	0.11	0.43	0.17	0.45	0.47	0.04	0.04	0.01	0.02	0.47	1.94
Zm00001d026662	0	4.01514	0.551	0.16	0	SE	0.08	0.24	0.55	0.54	0	0.23	0.12	0.04	0.06	0.39	0.18	0.55	2.43
Zm00001d026664	4.03108e-217	5.1254	0.639	0.142	1.20932e-213	PE	0.29	0.53	0.36	0.67	1	0.48	1.18	0.03	0.06	0.06	0.1	1.18	4.76
Zm00001d026671	0	4.60251	0.63	0.205	0	SE	0.33	1.23	2	0.73	1	0.69	0.58	0.82	0.67	2.81	1.22	2.81	12.08
Zm00001d026684	1.25627e-10	1.76044	0.305	0.085	3.76882e-07	SCU	0	0.01	0.03	0.06	0.11	0.03	0.06	0.45	0.18	0	0.01	0.45	0.94
Zm00001d026712	0.000912524	2.38452	0.331	0.181	1	PC	0.21	0	0.02	0.06	0.11	0.45	0.82	0.09	0.18	0.04	0.02	0.82	2
Zm00001d026715	1.91541e-219	3.33463	0.91	0.143	5.74622e-216	PC	0.32	45.05	4.47	0.5	0.17	8.25	0.34	0.09	0.53	0.09	0.1	45.05	59.91
Zm00001d026742	3.48209e-48	1.28235	0.617	0.194	1.04463e-44	AL	0.99	0	0.04	0.04	0	0.01	0.21	0.01	0.01	0.23	0.96	0.99	2.5
Zm00001d026820	2.4214e-08	1.80225	0.186	0.133	7.26419e-05	PC	0	0.01	0.02	0	0	0.01	0.01	0.01	0	0.01	0.01	0.02	0.08
Zm00001d026854	0	6.33038	0.86	0.216	0	VE	8.25	0.6	1.84	2.26	0	0.54	2.98	0.17	0.1	5.22	14.54	14.54	36.5
Zm00001d026874	1.27979e-196	2.44473	0.279	0.138	3.83938e-193	SE	0.02	0.04	0.37	0.05	0.11	0.07	0.07	0.04	0.04	0.16	0.03	0.37	1
Zm00001d026942	1.00773e-238	2.44034	0.34	0.17	3.02318e-235	SE	0.03	0.07	0.04	0.02	0.06	0.07	0.01	0.02	0.02	0.03	0.05	0.07	0.42
Zm00001d026975	7.55262e-14	0.440253	0.29	0.101	2.26578e-10	PE	0.28	0.01	0.02	0	0	0.02	0.03	0.01	0	0	0.02	0.28	0.39
Zm00001d027022	0	3.12689	0.198	0.087	0	SE	0.03	0	0	0	0	0	0.01	0.01	0	0.02	0.02	0.03	0.09
Zm00001d027072	4.08825e-139	6.31506	1	0.123	1.22648e-135	BETL	0.1	43.93	1.35	0.22	1.17	3.71	0.14	0.04	0.17	0.07	0.04	43.93	50.94
Zm00001d027176	0.00308741	0.273731	0.19	0.214	1	PC	0.01	0.02	0.04	0.03	0.11	0.07	0.03	0.02	0.03	0.06	0.03	0.11	0.45
Zm00001d027185	8.2699e-27	0.293472	0.328	0.177	2.48097e-23	CZ	0	0.01	0.01	0.01	0	0.02	0	0.01	0.01	0.02	0.01	0.02	0.1
Zm00001d027187	2.30761e-51	5.20514	0.653	0.077	6.92284e-48	EM	0	0.03	0.01	0.04	0	0.05	0.04	0.38	0.05	0.01	0	0.38	0.61
Zm00001d027253	0	3.63346	0.314	0.093	0	SE	0	0.03	0.09	0.02	0	0	0.01	0	0	0.07	0.04	0.09	0.26
Zm00001d027258	0	6.62432	0.93	0.228	0	SCU	1.82	0.06	0.31	0.76	0.11	0.39	1.17	1.57	2.44	0.24	0.15	2.44	9.02
Zm00001d027283	9.07663e-63	6.73631	0.462	0.147	2.72299e-59	PE	0.41	0.04	0.08	0.11	0.17	0.48	1.05	0.22	0.39	0.01	0.03	1.05	2.99
Zm00001d027290	6.71031e-09	0.408238	1	0.2	2.01309e-05	ESR	2.54	0.03	0.12	0.1	0.78	2.57	3.81	0.61	0.66	0.02	0.1	3.81	11.34
Zm00001d027291	1.85453e-156	6.56769	0.46	0.053	5.5636e-153	PE	0.23	0	0	0	0	0.11	0.45	0.06	0.03	0.01	0.02	0.45	0.91
Zm00001d027310	2.72378e-152	1.6288	0.211	0.123	8.17134e-149	SE	0.02	0	0.02	0.04	0	0	0.01	0	0	0.04	0.05	0.05	0.18
Zm00001d027313	0.000106103	0.616563	0.11	0.111	0.318309	PC	0	0	0	0	0	0.01	0.08	0	0	0	0	0.08	0.09
Zm00001d027332	3.7578e-157	3.95533	0.873	0.182	1.12734e-153	AL	7.43	0.02	0.04	0.04	0	0.07	2.41	0.33	0.07	1.26	0.33	7.43	12
Zm00001d027355	2.75664e-46	2.36929	0.409	0.138	8.26992e-43	PC	0.08	0.01	0.03	0.07	0.22	0.3	0.51	0.11	0.69	0.03	0.02	0.69	2.07
Zm00001d027375	1.17298e-34	0.686029	0.564	0.122	3.51894e-31	BETL	0.01	0.57	0.07	0.09	0	1	0.09	0.16	0.1	0.01	0.01	1	2.11
Zm00001d027394	3.00563e-32	0.491084	0.469	0.275	9.01688e-29	PE	0.36	0.5	1.29	2.19	2.33	1.7	1.84	3.77	3	0.46	0.39	3.77	17.83
Zm00001d027405	2.54673e-12	1.02972	0.161	0.123	7.64019e-09	BETL	0	0.13	0.02	0.03	0.06	0.59	0.06	0.34	0.1	0.01	0.01	0.59	1.35
Zm00001d027411	9.7348e-159	3.18288	0.566	0.104	2.92044e-155	PE	0.2	0.08	0.04	0.04	0.17	0.75	1.1	0.08	0.15	0.04	0.03	1.1	2.68
Zm00001d027419	2.38895e-171	1.43197	0.14	0.112	7.16685e-168	SCU	0	0.01	0	0.02	0.17	0.01	0.01	0.07	0.02	0	0	0.17	0.31
Zm00001d027435	1.59317e-08	0.635664	0.371	0.179	4.7795e-05	PE	0.03	0.01	0.01	0	0	0.06	0.05	0	0	0.04	0.01	0.06	0.21
Zm00001d027448	1.42864e-106	7.37776	0.959	0.304	4.28591e-103	EAS	0.44	0.46	1.44	4.09	0.33	0.42	0.21	0.11	0.5	0.36	0.77	4.09	9.13
Zm00001d027449	0	5.44617	0.427	0.164	0	SE	0.09	0.14	0.16	0.29	0	0.27	0.1	0.02	0.08	0.36	0.16	0.36	1.67
Zm00001d027454	5.32914e-53	1.83506	0.556	0.233	1.59874e-49	PC	0.22	0.1	0.11	0.24	0	0.82	0.85	0.11	0.87	0.07	0.03	0.87	3.42
Zm00001d027456	4.04975e-51	6.95374	0.444	0.096	1.21493e-47	PC	0	0	0	0	0	0.27	0.04	0	0	0	0	0.27	0.31
Zm00001d027461	0	6.35343	0.643	0.146	0	SE	0.18	0.3	0.79	0.5	1.61	0.24	0.25	0.17	0.36	1.88	0.78	1.88	7.06
Zm00001d027472	1.2201e-71	4.1633	0.56	0.191	3.66031e-68	PC	0.04	0.16	0.03	0.05	0.56	0.38	0.04	0.04	0.01	0.05	0.04	0.56	1.4
Zm00001d027511	6.84995e-106	5.87697	0.636	0.137	2.05499e-102	PC	0.43	0.03	0.04	0.06	0.06	0.78	0.09	0.01	0.22	0.01	0.03	0.78	1.76
Zm00001d027518	0	3.60748	0.377	0.12	0	SE	0	0	0	0.01	0	0.01	0.01	0.02	0	0.03	0.01	0.03	0.09
Zm00001d027524	2.63632e-108	5.86262	0.689	0.083	7.90895e-105	EM	0	0.04	0.01	0.02	0.06	0.21	0.19	1.03	0.06	0.01	0.01	1.03	1.64
Zm00001d027525	2.48278e-126	6.69327	0.652	0.063	7.44833e-123	PC	0.03	0.37	0.02	0.01	0.06	0.63	0.04	0.09	0.01	0	0	0.63	1.26
Zm00001d027530	0.000364032	5.41833	0.254	0.069	1	PC	0.03	0	0	0	0	0.1	0.01	0	0.01	0	0	0.1	0.15
Zm00001d027533	1.02552e-17	1.16764	0.403	0.17	3.07655e-14	AL	0.05	0.03	0.01	0.02	0.06	0.25	0.09	0.03	0.03	0.01	0	0.25	0.58
Zm00001d027539	1.52649e-17	2.48296	0.416	0.111	4.57947e-14	EM	0	0.01	0.05	0.13	0.06	0.02	0.04	0.13	0.46	0.01	0.03	0.46	0.94
Zm00001d027540	1.14929e-17	1.66141	0.498	0.116	3.44787e-14	EM	0.01	0	0.11	0.32	0	0.03	0.1	0.3	1.09	0.03	0.08	1.09	2.07
Zm00001d027557	3.7505e-151	1.08944	0.799	0.289	1.12515e-147	CZ	0.59	0.56	1.21	0.17	0.56	0.17	0.18	0.01	0.02	0.56	0.55	1.21	4.58
Zm00001d027593	2.30513e-12	0.373378	0.139	0.092	6.91539e-09	AL	0.04	0.01	0	0.01	0	0.22	0.1	0.01	0.01	0	0	0.22	0.4
Zm00001d027595	0	2.58944	0.982	0.277	0	SCU	2.81	1.44	3.44	4.43	4	2.76	4.59	11.94	9.04	2.52	2.97	11.94	49.94
Zm00001d027625	8.32058e-06	3.02015	0.44	0.332	0.0249618	BETL	1.08	1.86	1.48	2.73	1.22	2.94	1.18	2.35	5.61	0.63	0.51	5.61	21.59
Zm00001d027633	7.97172e-12	1.48672	0.382	0.142	2.39152e-08	CZ	0.01	0.05	0.35	0.09	0	0.03	0.03	0.01	0.01	0.13	0.09	0.35	0.8
Zm00001d027649	0	4.55264	0.46	0.155	0	SE	0.14	0.06	0.14	0.18	0.06	0.29	0.16	0.03	0.03	0.53	0.23	0.53	1.85
Zm00001d027652	0	5.44427	0.906	0.215	0	SCU	0.21	0.12	0.55	0.77	0.11	1.1	0.89	1.74	3.35	0.28	0.21	3.35	9.33
Zm00001d027667	1.53903e-160	5.95759	0.806	0.201	4.61709e-157	PC	0.33	0.26	0.23	0.12	0.83	2.8	0.64	0.37	0.21	0.11	0.12	2.8	6.02
Zm00001d027673	0	5.03278	0.529	0.062	0	SE	0.03	0.02	0.01	0.12	0	0.01	0.03	0	0.01	0.21	0.04	0.21	0.48
Zm00001d027678	2.70013e-15	2.58657	0.321	0.089	8.10039e-12	SCU	0	0	0.01	0	1.11	0.02	0.04	0.13	0.09	0	0	1.11	1.4
Zm00001d027682	5.28456e-90	7.67191	0.904	0.134	1.58537e-86	EAS	0.66	0.09	0.45	3.35	0	0.06	0.13	0.02	0.14	0.03	0.2	3.35	5.13
Zm00001d027719	8.39977e-152	2.53608	0.234	0.129	2.51993e-148	SE	0.01	0	0.09	0.02	0	0.01	0.01	0	0.01	0.06	0.06	0.09	0.27
Zm00001d027731	0	4.2764	0.749	0.173	0	SE	2.83	2.47	13.36	5.05	1.28	1.54	2.17	1.25	1.45	14.35	7.33	14.35	53.08
Zm00001d027740	0	3.55793	0.893	0.166	0	SCU	0.09	0.05	0.21	0.92	0.28	0.24	0.8	3.74	2.38	0.16	0.1	3.74	8.97
Zm00001d027742	5.63313e-196	3.06664	0.299	0.193	1.68994e-192	SE	0.18	0.09	0.07	0.14	0	0.19	0.15	0.03	0.03	0.3	0.27	0.3	1.45
Zm00001d027760	1.86088e-49	2.37855	0.734	0.3	5.58264e-46	EAS	0.38	2.29	6.39	4.36	1.56	1.01	0.99	2.61	2.61	0.77	0.47	6.39	23.44
Zm00001d027763	1.89113e-90	3.59571	0.513	0.1	5.6734e-87	PE	0.09	0.04	0.04	0.14	0.78	0.39	0.57	0.17	0.1	0.01	0.03	0.78	2.36
Zm00001d027790	5.55453e-226	3.48136	0.354	0.1	1.66636e-222	SE	0.01	0.03	0.14	0.05	0	0.01	0.02	0	0.01	0.09	0.05	0.14	0.41
Zm00001d027800	2.20325e-17	3.36467	0.378	0.124	6.60976e-14	CZ	0	0	0.03	0	0	0	0	0	0	0	0	0.03	0.03
Zm00001d027802	0.0016399	0.561627	0.246	0.183	1	AL	0.03	0.02	0	0	0	0.07	0.11	0.06	0.02	0.01	0	0.11	0.32
Zm00001d027803	3.50993e-71	2.93338	0.751	0.29	1.05298e-67	AL	2.09	0.16	0.23	0.54	1.39	0.46	0.73	1.71	1.09	0.14	0.13	2.09	8.67
Zm00001d027812	3.006e-07	2.15046	0.45	0.328	0.0009018	EM	0.69	0.29	0.78	1.26	0.56	0.69	0.88	1.52	1.48	0.35	0.41	1.52	8.91
Zm00001d027819	9.34012e-20	5.08631	0.601	0.088	2.80204e-16	BETL	0.02	5.94	1.22	0.07	31.44	0.59	0.2	0.04	0.04	0.01	0.01	31.44	39.58
Zm00001d027854	2.84056e-58	2.81786	0.53	0.107	8.52168e-55	PC	0.32	3.77	0.14	0.18	0.11	1.11	0.11	0.05	0.09	0.01	0.03	3.77	5.92
Zm00001d027859	2.5392e-10	1.26285	0.282	0.121	7.61759e-07	PC	0	0	0.01	0.02	0.39	0.04	0.04	0.13	0.05	0	0	0.39	0.68
Zm00001d027861	1.64677e-66	3.35573	0.744	0.337	4.94032e-63	AL	9.6	0.62	0.59	0.88	2.56	1.92	2.54	1.09	0.86	3.31	5.13	9.6	29.1
Zm00001d027900	2.56315e-200	3.46921	0.565	0.128	7.68944e-197	PE	0.2	0.04	0.02	0.12	0.11	0.09	0.27	0.01	0.05	0.06	0.03	0.27	1
Zm00001d027901	8.75419e-68	3.23837	0.506	0.159	2.62626e-64	PE	0.14	0.32	0.31	0.39	0.06	0.26	0.39	0.1	0.63	0.1	0.08	0.63	2.78
Zm00001d027904	1.24955e-167	0.686262	0.601	0.162	3.74864e-164	PE	1.16	0.04	0.11	0.65	0.06	0.1	0.79	1.3	0.27	0.06	0.08	1.3	4.62
Zm00001d027907	0	4.05371	0.382	0.113	0	SE	0.01	0.01	0.15	0.07	0	0	0.02	0	0	0.11	0.04	0.15	0.41
Zm00001d027924	1.26745e-88	3.29547	0.18	0.201	3.80236e-85	SE	0.03	0.07	0.03	0.11	0.28	0.1	0.07	0.02	0.07	0.06	0.01	0.28	0.85
Zm00001d027925	3.07718e-21	2.34829	0.358	0.117	9.23153e-18	PC	0.05	0.01	0.01	0.01	0	0.26	0.39	0.07	0.05	0.01	0.01	0.39	0.87
Zm00001d027939	9.47044e-149	6.85762	0.809	0.14	2.84113e-145	EM	0.01	0.02	0.1	0.32	0.56	0.07	0.19	1.25	0.55	0.02	0.03	1.25	3.12
Zm00001d027946	3.85968e-101	3.45683	0.354	0.076	1.1579e-97	PE	0.02	0	0	0	0	0	0.11	0	0	0.03	0	0.11	0.16
Zm00001d027965	0	2.3173	0.833	0.166	0	SCU	0.08	0.21	0.35	0.67	0.44	0.52	0.6	0.57	1.66	0.03	0.05	1.66	5.18
Zm00001d027976	3.99852e-160	6.04932	0.48	0.265	1.19955e-156	SE	0.54	0.92	0.52	0.49	0.78	0.46	0.37	0.35	0.42	1.18	0.46	1.18	6.49
Zm00001d027988	2.07506e-160	1.99976	0.816	0.317	6.22517e-157	CZ	0.36	0.61	1.16	1.19	0.89	1.07	0.84	0.57	2.19	0.72	0.29	2.19	9.89
Zm00001d027996	6.95846e-70	4.53857	0.613	0.144	2.08754e-66	PC	0.15	0.76	0.05	0.04	0.11	1.81	0.79	0.33	0.16	0.02	0.02	1.81	4.24
Zm00001d028011	2.04845e-15	7.23649	0.442	0.162	6.14534e-12	EM	0.93	0.04	0.12	0.58	0.06	0.07	0.32	0.66	0.2	0.01	0.05	0.93	3.04
Zm00001d028022	1.39913e-24	1.60966	0.136	0.209	4.1974e-21	SE	0.03	0.06	0.16	0.09	0.11	0.04	0.03	0.05	0.03	0.05	0.05	0.16	0.7
Zm00001d028064	2.41337e-191	6.0288	0.838	0.149	7.24012e-188	PC	0.04	0.48	0.23	0.06	0.11	4.62	0.62	0.12	0.08	0.06	0.05	4.62	6.47
Zm00001d028074	2.56884e-40	6.82964	0.466	0.073	7.70653e-37	PC	0.01	0.06	0.02	0.08	0	0.28	0.05	0.01	0.01	0	0	0.28	0.52
Zm00001d028075	3.36533e-239	1.87783	0.396	0.246	1.0096e-235	SE	0.1	0.34	0.32	0.53	0.17	0.63	0.25	0.73	0.19	0.52	0.31	0.73	4.09
Zm00001d028094	0.00152989	0.996848	0.362	0.222	1	BETL	0.29	0.57	0.17	0.2	0	2.02	0.18	0.05	0.03	0.27	0.2	2.02	3.98
Zm00001d028118	2.49418e-148	2.88467	0.275	0.186	7.48255e-145	SE	0.07	0.01	0.03	0.01	0	0.03	0.05	0.15	0.03	0.06	0.05	0.15	0.49
Zm00001d028129	1.23675e-42	6.09124	0.407	0.058	3.71026e-39	PE	0.04	0.01	0.01	0	0.22	0.04	0.15	0.05	0.01	0	0	0.22	0.53
Zm00001d028151	4.80131e-137	4.59925	0.494	0.039	1.44039e-133	PE	0.03	0	0	0	0	0.11	0.19	0.01	0	0	0	0.19	0.34
Zm00001d028160	1.00943e-43	3.04221	0.679	0.273	3.02829e-40	AL	1.44	0.22	0.18	0.72	4.44	0.37	0.57	1.38	1.12	0.04	0.1	4.44	10.58
Zm00001d028164	1.56237e-64	5.21232	0.83	0.133	4.68711e-61	EAS	0.29	0.88	0.25	0.97	0.06	0.38	0.07	0.02	0.06	0.01	0.09	0.97	3.08
Zm00001d028167	1.30984e-14	3.63713	0.301	0.148	3.92953e-11	PC	0.02	0.01	0	0	0	0.05	0.02	0	0	0.01	0	0.05	0.11
Zm00001d028180	0	7.10997	0.997	0.213	0	SCU	0.4	0.6	1.24	3.84	0.89	1.39	1.77	2.66	8.73	0.67	0.44	8.73	22.63
Zm00001d028199	0	4.21154	0.52	0.219	0	SE	0.29	0.03	0.24	0.4	0.06	0.2	0.37	0.12	0.61	1.15	0.67	1.15	4.14
Zm00001d028213	0	3.11765	0.254	0.096	0	SE	0.04	0.05	0.22	0.07	0	0.02	0.03	0.01	0.01	0.12	0.09	0.22	0.66
Zm00001d028216	9.04395e-55	1.41877	0.247	0.089	2.71318e-51	PC	0.05	0	0	0.01	0	0.1	0.75	0.03	0	0.01	0.01	0.75	0.96
Zm00001d028217	7.7907e-245	1.05057	0.65	0.086	2.33721e-241	PE	0.18	0.5	0.05	0.04	0.11	3.37	1.78	0.04	0.05	0.03	0.02	3.37	6.17
Zm00001d028245	4.59279e-156	3.646	0.489	0.032	1.37784e-152	PE	0.03	0	0	0	0	0.01	0.02	0	0	0	0	0.03	0.06
Zm00001d028252	0	5.88932	0.548	0.22	0	SE	0.41	2.09	0.61	0.34	0.17	0.71	0.6	0.05	0.03	1.25	0.7	2.09	6.96
Zm00001d028260	6.24419e-19	1.40976	0.583	0.063	1.87326e-15	BETL	0.03	0.16	0.01	0	0.33	0.41	0.02	0	0	0	0	0.41	0.96
Zm00001d028307	1.1737e-05	3.88538	0.413	0.086	0.0352109	BETL	0	0.13	0.01	0.01	0.06	0.18	0	0	0.01	0.02	0	0.18	0.42
Zm00001d028313	0	0.583903	0.37	0.142	0	SE	0	0.01	0	0	0	0	0.01	0	0	0.01	0	0.01	0.03
Zm00001d028341	1.58395e-81	4.22222	0.389	0.284	4.75186e-78	SE	0.29	1	2.04	1.98	0.28	0.26	0.26	0.15	0.43	1.47	0.9	2.04	9.06
Zm00001d028348	4.15801e-54	5.33765	0.444	0.05	1.2474e-50	PE	0.09	0.02	0	0	0	0.02	0.2	0.06	0.02	0.01	0.01	0.2	0.43
Zm00001d028368	1.80174e-67	3.82867	0.835	0.366	5.40522e-64	EAS	1.73	10.69	8.76	11.05	0.22	5.1	2.86	0.18	0.33	3.42	3.67	11.05	48.01
Zm00001d028398	2.49593e-08	0.377862	0.498	0.178	7.4878e-05	EM	0.1	0.04	0.13	0.33	0.22	0.13	0.29	0.57	0.81	0.01	0.03	0.81	2.66
Zm00001d028399	0	2.06808	0.242	0.133	0	SE	0	0	0.01	0.01	0	0.03	0.02	0.01	0.02	0.02	0	0.03	0.12
Zm00001d028401	9.64451e-07	1.0601	0.165	0.09	0.00289335	PE	0	0	0.01	0.04	0.22	0	0.04	0.31	0.09	0	0.01	0.31	0.72
Zm00001d028406	8.29458e-51	1.93068	0.381	0.132	2.48837e-47	PE	0.02	0.01	0.01	0.01	0	0.03	0.03	0	0	0.01	0	0.03	0.12
Zm00001d028408	1.04424e-143	1.87502	0.232	0.159	3.13273e-140	SE	0.02	0.01	0.01	0.04	0	0.02	0.01	0.01	0.01	0.06	0.01	0.06	0.2
Zm00001d028412	0	6.33104	0.591	0.187	0	SE	0.24	0.37	1.26	0.73	0.17	0.92	0.59	0.44	0.56	2.25	0.71	2.25	8.24
Zm00001d028413	1.79281e-84	6.19903	0.821	0.161	5.37843e-81	EAS	0.06	0.16	0.16	1.54	3.72	0.06	0.14	0.02	0.07	0.02	0.02	3.72	5.97
Zm00001d028428	0	3.41357	0.466	0.156	0	SE	0.08	0.06	0.04	0.06	0.06	0.09	0.12	0.01	0.1	0.21	0.12	0.21	0.95
Zm00001d028452	0	6.23748	0.424	0.074	0	SE	0.04	0	0.01	0	0	0	0.05	0.01	0.01	0.31	0.11	0.31	0.54
Zm00001d028465	6.46363e-105	2.07616	0.432	0.06	1.93909e-101	PE	0.01	0	0	0.03	0	0.11	0.04	0.01	0.01	0	0	0.11	0.21
Zm00001d028474	1.11294e-06	1.30266	0.404	0.226	0.00333881	BETL	0.68	0.53	0.16	0.54	0.06	1.54	0.27	0.43	1.19	0.11	0.06	1.54	5.57
Zm00001d028486	1.70362e-125	6.68568	0.605	0.117	5.11086e-122	SCU	0.02	0.06	0.13	0.29	1.67	0.16	0.21	0.36	0.72	0.04	0.04	1.67	3.7
Zm00001d028601	0	6.18956	0.732	0.068	0	PE	0.26	0.03	0.03	0.03	0	0.45	0.95	0.02	0	0.05	0.02	0.95	1.84
Zm00001d028615	6.60385e-129	8.26029	0.977	0.072	1.98115e-125	BETL	0.04	6.13	0.18	0.07	0.22	0.75	0.06	0.03	0.06	0.01	0.01	6.13	7.56
Zm00001d028630	0	4.73143	0.401	0.123	0	SE	0.13	0.01	0.06	0.04	0.22	0.06	0.06	0.01	0.01	0.17	0.19	0.22	0.96
Zm00001d028647	0	5.31466	0.964	0.256	0	SCU	5.63	1.17	3.15	9.3	1.11	2.55	5.95	14.73	21.54	2.03	1.13	21.54	68.29
Zm00001d028678	1.31469e-25	1.81486	0.083	0.17	3.94407e-22	EAS	0	0	0	0.01	0	0	0	0	0	0.01	0	0.01	0.02
Zm00001d028693	9.9086e-65	2.37214	0.246	0.268	2.97258e-61	SE	0.16	0.12	0.15	0.26	6.5	0.27	0.29	0.54	0.43	0.25	0.1	6.5	9.07
Zm00001d028701	0.000978984	1.31316	0.263	0.144	1	VE	0	0	0.01	0.01	0	0	0	0	0	0.02	0.02	0.02	0.06
Zm00001d028707	3.56537e-115	2.08917	0.205	0.227	1.06961e-111	SE	0.15	0.28	0.08	0.09	0.5	0.79	0.13	0.11	0.15	0.07	0.07	0.79	2.42
Zm00001d028714	0	4.66888	0.599	0.183	0	SE	0.12	0.17	0.5	0.21	0.67	0.08	0.14	0.16	0.12	0.87	0.55	0.87	3.59
Zm00001d028718	1.43546e-05	1.00822	0.219	0.174	0.0430637	AL	0.23	0.09	0.16	0.13	0.28	0.33	0.14	0.06	0.03	0.03	0.04	0.33	1.52
Zm00001d028720	3.17213e-38	4.17946	0.468	0.103	9.51639e-35	PC	0.05	0.06	0.01	0	0.06	0.29	0.12	0.01	0	0	0	0.29	0.6
Zm00001d028721	4.63421e-144	5.67656	0.49	0.039	1.39026e-140	PE	0	0	0	0	0	0.01	0.09	0	0	0	0	0.09	0.1
Zm00001d028750	3.01149e-71	3.8457	0.392	0.096	9.03448e-68	PE	0.22	0.01	0.02	0	0.06	0.03	0.6	0.01	0	0.04	0.01	0.6	1
Zm00001d028752	1.11666e-229	0.636301	0.23	0.208	3.34998e-226	SE	0.12	0.09	0.05	0.22	0.17	0.66	0.21	0.16	0.15	0.03	0.03	0.66	1.89
Zm00001d028761	3.71734e-301	5.46044	0.352	0.091	1.1152e-297	SE	0.01	0.02	0.02	0.03	0	0.02	0.02	0.06	0.05	0.12	0.05	0.12	0.4
Zm00001d028768	1.23649e-30	0.305308	0.147	0.144	3.70948e-27	VE	0	0.01	0.01	0	0	0	0	0	0	0.01	0.01	0.01	0.04
Zm00001d028775	9.5054e-140	8.55139	1	0.232	2.85162e-136	BETL	0.39	26.2	2.39	2.38	0.44	1.91	0.41	0.24	0.31	0.32	0.78	26.2	35.77
Zm00001d028785	4.33919e-48	0.77258	0.734	0.228	1.30176e-44	BETL	0.13	0.9	0.37	0.14	0.17	1.59	0.36	0.02	0.03	0.21	0.16	1.59	4.08
Zm00001d028789	0	4.35747	0.358	0.082	0	SE	0.01	0.08	0.09	0.01	0.11	0.01	0.01	0	0	0.13	0.08	0.13	0.53
Zm00001d028797	5.67261e-108	7.72239	0.605	0.028	1.70178e-104	PC	0	0.16	0.02	0	0.06	0.78	0.03	0	0	0	0	0.78	1.05
Zm00001d028814	7.88011e-91	2.54606	0.513	0.128	2.36403e-87	PC	0.12	0.01	0.01	0.01	0.06	0.26	0.46	0.02	0.01	0.06	0.02	0.46	1.04
Zm00001d028815	4.48945e-241	3.24546	0.605	0.172	1.34683e-237	PE	1.02	0.1	0.13	0.12	1.11	3.82	6.01	0.08	0.02	0.98	0.29	6.01	13.68
Zm00001d028816	1.39114e-52	4.84517	0.464	0.055	4.17341e-49	PC	0.03	0.11	0.01	0.01	0.06	0.19	0.02	0	0	0.01	0	0.19	0.44
Zm00001d028838	0	6.21541	0.705	0.111	0	SE	0.17	0.11	0.45	0.42	0	0.06	0.14	0.07	0.52	0.72	0.29	0.72	2.95
Zm00001d028873	0	5.63377	0.988	0.187	0	SCU	0.41	0.18	0.4	1.13	0.28	0.59	0.79	2.07	4.02	0.24	0.14	4.02	10.25
Zm00001d028904	0.00980905	2.29081	0.3	0.173	1	CZ	0.01	0.01	0.03	0.02	0.06	0	0	0	0	0.01	0.01	0.06	0.15
Zm00001d028906	9.94443e-108	4.6802	0.423	0.08	2.98333e-104	PE	0.16	0.01	0.02	0	0.06	0.07	0.37	0.01	0	0.01	0.01	0.37	0.72
Zm00001d028930	0	3.80963	0.49	0.129	0	SE	0	0	0.01	0	0	0	0.01	0.01	0.02	0.04	0.01	0.04	0.1
Zm00001d028931	5.78646e-06	2.25613	0.239	0.098	0.0173594	EM	0	0.07	0	0.01	0	0.08	0.03	0.04	0	0	0	0.08	0.23
Zm00001d028949	1.32781e-83	5.80428	0.638	0.179	3.98344e-80	PC	0.19	0.1	0.07	0.15	0.17	1.71	0.26	0.39	0.45	0.03	0.04	1.71	3.56
Zm00001d028968	0	3.83105	0.531	0.159	0	SE	0.13	0.17	0.39	0.21	0	0.2	0.12	0.03	0.04	0.31	0.2	0.39	1.8
Zm00001d028986	0	5.11548	0.826	0.09	0	SCU	0.01	0.02	0.12	0.22	0	0.11	0.11	0.22	1.49	0.01	0.03	1.49	2.34
Zm00001d028998	4.93929e-145	2.06388	0.9	0.306	1.48179e-141	EM	2.4	0.87	2.59	4.73	0.56	5.43	4.76	8.99	9.96	1.54	0.79	9.96	42.62
Zm00001d028999	3.28742e-76	1.57622	0.415	0.069	9.86225e-73	PE	0.05	0.15	0	0	0.33	0.43	0.14	0.01	0.01	0.01	0	0.43	1.13
Zm00001d029033	5.11681e-11	0.612478	0.187	0.142	1.53504e-07	VE	0.01	0.02	0.03	0.01	0	0.01	0	0	0	0.01	0.01	0.03	0.1
Zm00001d029053	4.89326e-195	2.91311	0.281	0.185	1.46798e-191	SE	0.06	0.07	0.07	0.04	0.28	0.03	0.04	0.06	0.06	0.04	0.03	0.28	0.78
Zm00001d029062	0	3.36803	0.972	0.226	0	SCU	1.16	0.17	0.48	1.76	0.06	0.34	0.86	2.31	3.63	0.31	0.18	3.63	11.26
Zm00001d029078	0	9.18462	0.901	0.123	0	SCU	0	0.15	0.34	0.47	0.11	0.28	0.31	0.61	2.36	0.03	0.06	2.36	4.72
Zm00001d029087	3.18592e-135	4.2887	0.868	0.295	9.55775e-132	AL	3.89	0.13	0.35	1.41	0.89	0.48	0.87	1.23	1.47	0.18	0.44	3.89	11.34
Zm00001d029098	6.21609e-156	8.26002	0.665	0.058	1.86483e-152	PC	0.12	0.11	0	0	0.06	0.55	0.06	0.01	0	0	0	0.55	0.91
Zm00001d029125	3.93919e-193	5.40878	0.572	0.063	1.18176e-189	PE	0.28	0	0.01	0.01	0.11	0.08	0.75	0.03	0.02	0.02	0.02	0.75	1.33
Zm00001d029126	2.82426e-47	5.08439	0.451	0.071	8.47279e-44	PE	0.05	0	0	0	0	0	0.09	0	0.01	0.01	0	0.09	0.16
Zm00001d029134	7.74072e-191	4.12608	0.353	0.189	2.32222e-187	SE	0.14	0.12	0.38	0.22	0	0.14	0.09	0.06	0.07	0.29	0.21	0.38	1.72
Zm00001d029151	5.00706e-294	3.67764	0.467	0.211	1.50212e-290	SE	0.11	0.18	0.13	0.38	2	0.28	0.17	0.09	0.17	0.35	0.17	2	4.03
Zm00001d029170	1.10839e-239	0.704587	0.745	0.291	3.32518e-236	PE	3.62	0.63	0.72	1.7	2.89	5.18	2.97	1.94	3.56	0.65	0.68	5.18	24.54
Zm00001d029185	6.10868e-53	3.77529	0.56	0.131	1.8326e-49	PC	0.04	0.06	0.06	0.18	0.06	2.76	0.78	0.04	0.34	0.01	0.01	2.76	4.34
Zm00001d029231	1.67702e-73	0.763767	0.177	0.226	5.03105e-70	SE	0.01	0.03	0.07	0.02	0	0.01	0	0.01	0	0.02	0.03	0.07	0.2
Zm00001d029233	2.19098e-124	8.2578	0.646	0.05	6.57295e-121	PC	0	0.1	0.02	0.05	0	0.74	0.01	0.01	0.03	0	0.01	0.74	0.97
Zm00001d029247	8.26552e-308	1.50023	0.298	0.089	2.47966e-304	SE	0	0	0	0	0	0.01	0	0	0	0.01	0.01	0.01	0.03
Zm00001d029290	1.33722e-35	0.703097	0.127	0.087	4.01167e-32	AL	0.04	0	0	0	0	0.11	0.17	0	0	0	0	0.17	0.32
Zm00001d029313	1.25902e-86	4.64516	0.53	0.086	3.77705e-83	PC	0.01	0.1	0	0.01	0	0.15	0.11	0	0	0	0	0.15	0.38
Zm00001d029371	4.85772e-304	2.53411	0.351	0.138	1.45732e-300	SE	0.19	0.38	0.08	0.04	0.06	0.34	0.05	0.04	0.07	0.16	0.08	0.38	1.49
Zm00001d029389	0.000130328	6.62493	0.28	0.098	0.390984	PC	0	0.02	0	0	0.06	0.16	0	0	0	0	0	0.16	0.24
Zm00001d029408	0	4.98316	0.412	0.189	0	SE	0.1	0.12	0.35	0.31	0.72	0.12	0.16	0.08	0.08	0.6	0.31	0.72	2.95
Zm00001d029419	7.52161e-121	3.42128	0.295	0.208	2.25648e-117	SE	0.11	0.04	0.2	0.29	0.17	0.1	0.09	0.06	0.07	0.2	0.18	0.29	1.51
Zm00001d029455	0.000755455	1.25856	0.456	0.371	1	VE	1.09	0.13	0.53	1.36	0.44	0.35	0.67	0.76	0.75	1.45	1.42	1.45	8.95
Zm00001d029457	8.65236e-184	5.3865	0.378	0.204	2.59571e-180	SE	0.16	0.25	0.31	0.12	0.61	0.27	0.22	0.01	0.01	0.51	0.28	0.61	2.75
Zm00001d029478	1.75909e-39	1.60872	0.282	0.263	5.27728e-36	SE	0.06	0.27	0.66	0.72	0.06	0.09	0.06	0.01	0.03	0.2	0.23	0.72	2.39
Zm00001d029506	3.62904e-291	3.05498	0.338	0.143	1.08871e-287	SE	0	0.05	0.06	0.01	0	0.03	0.04	0	0.01	0.05	0.03	0.06	0.28
Zm00001d029507	2.04927e-238	0.278858	0.225	0.134	6.14782e-235	SE	0	0	0.04	0	0	0.01	0	0.01	0.01	0.01	0.01	0.04	0.09
Zm00001d029512	1.00746e-110	5.53016	0.968	0.25	3.02238e-107	BETL	0.21	3.39	1.23	0.7	0.22	0.48	0.11	0.02	0.05	0.33	0.51	3.39	7.25
Zm00001d029526	1.09011e-103	8.21074	0.913	0.153	3.27032e-100	EAS	0	0.09	0.41	3.62	0.11	0.08	0.14	0.05	0.58	0.04	0.12	3.62	5.24
Zm00001d029597	1.50194e-57	4.11627	0.789	0.316	4.50583e-54	EAS	0.63	2.58	1.16	2.86	1.5	3.19	1.24	0.49	0.52	0.97	0.42	3.19	15.56
Zm00001d029601	3.61664e-156	7.9714	0.693	0.093	1.08499e-152	PC	0.01	0.34	0.03	0.15	0.06	0.9	0.17	0.04	0.08	0.01	0.01	0.9	1.8
Zm00001d029604	1.016e-99	2.23012	0.571	0.147	3.048e-96	PC	0.67	0.05	0.03	0.01	0	0.62	1.45	0.03	0.14	0.06	0.03	1.45	3.09
Zm00001d029620	1.43775e-44	2.61931	0.397	0.102	4.31324e-41	PC	0.09	0.05	0.01	0.01	5.44	0.18	0.5	0.02	0.03	0	0	5.44	6.33
Zm00001d029625	3.56135e-238	3.89884	0.665	0.176	1.06841e-234	PE	0.25	0.24	0.05	0.04	0	0.99	0.96	0.04	0.02	0.29	0.19	0.99	3.07
Zm00001d029628	2.32453e-20	0.476666	0.49	0.257	6.9736e-17	AL	9.64	2.88	2.4	3.02	38	19.16	31.49	2.37	5.04	5.77	1.38	38	121.15
Zm00001d029630	0	7.8156	0.64	0.105	0	SE	0.49	0.02	0.06	0.04	0	0.1	0.47	0.03	0.01	2.49	0.75	2.49	4.46
Zm00001d029631	3.90493e-116	8.66846	0.931	0.047	1.17148e-112	BETL	0.01	4.25	0.18	0.04	0.94	0.44	0.03	0.01	0.02	0	0	4.25	5.92
Zm00001d029662	9.64192e-188	8.05633	0.806	0.067	2.89258e-184	PC	0.04	0.14	0.05	0.05	0	1.87	0.27	0	0.02	0.01	0.01	1.87	2.46
Zm00001d029696	1.07486e-143	2.35598	0.685	0.175	3.22458e-140	CZ	0.06	0.09	0.14	0.02	0	0.02	0.01	0	0	0.03	0.02	0.14	0.39
Zm00001d029699	4.08608e-17	0.473774	0.252	0.159	1.22582e-13	CZ	0.09	0.06	0.02	0.02	0.17	0.02	0.03	0.01	0.01	0.02	0.01	0.17	0.46
Zm00001d029706	2.7108e-11	1.81388	0.453	0.131	8.13239e-08	AL	0.14	0	0	0	0	0.08	0.2	0.01	0	0.03	0	0.2	0.46
Zm00001d029711	0	4.84988	0.398	0.072	0	SE	0	0.02	0.01	0.07	0.11	0.03	0.01	0.01	0.02	0.11	0.03	0.11	0.42
Zm00001d029716	2.45748e-38	6.58724	0.427	0.06	7.37244e-35	PC	0.01	0.03	0.04	0.01	0	0.3	0.08	0	0.01	0.01	0.01	0.3	0.5
Zm00001d029720	4.71247e-302	2.62908	0.378	0.182	1.41374e-298	SE	0.18	0.03	0.15	0.06	0	0.1	0.1	0.01	0.01	0.38	0.4	0.4	1.42
Zm00001d029738	3.42887e-218	4.46593	0.34	0.169	1.02866e-214	SE	0.08	0.08	0.07	0.12	0.11	0.12	0.07	0.03	0.08	0.37	0.06	0.37	1.19
Zm00001d029771	1.08733e-14	0.616653	0.211	0.177	3.26199e-11	PC	0	0	0.01	0	0	0.01	0	0	0	0.01	0	0.01	0.03
Zm00001d029777	1.14818e-12	1.7425	0.393	0.191	3.44453e-09	AL	0.17	0.07	0.14	0.37	0.06	0.53	0.45	0.14	0.73	0.01	0.03	0.73	2.7
Zm00001d029778	8.392e-30	0.708988	0.642	0.33	2.5176e-26	EAS	34.28	3.18	11.25	34.73	0.78	7.24	18.28	14.62	90.64	9.87	5.47	90.64	230.34
Zm00001d029839	8.03489e-97	7.20529	0.558	0.039	2.41047e-93	PC	0	0.19	0.01	0	0	0.49	0	0.01	0	0	0	0.49	0.7
Zm00001d029853	2.29105e-67	4.08836	0.597	0.197	6.87316e-64	PC	0.22	0.67	0.04	0.05	0.06	1.22	0.38	0.24	0.31	0.15	0.07	1.22	3.41
Zm00001d029858	0.00013101	5.30332	0.293	0.048	0.39303	PE	0	0	0	0	0	0	0.06	0	0	0	0	0.06	0.06
Zm00001d029859	0.00549112	1.77581	0.249	0.099	1	AL	0.06	0	0.01	0.01	0	0.01	0.07	0.01	0.02	0	0	0.07	0.19
Zm00001d029872	9.24796e-242	5.44736	0.525	0.269	2.77439e-238	SE	0.25	0.54	0.77	0.61	0.61	0.42	0.36	0.38	0.38	0.86	0.43	0.86	5.61
Zm00001d029899	4.76604e-76	0.780784	0.556	0.224	1.42981e-72	PC	0.53	0.15	0.39	1.67	1.44	1.24	2.44	0.67	1.86	0.2	0.12	2.44	10.71
Zm00001d029913	1.02462e-265	5.46878	0.701	0.06	3.07386e-262	PE	0.54	0	0.02	0.17	0.06	0.23	1.45	0.04	0.04	0.03	0.03	1.45	2.61
Zm00001d029921	3.55786e-43	5.3296	0.479	0.137	1.06736e-39	PC	0	0.02	0	0	0	0.39	0	0	0	0.02	0	0.39	0.43
Zm00001d029922	6.47562e-142	3.49619	0.557	0.056	1.94269e-138	PE	0.04	0.01	0	0	0	0.17	0.16	0.03	0	0	0	0.17	0.41
Zm00001d029923	6.99407e-08	0.543642	0.889	0.211	0.000209822	ESR	0.14	0.12	0.2	0.38	0.78	0.29	0.65	0.85	0.73	0.02	0.04	0.85	4.2
Zm00001d029963	1.26521e-141	5.84993	0.767	0.205	3.79564e-138	PC	0.48	0.3	0.1	0.16	1.56	2.97	0.65	0.49	0.51	0.03	0.06	2.97	7.31
Zm00001d029983	1.50673e-136	6.80113	0.763	0.231	4.52018e-133	PC	0.48	0.7	0.18	0.63	0.06	1.95	0.35	0.25	0.52	0.03	0.07	1.95	5.22
Zm00001d029994	0	3.77453	0.42	0.126	0	SE	0.05	0.05	0.09	0.05	0	0.02	0.01	0	0	0.14	0.13	0.14	0.54
Zm00001d030020	0	6.51237	0.988	0.241	0	SCU	0.51	0.57	1.86	2.75	0.39	0.98	1.27	3.85	6.59	1.03	0.54	6.59	20.34
Zm00001d030023	1.1282e-26	4.50591	0.638	0.057	3.3846e-23	BETL	0	0.06	0	0	0	0.05	0	0	0.01	0	0	0.06	0.12
Zm00001d030051	6.15011e-279	4.14265	0.346	0.164	1.84503e-275	SE	0.07	0.16	0.51	0.14	0	0.08	0.08	0.03	0.03	0.25	0.18	0.51	1.53
Zm00001d030133	4.95886e-267	3.95923	0.41	0.134	1.48766e-263	SE	0.07	0.01	0.09	0.08	0.11	0.05	0.09	0.02	0.03	0.18	0.09	0.18	0.82
Zm00001d030163	1.07041e-206	2.02903	0.605	0.163	3.21122e-203	PE	0.29	0.17	0.09	0.2	0.17	1.49	0.88	0.25	0.51	0.06	0.05	1.49	4.16
Zm00001d030172	3.70081e-119	3.86687	0.831	0.226	1.11024e-115	AL	1.62	0.05	0.1	0.24	0	0.17	0.42	0.3	0.96	0.08	0.07	1.62	4.01
Zm00001d030191	1.08141e-53	5.57856	0.503	0.063	3.24423e-50	PC	0.03	0.35	0.01	0.05	0.06	0.91	0.07	0.09	0.02	0	0	0.91	1.59
Zm00001d030214	2.68402e-74	5.50814	0.789	0.145	8.05207e-71	EAS	0.07	0.99	1.53	2.09	0.06	0.17	0.04	0.01	0.1	0.06	0.16	2.09	5.28
Zm00001d030235	3.13215e-07	3.6056	0.411	0.15	0.000939645	PC	0.04	0.04	0.01	0.04	0.11	0.7	0.26	0.02	0.05	0.03	0.03	0.7	1.33
Zm00001d030270	2.90192e-16	1.06453	0.128	0.182	8.70576e-13	CZ	0	0	0.01	0.01	0.06	0	0.01	0	0	0.01	0.01	0.06	0.11
Zm00001d030310	7.80076e-75	3.73173	0.713	0.12	2.34023e-71	EM	0.01	0	0.04	0.14	0.5	0.04	0.13	0.64	0.26	0.01	0.02	0.64	1.79
Zm00001d030339	1.32393e-166	9.05563	0.677	0.029	3.9718e-163	PC	0	0.04	0	0	0.06	0.29	0	0.01	0.03	0	0	0.29	0.43
Zm00001d030345	2.34578e-102	7.00001	0.564	0.045	7.03734e-99	PC	0	0.17	0.02	0.03	0	0.3	0.01	0.03	0.08	0	0.01	0.3	0.65
Zm00001d030346	0.000205041	1.5114	0.367	0.155	0.615122	EM	0	0.04	0.01	0.01	0	0.04	0.01	0.08	0.12	0.09	0.01	0.12	0.41
Zm00001d030364	3.43386e-51	5.43979	0.72	0.079	1.03016e-47	EAS	0.01	0.03	0.04	0.7	0.06	0	0.02	0.01	0.05	0.01	0.01	0.7	0.94
Zm00001d030464	8.93797e-139	4.46675	0.55	0.032	2.68139e-135	PE	0.03	0	0	0	0	0.07	0.24	0.01	0	0.01	0	0.24	0.36
Zm00001d030471	3.39965e-41	0.749793	0.091	0.169	1.0199e-37	PE	0	0	0.01	0.01	0	0.01	0.01	0	0.01	0.01	0	0.01	0.06
Zm00001d030498	1.5309e-241	0.501911	0.201	0.144	4.59271e-238	SE	0	0	0.01	0.01	0	0.01	0	0	0	0.02	0.03	0.03	0.08
Zm00001d030526	5.82775e-89	5.471	0.65	0.177	1.74832e-85	PC	0.08	0.1	0.07	0.45	0	0.84	0.2	0.28	0.63	0.02	0.02	0.84	2.69
Zm00001d030530	4.38503e-77	1.3807	0.598	0.141	1.31551e-73	SCU	0.06	0.07	0.17	0.59	1.22	0.09	0.29	1.43	0.7	0.03	0.04	1.43	4.69
Zm00001d030577	2.05135e-27	0.353783	0.142	0.066	6.15405e-24	BETL	0	0.09	0.01	0	0	0.46	0.02	0.02	0.01	0	0	0.46	0.61
Zm00001d030588	5.79157e-45	0.88499	0.252	0.18	1.73747e-41	SCU	0	0.01	0.01	0.01	0.06	0.02	0.01	0	0.01	0	0	0.06	0.13
Zm00001d030644	5.35086e-15	0.595937	0.359	0.153	1.60526e-11	PE	0	0	0	0	0	0.01	0.02	0	0	0.02	0.01	0.02	0.06
Zm00001d030672	1.42763e-31	1.11609	0.448	0.151	4.28288e-28	CZ	0.01	0.04	0.22	0.07	0	0	0.02	0.01	0.01	0.1	0.06	0.22	0.54
Zm00001d030678	9.99473e-189	6.56418	0.798	0.123	2.99842e-185	PC	0.07	0.35	0.04	0.04	0.06	2.49	0.5	0.2	0.04	0.03	0.01	2.49	3.83
Zm00001d030698	1.25596e-206	5.64475	0.902	0.148	3.76787e-203	EM	0	0.02	0.14	0.23	0.28	0.11	0.28	1.23	0.56	0.01	0.03	1.23	2.89
Zm00001d030712	6.42444e-174	1.51403	0.389	0.058	1.92733e-170	PE	0.01	0.02	0.01	0	0	0.25	0.05	0	0	0	0	0.25	0.34
Zm00001d030777	0	6.62614	0.948	0.215	0	SCU	0.23	0.11	0.41	0.67	0.67	0.22	0.42	0.77	2.05	0.14	0.26	2.05	5.95
Zm00001d030855	0	3.70334	0.751	0.228	0	VE	56.14	0.91	6.48	8.33	0.56	1.59	30.48	0.95	1.3	46.79	95.1	95.1	248.63
Zm00001d030856	6.2437e-58	2.5916	0.408	0.096	1.87311e-54	PE	0	0.01	0	0	0	0.05	0.04	0.01	0	0.01	0	0.05	0.12
Zm00001d030858	0	5.29881	0.437	0.059	0	SE	0.01	0.04	0.03	0.12	0.06	0	0.01	0	0.02	0.22	0.04	0.22	0.55
Zm00001d030907	7.62655e-244	5.9891	0.944	0.144	2.28797e-240	EM	0.02	0.03	0.05	0.13	0.67	0.11	0.33	2.28	1.21	0.02	0.03	2.28	4.88
Zm00001d030915	2.567e-286	2.69782	0.368	0.161	7.70101e-283	SE	0.18	0.12	0.09	0.06	0	0.65	0.28	0.01	0.05	0.23	0.08	0.65	1.75
Zm00001d031017	1.16408e-130	1.48419	0.218	0.119	3.49225e-127	SE	0	0.04	0.16	0.03	0	0	0	0	0	0.05	0.05	0.16	0.33
Zm00001d031044	5.77066e-65	0.302549	0.061	0.132	1.7312e-61	PE	0	0	0.01	0.01	0	0	0.02	0.11	0.03	0	0	0.11	0.18
Zm00001d031047	5.99704e-30	5.30014	0.665	0.089	1.79911e-26	EAS	0.03	0.01	0.06	0.58	0	0.03	0.01	0	0.03	0.01	0.03	0.58	0.79
Zm00001d031109	1.76332e-138	5.91893	0.775	0.222	5.28995e-135	PC	0.06	0.12	0.14	0.72	0	2.71	0.97	0.59	1.4	0.04	0.06	2.71	6.81
Zm00001d031128	1.53319e-177	1.46861	0.974	0.283	4.59958e-174	EM	0.71	0.52	1.28	2.5	4.61	4.57	5.54	7.3	9.29	0.97	0.44	9.29	37.73
Zm00001d031191	1.71747e-153	6.09613	0.73	0.154	5.15241e-150	PC	0.02	0.65	0.04	0.04	0.06	1.76	0.14	0	0.01	0.18	0.04	1.76	2.94
Zm00001d031202	4.65016e-109	1.22702	0.493	0.159	1.39505e-105	CZ	0.01	0	0.02	0	0	0.01	0	0	0	0.03	0.03	0.03	0.1
Zm00001d031212	2.02193e-07	3.31927	1	0.287	0.000606578	ESR	0.67	0.2	0.53	1.43	2.17	0.71	1.07	2.97	3.6	0.26	0.16	3.6	13.77
Zm00001d031213	9.66775e-33	4.51449	0.416	0.053	2.90033e-29	PE	0.01	0	0	0	0.06	0.01	0.09	0	0	0	0	0.09	0.17
Zm00001d031220	9.22953e-243	2.94202	0.325	0.131	2.76886e-239	SE	0.11	0.27	0.02	0.01	0	0.08	0.07	0.01	0.01	0.1	0.08	0.27	0.76
Zm00001d031222	0	5.90025	0.478	0.124	0	SE	0.29	0.06	0.13	0.13	0.11	0.39	0.15	0.03	0.07	0.53	0.08	0.53	1.97
Zm00001d031233	1.22077e-14	0.529058	0.128	0.163	3.66232e-11	EAS	0.01	0.02	0.01	0.01	0	0.02	0.01	0.01	0.01	0.01	0.01	0.02	0.12
Zm00001d031257	9.3398e-64	7.48768	0.53	0.032	2.80194e-60	PC	0	0.02	0	0	0	0.79	0.03	0	0.01	0.01	0	0.79	0.86
Zm00001d031264	3.248e-99	2.34127	0.204	0.133	9.74399e-96	SE	0.01	0.01	0.01	0.01	0.06	0.01	0.01	0	0.01	0.03	0.01	0.06	0.17
Zm00001d031308	6.29743e-17	0.320127	0.13	0.188	1.88923e-13	CZ	0.01	0.01	0.02	0	0	0	0.01	0	0	0.01	0.01	0.02	0.07
Zm00001d031344	0	3.86039	0.746	0.218	0	PE	0.52	0.87	0.47	0.72	0.17	1.6	2.98	1.21	4.08	0.3	0.15	4.08	13.07
Zm00001d031349	3.19939e-24	3.33449	0.552	0.123	9.59817e-21	AL	1.13	0	0.01	0	0	0.01	0.27	0	0.02	0.06	0.32	1.13	1.82
Zm00001d031457	1.80707e-196	1.3839	0.254	0.159	5.42121e-193	SE	0	0.04	0.33	0.04	0	0.01	0.04	0.01	0.01	0.07	0.06	0.33	0.61
Zm00001d031465	3.06299e-58	2.06899	0.506	0.209	9.18897e-55	CZ	0.13	0.26	0.55	0.28	0.11	0.05	0.04	0.02	0.02	0.16	0.2	0.55	1.82
Zm00001d031522	4.69148e-138	0.849352	0.57	0.187	1.40745e-134	PE	0.12	0.59	0.23	0.36	0.28	2.82	0.83	0.53	0.39	0.05	0.05	2.82	6.25
Zm00001d031535	1.10526e-10	0.263835	0.101	0.168	3.31578e-07	EAS	0.01	0.01	0.02	0.01	0.17	0.01	0.01	0.05	0.03	0.01	0.01	0.17	0.34
Zm00001d031561	0.00541535	2.2541	0.305	0.223	1	PC	0.03	0.1	0.04	0.05	0.06	0.18	0.05	0.01	0.01	0.06	0.04	0.18	0.63
Zm00001d031620	1.3671e-271	3.97382	0.99	0.159	4.10131e-268	PC	0.86	1.47	0.21	0.04	0.44	12.18	5.9	0.12	0.05	0.11	0.07	12.18	21.45
Zm00001d031636	2.91888e-45	0.782348	0.817	0.316	8.75663e-42	EAS	6.3	0.83	1.67	5.74	10.17	1.91	3.89	6.26	9.06	1.11	0.55	10.17	47.49
Zm00001d031639	5.22616e-09	1.65045	0.289	0.107	1.56785e-05	BETL	0.03	0.15	0.01	0.05	0	0.84	0.03	0.02	0.01	0	0	0.84	1.14
Zm00001d031647	2.03617e-196	5.90642	0.798	0.054	6.10852e-193	PC	0.02	5.48	0.22	0.04	0	6.19	0.04	0.01	0.03	0.02	0.01	6.19	12.06
Zm00001d031655	3.50467e-47	2.44525	0.173	0.141	1.0514e-43	SE	0.04	0.07	0.01	0.06	0.06	0.18	0.08	0.05	0.08	0.12	0.02	0.18	0.77
Zm00001d031677	4.71018e-39	2.46895	0.647	0.125	1.41305e-35	BETL	0.25	0.75	0.05	0.02	0.11	1.39	0.14	0.04	0.04	0.05	0.02	1.39	2.86
Zm00001d031724	1.689e-86	2.16241	0.052	0.163	5.067e-83	SE	0.29	0.01	0.01	0	0	0.02	0.08	0.11	0.02	0.06	0.01	0.29	0.61
Zm00001d031727	0	4.3481	0.98	0.262	0	CZ	58.32	70.92	115.73	55.9	2.44	15.02	20.84	1.61	3.39	32.66	50.9	115.73	427.73
Zm00001d031732	3.48483e-269	2.83526	0.391	0.181	1.04545e-265	SE	0.02	0.04	0.1	0.07	0	0.12	0.13	0.04	0.25	0.09	0.05	0.25	0.91
Zm00001d031749	5.73441e-67	4.64444	0.679	0.248	1.72032e-63	PC	0.23	0.17	0.2	0.69	0.11	1.7	0.79	2.91	2.21	0.15	0.08	2.91	9.24
Zm00001d031769	0	0.421417	0.176	0.13	0	SE	0	0	0.01	0	0.11	0	0	0.01	0.01	0.01	0.01	0.11	0.16
Zm00001d031808	0	5.72151	0.971	0.163	0	SCU	0.04	0.08	0.26	0.6	0.67	0.25	0.33	0.99	2.05	0.04	0.07	2.05	5.38
Zm00001d031833	0	4.81198	0.737	0.185	0	PE	0.33	0.17	0.21	0.5	0.5	1.46	1.04	0.42	1.02	0.05	0.1	1.46	5.8
Zm00001d031862	0.00167402	0.860996	0.179	0.122	1	VE	0	0	0.01	0	0	0	0	0	0	0.01	0.01	0.01	0.03
Zm00001d031893	1.77532e-27	7.17623	0.5	0.209	5.32597e-24	EM	0.7	0.13	0.19	0.41	0.17	0.1	0.52	1.11	0.21	0.1	0.12	1.11	3.76
Zm00001d031913	6.83028e-41	1.76587	0.306	0.09	2.04908e-37	PE	0	0.03	0.03	0.07	0.33	0.06	0.19	0.58	0.1	0.01	0.01	0.58	1.41
Zm00001d031925	7.21555e-146	1.92838	0.21	0.151	2.16467e-142	SE	0.02	0.04	0.1	0.02	0.06	0.01	0.01	0.01	0	0.03	0.04	0.1	0.34
Zm00001d031934	0	2.52613	0.291	0.111	0	SE	0.01	0	0	0	0	0	0	0	0	0.01	0	0.01	0.02
Zm00001d031956	4.61424e-29	1.02764	0.356	0.206	1.38427e-25	PC	0.03	0.01	0.03	0	0	0.02	0.02	0.01	0.01	0.04	0.02	0.04	0.19
Zm00001d031961	4.59582e-145	0.593338	0.576	0.227	1.37875e-141	PE	1.52	0.22	0.11	0.25	2.33	0.83	0.53	0.4	0.46	0.05	0.13	2.33	6.83
Zm00001d031971	1.54264e-159	1.82487	0.618	0.185	4.62791e-156	PE	2.38	0.64	0.68	6.73	0.44	0.98	2.51	0.16	0.24	0.2	0.14	6.73	15.1
Zm00001d031973	1.00328e-295	5.93094	0.45	0.225	3.00983e-292	SE	0.2	0.38	0.41	0.38	0.28	0.24	0.2	0.24	0.18	0.51	0.24	0.51	3.26
Zm00001d031985	1.06038e-251	6.32412	0.614	0.042	3.18115e-248	PE	0.08	0.01	0.01	0.02	0	0.05	0.5	0.01	0.02	0.02	0.01	0.5	0.73
Zm00001d032019	1.14727e-08	1.86258	1	0.335	3.44182e-05	ESR	1.62	0.9	2.03	3.18	3.44	2.09	2.69	4.99	7.95	1.45	0.92	7.95	31.26
Zm00001d032055	1.54048e-113	5.84721	0.413	0.017	4.62145e-110	PE	0	0	0	0	0	0	0.03	0.01	0	0	0	0.03	0.04
Zm00001d032070	2.7802e-54	1.42309	0.803	0.299	8.3406e-51	EAS	0.32	0.65	2.43	3.59	3.56	1.04	2.03	5.16	4.03	0.61	0.39	5.16	23.81
Zm00001d032081	6.24006e-69	3.52825	0.502	0.124	1.87202e-65	PE	0.3	0.05	0.02	0.01	0.22	0.18	0.29	0.16	0.09	0.01	0.02	0.3	1.35
Zm00001d032095	0.0018899	2.21722	0.239	0.289	1	EAS	0.15	0.13	0.69	0.39	0.06	0.04	0.09	0	0.02	0.85	0.71	0.85	3.13
Zm00001d032098	0	6.87808	0.899	0.137	0	SCU	0.01	0.28	0.19	0.46	0	0.43	0.24	0.42	2.39	0.07	0.07	2.39	4.56
Zm00001d032114	4.36969e-73	6.67965	0.609	0.128	1.31091e-69	PC	0.04	0.06	0.03	0.11	0.72	1.01	0.24	0.26	0.14	0.01	0.01	1.01	2.63
Zm00001d032120	0	4.68665	0.502	0.082	0	SE	0.01	0	0.03	0.06	0.11	0.01	0.03	0.01	0.02	0.2	0.1	0.2	0.58
Zm00001d032148	2.73175e-17	3.64251	0.601	0.181	8.19524e-14	BETL	0.11	0.39	0.08	0.08	0	0.1	0.02	0	0.01	0.03	0.06	0.39	0.88
Zm00001d032152	9.29799e-185	8.62341	0.816	0.156	2.7894e-181	PC	0.41	0.04	0.08	0.07	0.22	1.32	0.21	0.23	0.08	0.08	0.06	1.32	2.8
Zm00001d032186	0	8.2646	0.578	0.075	0	SE	0.14	0.03	0.12	1.19	0	0.14	0.21	0.03	0.04	2.54	0.4	2.54	4.84
Zm00001d032209	0	0.749296	0.404	0.102	0	SE	0	0.01	0.01	0	0	0	0	0	0	0.01	0	0.01	0.03
Zm00001d032263	5.39187e-189	0.431911	0.202	0.172	1.61756e-185	SE	0.01	0.02	0.07	0.02	0.11	0.02	0.02	0.01	0.01	0.02	0.02	0.11	0.33
Zm00001d032264	1.34101e-276	4.27563	0.339	0.1	4.02304e-273	SE	0.01	0.07	0.1	0.1	0	0.04	0.01	0	0.01	0.14	0.04	0.14	0.52
Zm00001d032279	7.00486e-30	2.44851	0.229	0.247	2.10146e-26	SE	0.11	0.07	0.06	0.08	0.17	0.12	0.05	0.1	0.07	0.08	0.1	0.17	1.01
Zm00001d032292	1.71593e-195	6.14215	0.843	0.124	5.14779e-192	PC	0.02	0.21	0.03	0.03	2.28	1.08	0.23	0.11	0.39	0	0.01	2.28	4.39
Zm00001d032307	5.77087e-182	3.62305	0.793	0.099	1.73126e-178	PC	0.1	0.04	0.01	0	0.06	0.83	1.11	0.02	0.04	0.04	0.04	1.11	2.29
Zm00001d032363	5.86773e-119	1.79537	0.406	0.065	1.76032e-115	PE	0.02	0.01	0	0	0	0.08	0.01	0	0	0.01	0	0.08	0.13
Zm00001d032381	9.61244e-51	0.761686	0.491	0.059	2.88373e-47	PC	0.01	7	0.24	0.05	0.33	0.62	0.02	0.01	0.03	0.01	0.01	7	8.33
Zm00001d032398	5.88288e-20	2.51348	0.382	0.117	1.76486e-16	CZ	0.01	0	0.07	0	0	0.01	0	0	0	0.01	0.03	0.07	0.13
Zm00001d032405	0.00046277	2.51596	0.345	0.062	1	PE	0.01	0	0	0.08	0.22	0.01	0.08	0.05	0.03	0	0.01	0.22	0.49
Zm00001d032409	3.43844e-09	1.7565	0.213	0.139	1.03153e-05	PC	0.02	0.02	0	0	0	0.01	0.06	0.01	0	0	0	0.06	0.12
Zm00001d032419	1.75178e-232	1.99797	0.166	0.097	5.25533e-229	SE	0	0	0	0	0	0	0	0	0	0.04	0.03	0.04	0.07
Zm00001d032422	7.79571e-42	1.21163	0.046	0.147	2.33871e-38	BETL	0.02	0.02	0	0	0.06	0.14	0.03	0.02	0.01	0.01	0	0.14	0.31
Zm00001d032448	0	1.52909	0.898	0.197	0	SCU	0.01	7.25	0.5	0.75	5.22	1.11	0.37	0.85	2.33	0.09	0.13	7.25	18.61
Zm00001d032461	3.54672e-203	3.04856	0.654	0.167	1.06402e-199	PE	0.22	0.03	0.08	0.17	0	1.52	0.94	0.19	0.43	0.02	0.03	1.52	3.63
Zm00001d032471	3.04637e-15	1.13049	0.321	0.179	9.13912e-12	PE	0.04	0.05	0.16	0.09	0	0.02	0.04	0.01	0.01	0.02	0.03	0.16	0.47
Zm00001d032480	5.7854e-54	1.54258	0.678	0.355	1.73562e-50	CZ	0.53	0.43	0.84	1.24	0.39	0.49	0.51	0.51	2.09	0.65	0.59	2.09	8.27
Zm00001d032481	5.47415e-08	1.29905	0.111	0.097	0.000164225	ESR	0.04	0	0	0	0.06	0	0.05	0.01	0.01	0	0	0.06	0.17
Zm00001d032485	2.90103e-24	3.46271	0.431	0.138	8.70309e-21	PC	0.04	0.03	0	0.01	0.17	0.23	0.08	0.05	0.03	0.01	0.01	0.23	0.66
Zm00001d032500	1.5891e-99	1.81383	0.231	0.154	4.76729e-96	SE	0.01	0.03	0.11	0.04	0	0	0.01	0	0.01	0.04	0.02	0.11	0.27
Zm00001d032501	7.42603e-73	1.96996	0.835	0.154	2.22781e-69	BETL	0.04	1.65	0.32	2.71	0	0.19	0.07	0.02	0.15	0.05	0.12	2.71	5.32
Zm00001d032517	4.47262e-31	1.91189	0.532	0.242	1.34179e-27	BETL	0.5	4.35	0.41	0.11	0	14.08	1.63	0.07	0.3	0.87	0.37	14.08	22.69
Zm00001d032522	0	3.09105	0.324	0.111	0	SE	0	0.01	0.09	0.03	0.06	0.03	0.02	0.05	0.03	0.09	0.05	0.09	0.46
Zm00001d032535	0	7.23075	0.588	0.072	0	SE	0.03	0	0.08	0.02	0	0.02	0.04	0	0	1.28	0.33	1.28	1.8
Zm00001d032539	0.00472528	5.11347	0.286	0.118	1	PC	0	0.01	0	0	0.06	0.06	0	0	0	0	0	0.06	0.13
Zm00001d032545	8.21187e-22	1.99762	0.537	0.17	2.46356e-18	EAS	0.02	0.03	0.02	0.1	0	0.04	0.05	0	0.01	0.05	0.03	0.1	0.35
Zm00001d032560	1.9352e-110	1.78314	0.811	0.293	5.8056e-107	EM	0.12	0.56	1.21	1.01	0.06	0.44	0.79	1.72	2.85	0.35	0.19	2.85	9.3
Zm00001d032570	0	1.06151	0.344	0.103	0	SE	0	0	0.01	0	0	0.06	0.01	0.01	0	0.01	0.01	0.06	0.11
Zm00001d032578	6.10773e-62	4.21965	0.534	0.119	1.83232e-58	PC	0	0.57	0.04	0.02	0	1.12	0.01	0.01	0.03	0.16	0.01	1.12	1.97
Zm00001d032591	8.13813e-81	5.77978	0.334	0.238	2.44144e-77	SE	0.19	0.39	0.27	0.26	0.17	0.54	0.26	0.24	0.24	0.46	0.13	0.54	3.15
Zm00001d032603	0	4.0911	0.465	0.218	0	SE	0.29	0.64	0.72	0.73	0	0.26	0.16	0.14	0.18	1.02	0.66	1.02	4.8
Zm00001d032605	4.06179e-40	1.62859	0.757	0.338	1.21854e-36	EAS	1.48	2.06	0.78	2.11	0.39	3.24	1.33	0.4	0.38	0.4	0.78	3.24	13.35
Zm00001d032610	1.01937e-08	0.370511	1	0.288	3.05812e-05	ESR	0.08	1.61	2.51	5.45	0.83	2.86	2.34	3.3	11.97	0.64	0.44	11.97	32.03
Zm00001d032618	2.92877e-53	0.541744	0.328	0.049	8.78631e-50	PE	0.05	0.04	0.01	0	0.17	0.62	0.12	0.03	0.01	0	0	0.62	1.05
Zm00001d032672	8.8576e-93	0.5631	0.723	0.108	2.65728e-89	EM	0.01	0	0.03	0.18	0	0.01	0.27	0.37	0.58	0.01	0.04	0.58	1.5
Zm00001d032686	1.39216e-121	1.90673	0.722	0.178	4.17647e-118	PC	0.29	0.09	0.07	0.06	0.06	0.77	1.14	0.04	0.05	0.08	0.1	1.14	2.75
Zm00001d032688	5.54016e-05	3.28582	0.474	0.059	0.166205	EM	0	0	0	0.04	0	0.01	0.03	0.14	0.04	0	0	0.14	0.26
Zm00001d032825	8.03244e-265	7.23301	0.939	0.122	2.40973e-261	PC	0.75	2.92	0.28	0.04	3.11	22.89	0.96	0.06	0.12	0.46	0.04	22.89	31.63
Zm00001d032868	1.24688e-87	2.89344	0.346	0.06	3.74064e-84	PE	0.03	0	0	0	0	0	0.01	0	0	0	0	0.03	0.04
Zm00001d032904	0	2.04642	0.268	0.145	0	SE	0.05	0	0.01	0.01	0	0	0.01	0.01	0.05	0.01	0	0.05	0.15
Zm00001d032929	2.4527e-53	9.56901	0.507	0.059	7.35811e-50	SCU	0	0.06	0.06	0.16	0	0.01	0	0.02	0.39	0.01	0.01	0.39	0.72
Zm00001d032955	1.21089e-39	0.522221	0.406	0.23	3.63266e-36	PE	0.22	0.23	0.42	0.21	0	1.15	0.34	0.01	0.02	0.18	0.3	1.15	3.08
Zm00001d032972	0	2.76917	0.366	0.134	0	SE	0.05	0.11	0.15	0.13	0	0.02	0.08	0.2	0.05	0.21	0.11	0.21	1.11
Zm00001d032999	3.18253e-102	4.92416	0.622	0.168	9.54759e-99	PC	0.03	0.2	0.06	0.09	0	0.75	0.08	0.05	0.07	0.04	0.03	0.75	1.4
Zm00001d033019	1.28161e-36	0.60838	0.328	0.172	3.84482e-33	PE	0.03	0.13	0.32	3.21	0.22	0.47	0.54	0.18	1.26	0.04	0.11	3.21	6.51
Zm00001d033020	3.58798e-110	7.15445	0.922	0.128	1.07639e-106	EAS	0.01	0.09	0.25	2.37	0.06	0.05	0.09	0.56	0.57	0.03	0.08	2.37	4.16
Zm00001d033021	1.38736e-17	1.02846	0.22	0.171	4.16209e-14	CZ	0	0	0.01	0	0	0	0.01	0	0	0.01	0	0.01	0.03
Zm00001d033035	7.70865e-186	2.15602	0.292	0.161	2.31259e-182	SE	0.01	0.04	0.04	0.03	0	0.02	0.01	0.01	0.01	0.04	0.04	0.04	0.25
Zm00001d033047	1.09448e-06	1.31035	0.323	0.196	0.00328344	AL	0.17	0	0.01	0.01	0	0	0.03	0.01	0	0.03	0.01	0.17	0.27
Zm00001d033048	2.97824e-74	2.83364	0.493	0.38	8.93472e-71	SE	2.46	0.15	1.12	1.5	0	0.18	0.7	0.05	0.08	2	2.4	2.46	10.64
Zm00001d033049	3.73185e-306	1.74952	0.369	0.202	1.11956e-302	SE	0.03	0.02	0.02	0.01	0	0.03	0.06	0.02	0.17	0.02	0.01	0.17	0.39
Zm00001d033050	8.41505e-180	1.91877	0.321	0.173	2.52451e-176	SE	0.04	0	0.01	0.01	0	0.04	0.19	0.03	0.4	0.08	0.04	0.4	0.84
Zm00001d033053	0	4.58416	0.388	0.066	0	SE	0	0.04	0.05	0.02	0.06	0.01	0	0	0	0.11	0.06	0.11	0.35
Zm00001d033061	6.35648e-05	0.50799	0.144	0.139	0.190694	PE	0	0	0.01	0	0.11	0.01	0.02	0.14	0.03	0.04	0.02	0.14	0.38
Zm00001d033062	7.85451e-52	1.71807	0.518	0.143	2.35635e-48	EM	0.18	0.01	0.02	0.01	0.44	0.03	0.52	0.3	0.07	0.01	0.01	0.52	1.6
Zm00001d033091	6.48244e-16	2.64332	0.442	0.287	1.94473e-12	PC	0.15	0.51	0.19	0.09	0.11	0.85	0.15	0.13	0.15	0.98	0.4	0.98	3.71
Zm00001d033149	0	5.107	0.532	0.186	0	SE	0.08	0.18	0.36	0.14	0	0.11	0.13	0.16	0.17	0.76	0.38	0.76	2.47
Zm00001d033158	3.0151e-291	3.17372	0.37	0.216	9.04529e-288	SE	0.02	0.04	0.21	0.32	0.5	0.08	0.17	0.9	0.39	0.26	0.11	0.9	3
Zm00001d033180	1.69102e-112	9.48622	0.936	0.116	5.07307e-109	BETL	0.03	3.82	0.13	0.2	0.22	0.41	0.06	0.2	0.13	0.01	0.02	3.82	5.23
Zm00001d033225	0	4.70145	0.976	0.195	0	SCU	0.33	0.15	0.4	0.76	1.22	0.38	0.56	1.43	2.71	0.1	0.15	2.71	8.19
Zm00001d033236	0.00193861	1.34805	0.301	0.223	1	AL	0	0	0	0	0	0	0	0.01	0.01	0	0	0.01	0.02
Zm00001d033246	4.75771e-05	2.81392	0.465	0.153	0.142731	SCU	0.04	0.05	0.16	0.32	0.06	0.16	0.18	0.96	0.55	0.03	0.06	0.96	2.57
Zm00001d033248	0.00394467	0.53943	0.245	0.176	1	VE	0.01	0.02	0.03	0.01	0	0	0.01	0	0	0.01	0.02	0.03	0.11
Zm00001d033275	1.04174e-27	0.661547	0.34	0.225	3.12522e-24	PE	0.15	0.21	0.17	0.22	0.67	0.59	0.34	0.14	0.1	0.3	0.11	0.67	3
Zm00001d033300	4.15021e-147	4.85257	0.767	0.145	1.24506e-143	PC	0.17	0.25	0.09	0.42	0.67	1.39	0.48	0.01	0.02	0.03	0.02	1.39	3.55
Zm00001d033308	3.38929e-68	3.72064	0.407	0.062	1.01679e-64	PC	0.01	0	0	0	0	0.06	0.06	0	0	0	0	0.06	0.13
Zm00001d033319	0.00138089	1.76139	0.155	0.133	1	PC	0.01	0.09	0.03	0.05	3.5	0.11	0.11	0.35	0.12	0	0.01	3.5	4.38
Zm00001d033322	0	4.89393	0.434	0.115	0	SE	0.06	0.05	0.06	0.11	0.22	0.07	0.07	0.05	0.04	0.24	0.12	0.24	1.09
Zm00001d033364	0.00365771	0.832251	0.378	0.18	1	EM	0.02	0	0.01	0.01	0	0.01	0.01	0.01	0.01	0.01	0	0.02	0.09
Zm00001d033369	0	4.77736	0.986	0.211	0	SCU	1.14	1.27	2.84	5.76	32.17	6.67	7.38	8.29	16.87	1.19	0.61	32.17	84.19
Zm00001d033378	1.68885e-95	5.82959	0.658	0.127	5.06654e-92	PC	0.09	0.24	0.04	0.06	0.17	1.15	0.25	0.07	0.05	0.04	0.03	1.15	2.19
Zm00001d033385	6.72673e-09	2.66821	0.243	0.151	2.01802e-05	PC	0.05	0	0.03	0.06	0	0.06	0.05	0.04	0.06	0.01	0.03	0.06	0.39
Zm00001d033389	5.58107e-166	3.31506	0.553	0.084	1.67432e-162	PE	0.03	0.04	0.01	0.01	0	0.02	0.09	0.01	0.02	0.03	0.01	0.09	0.27
Zm00001d033421	2.12104e-211	3.28959	0.95	0.241	6.36312e-208	EM	0.12	0.25	0.45	1.71	3.11	0.46	0.86	3.05	1.99	0.09	0.12	3.11	12.21
Zm00001d033423	0	3.40367	0.581	0.191	0	SE	0.1	0.02	0.06	0.13	0.17	0.09	0.2	0.08	0.27	0.21	0.08	0.27	1.41
Zm00001d033447	7.69011e-151	0.506982	0.554	0.219	2.30703e-147	PE	2.43	0.22	1.29	6.61	0.17	0.71	4.24	5.97	16.89	1.53	1.15	16.89	41.21
Zm00001d033457	2.9838e-106	1.92873	0.561	0.173	8.95141e-103	CZ	0.28	0.85	0.76	0.85	0.22	0.68	0.48	0.01	0.06	0.04	0.06	0.85	4.29
Zm00001d033464	1.03295e-93	6.39186	0.564	0.05	3.09884e-90	PC	0	0.03	0	0	0	0.28	0.01	0	0	0	0	0.28	0.32
Zm00001d033488	4.70784e-65	4.59075	0.311	0.267	1.41235e-61	SE	0.18	0.45	0.55	0.46	0.28	0.44	0.22	0.12	0.18	0.48	0.28	0.55	3.64
Zm00001d033492	1.44033e-142	4.43899	0.38	0.246	4.321e-139	SE	0.16	0.5	0.48	0.38	0.5	0.36	0.17	0.35	0.19	0.66	0.29	0.66	4.04
Zm00001d033496	2.32714e-07	0.487081	0.405	0.104	0.000698143	AL	0	0.04	0	0	0	0.1	0.04	0	0	0	0	0.1	0.18
Zm00001d033522	3.21905e-76	6.3094	0.554	0.086	9.65715e-73	EM	0.01	0.01	0.02	0.05	0.06	0.04	0.2	0.72	0.1	0.01	0.01	0.72	1.23
Zm00001d033528	9.7488e-204	3.07812	0.928	0.181	2.92464e-200	PC	1.19	0.21	0.07	0.06	0.33	3.29	3.21	0.1	0.13	0.1	0.06	3.29	8.75
Zm00001d033533	5.28899e-05	0.666955	0.359	0.161	0.15867	CZ	0.02	0.07	0.34	0.09	0	0.04	0.05	0	0.01	0.23	0.12	0.34	0.97
Zm00001d033539	0	3.63161	0.463	0.196	0	SE	0.24	0.07	0.05	0.1	0.11	0.23	0.14	0.06	0.04	0.36	0.25	0.36	1.65
Zm00001d033573	1.22168e-09	1.8835	0.206	0.144	3.66505e-06	EAS	0.04	0.01	0.01	0.09	0	0.01	0.02	0.04	0.02	0.13	0.1	0.13	0.47
Zm00001d033580	1.1267e-245	3.62014	0.892	0.277	3.38011e-242	CZ	1.22	1.1	2.44	2.63	0.11	0.3	0.44	0.02	0.12	0.63	1.26	2.63	10.27
Zm00001d033607	2.71932e-240	1.67466	0.588	0.068	8.15795e-237	PE	0.07	0.18	0.02	0	0.06	1.33	0.32	0.01	0	0.01	0.01	1.33	2.01
Zm00001d033612	0	5.5873	0.994	0.214	0	SCU	4.38	0.75	2.31	4.44	0.22	2.36	4.54	6.61	16.31	1.04	0.64	16.31	43.6
Zm00001d033623	9.22619e-126	5.0717	0.748	0.224	2.76786e-122	PC	0.27	0.1	0.21	0.59	0.11	3.51	1.61	0.67	1.15	0.19	0.06	3.51	8.47
Zm00001d033633	2.74902e-35	5.09001	0.638	0.259	8.24705e-32	EAS	0.16	0.34	0.24	0.81	0	0.81	0.24	0.01	0.04	0.19	0.16	0.81	3
Zm00001d033650	1.35088e-92	7.86616	0.876	0.121	4.05264e-89	BETL	0.03	2.61	0.1	0.09	0.06	0.23	0.06	0.1	0.06	0.01	0.01	2.61	3.36
Zm00001d033683	0	1.56582	0.924	0.194	0	SCU	0.43	0.25	0.35	0.87	1.28	0.93	1.73	1.12	3.17	0.17	0.11	3.17	10.41
Zm00001d033709	1.676e-154	6.30513	0.731	0.097	5.028e-151	EM	0	0	0	0.06	0.06	0	0.11	0.54	0.07	0	0.01	0.54	0.85
Zm00001d033714	0	6.70213	0.454	0.105	0	SE	0.08	0.32	0.28	0.63	0.28	0.2	0.06	0.01	0.03	1.06	0.15	1.06	3.1
Zm00001d033747	6.60066e-124	4.17393	0.991	0.218	1.9802e-120	BETL	3.55	7.43	0.49	0.43	0.11	3.92	0.85	0.13	0.28	0.12	0.31	7.43	17.62
Zm00001d033799	6.34381e-15	2.45304	0.211	0.083	1.90314e-11	BETL	0.02	0.16	0.02	0.01	0.17	0.4	0.08	0.05	0.01	0	0.01	0.4	0.93
Zm00001d033805	8.85589e-87	1.15713	0.446	0.105	2.65677e-83	PE	0.03	0.45	0.06	0.05	0.22	0.73	0.21	0.01	0.01	0.03	0.02	0.73	1.82
Zm00001d033859	3.69974e-40	0.497532	0.255	0.094	1.10992e-36	EM	0	0.01	0.02	0.04	0.17	0.34	0.08	0.38	0.05	0.01	0.01	0.38	1.11
Zm00001d033872	0	3.7365	0.239	0.105	0	SE	0.01	0.01	0.01	0	0	0.01	0.02	0.01	0.03	0.04	0.01	0.04	0.15
Zm00001d033898	1.54899e-62	3.67089	0.432	0.055	4.64697e-59	PE	0.04	0	0	0.01	0	0.09	0.12	0.01	0.01	0	0	0.12	0.28
Zm00001d033905	2.1893e-29	7.26403	0.618	0.178	6.56791e-26	EM	0.04	0.03	0.13	0.15	0.22	0.07	0.4	2.48	0.31	0.04	0.08	2.48	3.95
Zm00001d033906	3.42935e-81	2.71116	0.405	0.291	1.0288e-77	SE	0.25	1.76	1.06	0.71	0.56	0.79	0.36	0.19	0.21	0.91	0.45	1.76	7.25
Zm00001d033909	0	3.17589	0.457	0.159	0	SE	2.7	0.04	0.09	0.06	1.44	0.08	0.41	0.1	0.03	0.62	0.12	2.7	5.69
Zm00001d033910	0	3.53252	0.377	0.161	0	SE	0.07	0.09	0.28	0.17	0.06	0.04	0.04	0.01	0.02	0.28	0.24	0.28	1.3
Zm00001d033924	0	5.42664	0.585	0.169	0	SE	0.14	0.19	0.33	0.28	0	0.26	0.13	0.02	0.01	0.79	0.45	0.79	2.6
Zm00001d033925	0	1.31978	0.826	0.272	0	PE	3.04	1.16	1.82	2.89	0.67	10.62	6.16	4.81	3.89	0.98	0.75	10.62	36.79
Zm00001d033931	0	3.08482	0.99	0.339	0	SCU	3.4	7.13	6.31	7.99	41.44	7.6	8.37	9.18	15.76	6.29	2.88	41.44	116.35
Zm00001d033945	0.000986979	2.45698	0.667	0.261	1	ESR	0.09	0.13	0.31	0.9	1	0.56	0.58	1.95	2.07	0.13	0.1	2.07	7.82
Zm00001d033957	4.61304e-160	4.06404	0.579	0.101	1.38391e-156	PE	0.02	0.05	0.01	0.03	0	0.1	0.16	0.09	0.22	0.01	0.01	0.22	0.7
Zm00001d033995	6.14818e-31	1.53527	0.514	0.158	1.84445e-27	PE	0.11	0.12	0.13	0.27	0.06	0.9	0.7	0.16	0.42	0.02	0.03	0.9	2.92
Zm00001d034002	0	4.13704	0.976	0.16	0	SCU	0.24	0.06	0.22	0.98	0	0.25	0.75	3.78	3.67	0.2	0.1	3.78	10.25
Zm00001d034027	0	7.47086	0.991	0.229	0	SCU	5.69	0.46	1.17	3.49	0.22	1.45	3.05	4.43	14.07	1.35	0.58	14.07	35.96
Zm00001d034035	1.37256e-122	0.404075	0.517	0.166	4.11769e-119	PE	0.17	0.56	0.13	0.32	0.06	1.92	0.56	0.08	0.1	0.09	0.13	1.92	4.12
Zm00001d034037	4.32313e-127	1.17813	0.582	0.306	1.29694e-123	PE	0.84	1.39	1.31	1.54	0.11	1.29	2.43	0.11	0.29	1.68	0.87	2.43	11.86
Zm00001d034045	4.81499e-110	1.79839	0.474	0.046	1.4445e-106	PE	0.02	0.1	0.01	0.01	0	1.05	0.27	0.01	0.01	0.01	0	1.05	1.49
Zm00001d034069	0	0.928181	0.32	0.157	0	SE	0.01	0	0	0	0	0.01	0.02	0.01	0.01	0.01	0	0.02	0.07
Zm00001d034073	8.37926e-44	2.96906	0.33	0.281	2.51378e-40	SE	0.16	0.43	0.56	0.39	0.11	0.43	0.25	0.04	0.05	0.36	0.32	0.56	3.1
Zm00001d034112	3.32532e-52	0.363367	0.689	0.28	9.97597e-49	AL	1.53	5.39	0.82	1.48	1.11	1.38	0.9	0.57	1.04	0.17	0.22	5.39	14.61
Zm00001d034124	8.33672e-88	4.82258	0.862	0.177	2.50102e-84	BETL	0.12	2.09	0.35	0.43	0.44	0.28	0.22	0.17	0.17	0.01	0.03	2.09	4.31
Zm00001d034130	7.59613e-80	7.61063	0.642	0.226	2.27884e-76	PC	0.12	0.32	0.16	0.21	0	1.55	0.12	0.03	0.15	0.2	0.15	1.55	3.01
Zm00001d034131	3.90816e-25	1.67264	0.147	0.175	1.17245e-21	CZ	0	0.01	0.01	0.03	0	0	0	0	0	0.01	0	0.03	0.06
Zm00001d034172	2.88657e-10	0.577153	0.083	0.203	8.6597e-07	EAS	0	0.01	0.01	0	0	0	0	0	0	0.01	0.01	0.01	0.04
Zm00001d034197	6.25099e-16	1.66768	0.391	0.209	1.8753e-12	CZ	0.02	0.08	0.1	0.09	0	0.06	0.06	0.01	0.01	0.06	0.05	0.1	0.54
Zm00001d034212	2.34181e-92	5.77379	0.444	0.049	7.02544e-89	PE	0	0	0	0.01	0	0.1	0.12	0.08	0.01	0	0	0.12	0.32
Zm00001d034239	0	2.13075	0.336	0.145	0	SE	0	0	0.02	0.01	0	0	0	0.01	0.01	0.02	0.01	0.02	0.08
Zm00001d034356	1.21255e-57	1.70027	0.711	0.252	3.63764e-54	AL	0.42	0.14	0.17	0.18	2.44	0.24	0.35	0.3	1.06	0.09	0.06	2.44	5.45
Zm00001d034364	1.04704e-56	3.1001	0.224	0.115	3.14113e-53	SE	0.03	0.06	0.27	0.09	0	0.04	0.04	0.01	0.01	0.16	0.09	0.27	0.8
Zm00001d034380	2.08892e-222	3.5901	0.446	0.236	6.26676e-219	SE	0.11	0.11	0.59	0.16	0.06	0.29	0.24	0.03	0.04	0.85	0.53	0.85	3.01
Zm00001d034388	5.52674e-235	7.88253	0.881	0.107	1.65802e-231	PC	0.14	0.9	0.08	0.15	0.44	4.89	0.19	0.21	0.27	0.01	0.02	4.89	7.3
Zm00001d034413	6.26009e-185	1.45874	0.936	0.207	1.87803e-181	EM	0.27	0.61	4.55	15.28	0.06	1.69	11.81	25.7	55.13	2.4	2.59	55.13	120.09
Zm00001d034418	6.53457e-26	0.405283	0.197	0.115	1.96037e-22	AL	0.04	0.03	0.01	0.01	0.39	0.04	0.04	0.03	0.04	0.01	0.01	0.39	0.65
Zm00001d034420	5.75463e-65	6.95768	0.601	0.156	1.72639e-61	PC	0.28	1	0.1	0.07	0.5	2.81	0.41	0.82	0.14	0.04	0.04	2.81	6.21
Zm00001d034421	1.39733e-13	1.92634	0.238	0.174	4.19198e-10	CZ	0	0	0.03	0	0	0	0.01	0.01	0.01	0	0	0.03	0.06
Zm00001d034463	2.13852e-50	1.87451	0.269	0.194	6.41557e-47	SCU	0.03	0.36	0.08	0.47	0	0.72	0.2	0.26	0.26	0.05	0.02	0.72	2.45
Zm00001d034479	0.00245224	2.84794	0.298	0.344	1	BETL	1.18	1.34	1.39	2.61	2.78	5.6	2.61	4.01	3.3	0.72	0.44	5.6	25.98
Zm00001d034497	6.60579e-67	0.746529	0.479	0.251	1.98174e-63	PE	0.13	0.4	0.37	0.87	0.11	1.67	0.6	0.27	0.99	0.27	0.11	1.67	5.79
Zm00001d034501	2.86116e-07	2.77851	0.404	0.167	0.000858349	EAS	0.13	0.69	0.28	0.47	0.22	0.26	0.07	0.01	0.04	0.07	0.02	0.69	2.26
Zm00001d034513	3.02211e-06	0.490958	0.118	0.114	0.00906632	EM	0.01	0.01	0	0	0.5	0.01	0.14	0.04	0	0.01	0	0.5	0.72
Zm00001d034521	8.00391e-14	4.41796	0.313	0.085	2.40117e-10	PC	0.01	0.04	0.01	0	0.94	0.2	0.11	0.01	0.01	0	0	0.94	1.33
Zm00001d034547	1.49607e-49	3.64631	0.654	0.285	4.4882e-46	AL	1.08	0.69	0.78	0.91	4.22	0.49	0.85	1.67	0.66	0.07	0.28	4.22	11.7
Zm00001d034558	1.22656e-195	2.53827	0.847	0.136	3.67969e-192	PC	0.27	0.11	0.06	0.01	0.06	3.4	2.63	0.03	0.01	0.03	0.02	3.4	6.63
Zm00001d034608	2.27583e-49	2.87563	0.575	0.199	6.82748e-46	PC	0.24	2.05	0.24	0.34	0.22	0.88	0.32	0.3	0.2	0.03	0.1	2.05	4.92
Zm00001d034621	6.102e-22	1.49966	0.638	0.238	1.8306e-18	EAS	0.09	0.17	0.17	0.52	0.44	1.01	0.25	0.55	1.1	0.02	0.05	1.1	4.37
Zm00001d034635	4.93883e-212	4.18311	0.661	0.157	1.48165e-208	PE	0.54	0.03	0.07	0.15	0.22	0.43	0.72	0.4	0.12	0.04	0.17	0.72	2.89
Zm00001d034641	1.05109e-16	0.889395	0.288	0.148	3.15327e-13	PC	0	0.28	0.01	0.01	0.06	0.1	0.01	0	0.01	0.09	0.01	0.28	0.58
Zm00001d034643	3.8419e-285	4.85283	0.407	0.194	1.15257e-281	SE	0.2	0.23	0.2	0.14	0	0.13	0.11	0.02	0.02	0.34	0.32	0.34	1.71
Zm00001d034663	9.46469e-11	2.28185	0.944	0.186	2.83941e-07	ESR	0.02	0.06	0.13	0.6	2.44	0.18	0.19	0.35	1.18	0.01	0.03	2.44	5.19
Zm00001d034692	0	0.479229	0.149	0.102	0	SE	0.17	0.01	0	0	0	0	0.06	0.01	0.01	0.01	0.01	0.17	0.28
Zm00001d034729	0.00509805	0.514571	0.261	0.081	1	BETL	0.01	0.04	0	0	0	0.22	0.07	0.02	0	0	0	0.22	0.36
Zm00001d034732	1.2233e-24	0.650672	0.213	0.134	3.66989e-21	CZ	0	0.03	0	0.03	0	0.01	0.01	0.01	0.01	0	0	0.03	0.1
Zm00001d034735	8.94674e-217	2.25706	0.299	0.104	2.68402e-213	SE	0.01	0.01	0.08	0.05	0	0.01	0.01	0	0.01	0.03	0.02	0.08	0.23
Zm00001d034745	2.2184e-209	3.98762	0.587	0.051	6.65519e-206	PE	0.02	0.01	0.01	0	0	0.09	0.06	0	0	0	0	0.09	0.19
Zm00001d034760	5.11184e-211	0.700968	0.647	0.32	1.53355e-207	VE	6.2	11.11	21.43	6.64	9.39	6.95	5.59	2.73	4.84	20.77	19.93	21.43	115.58
Zm00001d034766	1.15969e-185	1.26469	0.268	0.108	3.47907e-182	SE	0	0	0.05	0	0	0	0.01	0	0	0.03	0.02	0.05	0.11
Zm00001d034772	2.16804e-22	2.78957	0.442	0.166	6.50411e-19	CZ	0	0.04	0.18	0.08	0	0.02	0.01	0.01	0.01	0.03	0.04	0.18	0.42
Zm00001d034782	1.54423e-13	3.0733	0.36	0.157	4.63268e-10	PC	0.01	0.01	0.01	0	0	0.04	0.02	0	0	0	0	0.04	0.09
Zm00001d034801	0	7.37612	0.967	0.123	0	SCU	0.14	0.06	0.22	0.45	0	0.21	0.22	0.44	2.25	0.03	0.05	2.25	4.07
Zm00001d034819	8.47674e-12	0.617631	0.078	0.171	2.54302e-08	EAS	0.01	0.01	0	0.01	0	0	0	0	0	0.01	0	0.01	0.04
Zm00001d034836	1.17759e-66	4.10192	0.47	0.042	3.53277e-63	PE	0.01	0	0	0	0	0.06	0.08	0.03	0	0	0	0.08	0.18
Zm00001d034888	1.74887e-14	4.34864	0.362	0.066	5.24661e-11	PE	0.01	0	0	0	0	0.01	0.08	0.02	0	0	0	0.08	0.12
Zm00001d034944	1.96238e-120	3.20893	0.477	0.071	5.88713e-117	PE	0.03	0.03	0	0.02	0.17	0.08	0.06	0.04	0.01	0	0	0.17	0.44
Zm00001d034977	1.07449e-31	3.77035	0.417	0.079	3.22347e-28	PC	0.01	0.03	0	0	0	0.24	0.14	0	0	0.01	0	0.24	0.43
Zm00001d034978	0	3.37882	0.62	0.078	0	PE	0.03	0.09	0.02	0	0.06	2.08	0.5	0.02	0.01	0.01	0.01	2.08	2.83
Zm00001d035000	0	7.66303	0.853	0.227	0	SCU	1.65	0.75	3.01	6.9	0.11	1.4	2.93	4.52	17.9	1.25	0.94	17.9	41.36
Zm00001d035013	7.55048e-58	5.42045	0.652	0.07	2.26514e-54	AL	0.32	0	0	0	0	0	0.06	0	0	0.01	0	0.32	0.39
Zm00001d035024	0	6.17293	0.352	0.022	0	SE	0	0	0	0.01	0	0	0.01	0.01	0	0.15	0.03	0.15	0.21
Zm00001d035033	0	1.6174	0.342	0.1	0	SE	0	0	0.01	0	0	0	0	0	0.01	0.01	0.01	0.01	0.04
Zm00001d035046	0	3.89628	0.331	0.123	0	SE	0.1	0.05	0.12	0.24	0.06	0.13	0.07	0	0.02	0.19	0.13	0.24	1.11
Zm00001d035082	0.004095	1.98435	0.385	0.142	1	EAS	0	0.01	0.02	0.13	0.06	0.01	0.02	0.02	0.03	0	0	0.13	0.3
[truncated: 993 more rows]
