# Supplementary material for: Spatial transcriptomics uncover sucrose post-phloem transport during maize kernel development
Source: Nat Commun. 2023 Nov 8;14:7191. doi: 10.1038/s41467-023-43006-7 (PMC10632454; doi:10.1038/s41467-023-43006-7)
Supplement: Supplementary file 7 — Supplementary Data 4 [file 41467_2023_43006_MOESM7_ESM.xlsx]

## Sheet: Supplementary Data 4
GeneID	AL	BETL	CZ	EAS	ESR	PC	PE	EM	SCU	SE	VE	max	sum	Population	Gene.function	Function.category	Label in Figure 1
Zm00001d008620	159.4	15.05	31.22	51.37	1.72	21.93	62.45	28.25	79.5	20.67	24.32	159.4	495.88	AL	metallothionein-like protein 2A	defense	MLP
Zm00001d035681	85.68	0.26	1.13	1.38	0.22	0.79	19.87	0.34	0.14	9.57	34.08	85.68	153.46	AL	subtilisin-chymotrypsin inhibitor; protease inhibitor	defense	SCI
Zm00001d007299	72.7	1.37	1.74	1.15	1.39	4.19	16.34	0.33	0.82	9.35	3.41	72.7	112.79	AL	non-specific lipid-transfer protein	defense	LTP
Zm00001d012572	62.28	3.69	3.4	0.18	44.28	10.93	10.12	0.84	0.7	1.01	3.3	62.28	140.73	AL	nonspecific lipid-transfer protein; aleurone9	defense	AL9
Zm00001d035680	50.05	0.13	0.76	0.92	0.11	0.48	13.86	0.22	0.08	9.92	25.66	50.05	102.19	AL	subtilisin-chymotrypsin inhibitor; protease inhibitor	defense	SCI
Zm00001d023343	49	2.05	5.2	38.57	0.33	0.79	17.49	18.45	5.72	6.3	3.35	49	147.25	AL	non-specific lipid-transfer protein	defense	LTP
Zm00001d011080	29.01	0.27	2.11	1.35	0.06	0.89	9.89	0.24	0.18	12.28	12.62	29.01	68.9	AL	subtilisin-chymotrypsin inhibitor; protease inhibitor	defense	SCI
Zm00001d040029	17.97	0.12	0.52	1.13	0.17	1.37	15.69	8.68	8.6	1.93	0.75	17.97	56.93	AL	putative Bowman–Birk-type trypsin inhibitors	defense
Zm00001d022421	17.22	2.09	3.5	6.3	2.33	12.26	4.63	3.04	14.12	1.08	1.14	17.22	67.71	AL	hydroxyproline-rich glycoprotein family protein;lectin;	cell wall
Zm00001d010371	15.32	0.16	1.58	1.45	0.06	0.46	7.58	0.21	0.08	12.2	13.31	15.32	52.41	AL	ribosome-inactivating protein 3	defense
Zm00001d035558	12.23	0.1	0.74	1.44	0.06	0.25	3.42	0.12	0.08	3.27	6.76	12.23	28.47	AL	mannose-specific jacalin-related lectin	defense
Zm00001d013907	11.3	0.68	0.35	0.39	0.22	0.93	2.26	0.5	0.22	0.84	0.57	11.3	18.26	AL	non-specific lipid-transfer protein	defense	LTP
Zm00001d039859	7.76	1.09	1.49	4.95	0.61	1.29	2.04	0.88	7.45	0.75	0.59	7.76	28.9	AL	metallothionein-like protein type 2	defense
Zm00001d027332	7.43	0.02	0.04	0.04	0	0.07	2.41	0.33	0.07	1.26	0.33	7.43	12	AL	non-specific lipid-transfer protein	defense	LTP
Zm00001d015569	4.74	0.22	0.6	0.53	0.78	0.94	0.72	0.45	0.51	0.13	0.33	4.74	9.95	AL	Vacuolar H+-translocating inorganic pyrophosphatase	drought	VPP1
Zm00001d009646	3.5	0.02	0.47	0.18	0	0.07	0.97	0.02	0.01	1.08	2.29	3.5	8.61	AL	scarecrow-like1	TF	GRAS20
Zm00001d044940	2.85	1.64	1.46	2.84	0.67	0.74	0.69	0.27	0.21	1.12	1.4	2.85	13.89	AL	Putative bZIP transcription factor superfamily protein	TF	ZIP100
Zm00001d037915	2.47	0.08	0.08	0.46	0.22	0.1	0.85	0.09	1.06	0.45	0.16	2.47	6.02	AL	late embryonic protein; late embryogenesis abundant (LEA) hydroxyproline-rich glycoprotein family	drought	LEA
Zm00001d033048	2.46	0.15	1.12	1.5	0	0.18	0.7	0.05	0.08	2	2.4	2.46	10.64	AL	NA	TF	ZIM21
Zm00001d014249	2.12	0.02	0.12	0.18	0	0.03	0.42	0.03	0.06	0.74	1.45	2.12	5.17	AL	NA	TF	ZIM 29
Zm00001d024711	1.67	0	0.01	0.05	0	0	0.4	0	0.01	0.04	0.06	1.67	2.24	AL	non-specific lipid-transfer protein	defense	LTP
Zm00001d052759	1.87	583.55	62.79	9.81	16.17	57.01	2.88	1.48	4.42	2.4	1.25	583.55	743.63	BETL	non-specific lipid-transfer protein	defense	LTP
Zm00001d041822	1.48	337.53	17.55	3.44	5.56	27.76	1.52	0.7	1.48	1.21	0.62	337.53	398.85	BETL	basal endosperm transfer layer 9 (BETL9)	defense	BETL9
Zm00001d019277	9.66	160.34	120.65	69.27	24	26.06	8.5	1.84	4.61	18.69	20.17	160.34	463.79	BETL	defensin-like protein 6	defense
Zm00001d049576	0.43	154.63	7.58	1.04	10.56	11.98	0.8	0.18	0.32	0.25	0.19	154.63	187.96	BETL	basal Layer Antifungal Protein2 (BAP2)	defense	BAP2
Zm00001d007187	9.56	128.41	5.17	1.41	2.17	17.66	1.88	0.34	0.62	0.83	0.92	128.41	168.97	BETL	hydroxyproline-rich glycoprotein family protein	cell wall
Zm00001d042231	0.42	128.28	5.74	0.9	7.39	12.08	0.66	0.15	0.42	0.23	0.17	128.28	156.44	BETL	basal endosperm transfer layer 10 (BETL10)	defense	BETL10
Zm00001d048920	0.55	118.22	5.64	0.83	3.83	14.44	0.66	0.19	0.43	0.3	0.22	118.22	145.31	BETL	NA
Zm00001d053785	0.38	96.78	6.7	0.95	3.5	7.86	0.48	0.11	0.27	0.23	0.15	96.78	117.41	BETL	defensin-like protein 6	defense	DLP6
Zm00001d018459	0.19	94.09	4.78	0.9	2	8.59	0.39	0.16	0.6	0.22	0.14	94.09	112.06	BETL	NA
Zm00001d018837	0.21	68.94	3.21	0.77	0.67	5.69	0.26	0.16	0.35	0.15	0.12	68.94	80.53	BETL	BURP domain protein RD22	drought	BURP
Zm00001d042229	0.22	68.56	3.39	0.5	6.11	5.4	0.31	0.08	0.18	0.09	0.07	68.56	84.91	BETL	Knottin scorpion toxin-like domain-containing protein
Zm00001d053108	0.28	61.85	4.33	0.63	1.67	4.35	0.25	0.1	0.2	0.11	0.11	61.85	73.88	BETL	NA
Zm00001d024620	0.16	57	3.16	0.4	1.89	5.35	0.2	0.06	0.15	0.08	0.05	57	68.5	BETL	NA
Zm00001d015912	0.99	48.76	5.15	10.83	0.89	5.79	0.57	0.23	0.94	0.57	0.45	48.76	75.17	BETL	sugars will eventually be exported transporter 4c (SWEET4c)	sugar	SWT4c
Zm00001d000161	0.19	47.23	2.84	0.4	0.33	4.33	0.17	0.08	0.23	0.08	0.07	47.23	55.95	BETL	basal endosperm transfer layer 4 (BETL4)	defense	BETL4
Zm00001d024659	0.27	44.53	4.08	0.19	0.89	7.08	0.33	0.11	0.18	0.08	0.11	44.53	57.85	BETL	plant lipid transfer protein/seed storage helical domain-containing protein
Zm00001d041671	0.13	43.42	1.15	0.32	0.44	3	0.12	0.09	0.18	0.07	0.06	43.42	48.98	BETL	basal endosperm transfer layer 3 (BETL3)	defense	BETL3
Zm00001d019030	0.12	36.29	1.5	0.18	0.89	2.6	0.1	0.04	0.08	0.04	0.04	36.29	41.88	BETL	maternally expressed gene1		MEG-1
Zm00001d048630	0.11	32.56	1.63	0.21	1.44	2.11	0.12	0.03	0.06	0.04	0.04	32.56	38.35	BETL	NA
Zm00001d003776	0.08	30.57	0.75	0.18	1.56	3.08	0.15	0.02	0.08	0.05	0.04	30.57	36.56	BETL	sucrose degrading enzyme (CWIN2, mn1)	sugar	CWIN2
Zm00001d007447	0.08	30	1.94	0.43	0.61	2.67	0.13	0.05	0.2	0.05	0.05	30	36.21	BETL	Knot1 domain-containing protein
Zm00001d053784	0.16	25.52	2.58	0.13	0	4.4	0.18	0.05	0.18	0.05	0.07	25.52	33.32	BETL	defensins	defense
Zm00001d002451	1.66	25.1	2.98	0.85	1.06	11.21	4	0.78	1.65	1.04	1.23	25.1	51.56	BETL	hydrogen peroxide-induced 1	defense
Zm00001d024610	0.05	23.86	1.14	0.17	0.44	1.77	0.09	0.02	0.06	0.03	0.03	23.86	27.66	BETL	NA
Zm00001d019027	0.05	23.28	0.88	0.16	1.22	1.76	0.1	0.02	0.07	0.02	0.02	23.28	27.58	BETL	maternally expressed gene 3 (MEG3)	defense
Zm00001d007470	0.08	17.56	0.59	0.1	1.44	1.67	0.09	0.02	0.07	0.03	0.03	17.56	21.68	BETL	NA
Zm00001d019019	0.04	15.15	0.71	0.12	1.33	1.26	0.08	0.02	0.04	0.03	0.02	15.15	18.8	BETL	maternally expressed gene 13 (MEG13)	defense
Zm00001d024617	0.03	14.98	0.55	0.06	1.11	1.15	0.07	0.01	0.04	0.02	0.02	14.98	18.04	BETL	basal layer antifungal peptide (BAP)	defense
Zm00001d024959	0.1	9.75	1.12	0.05	0	1.94	0.06	0.01	0.01	0.02	0.03	9.75	13.09	BETL	non-specific lipid-transfer protein	defense
Zm00001d005620	0.01	9.44	0.33	0.08	0.11	1.23	0.04	0.02	0.05	0.01	0.01	9.44	11.33	BETL	UDP-glycosyltransferase 82A1
Zm00001d023593	0.19	9.42	0.28	0.11	0.28	1.77	0.24	0.2	0.22	0.03	0.03	9.42	12.77	BETL	amino acid permease 2	AA transporter	NTP
Zm00001d050200	0.03	9.12	0.28	0.04	0.33	1.05	0.03	0.01	0.03	0.01	0.02	9.12	10.95	BETL	transfer cell response regulator1	TF	TCRR-1
Zm00001d040505	0.01	8.63	0.21	0.09	0.06	0.65	0.02	0.01	0.04	0.02	0.02	8.63	9.76	BETL	peptide/nitrate transporter	AA transporter	NTP
Zm00001d032381	0.01	7	0.24	0.05	0.33	0.62	0.02	0.01	0.03	0.01	0.01	7	8.33	BETL	Two-component response regulator ARR16		TCRR-2
Zm00001d045162	0	6.48	0.2	0.07	0.22	0.57	0.02	0.02	0.03	0.01	0.01	6.48	7.63	BETL	Putative MYB DNA-binding domain superfamily protein	TF	MYBR19
Zm00001d043231	0.01	6.43	0.29	0.15	0.17	0.73	0.03	0.08	0.13	0.02	0.02	6.43	8.06	BETL	Homeodomain leucine zipper family IV protein	TF	HB118
Zm00001d011013	0.19	5.63	0.29	0.39	0.44	1.08	0.2	0.2	0.26	0.07	0.04	5.63	8.79	BETL	calcium pump1	ion transporter
Zm00001d018830	0.01	5.46	0.2	0.08	0.17	0.4	0.02	0.01	0.03	0.01	0.01	5.46	6.4	BETL	BURP domain protein RD22	drought
Zm00001d029631	0.01	4.25	0.18	0.04	0.94	0.44	0.03	0.01	0.02	0	0	4.25	5.92	BETL	cystatin8 (CC8)	defense
Zm00001d043323	0.05	4.03	0.4	0.28	0.06	0.54	0.05	0.01	0.12	0.06	0.05	4.03	5.65	BETL	copper transporter 1	ion transporter
Zm00001d048311	0.01	3.87	0.09	0.06	0	0.47	0.01	0.01	0.02	0	0.01	3.87	4.55	BETL	sucrose transporter 7	sugar transporter	SUT7
Zm00001d027854	0.32	3.77	0.14	0.18	0.11	1.11	0.11	0.05	0.09	0.01	0.03	3.77	5.92	BETL	sucrose transporter 1	sugar transporter	SUT1
Zm00001d006791	0	3.61	0.08	0.03	0.33	0.39	0.02	0.01	0.01	0.01	0.01	3.61	4.5	BETL	Duplicated homeodomain-like superfamily protein	TF	MYBR29
Zm00001d029512	0.21	3.39	1.23	0.7	0.22	0.48	0.11	0.02	0.05	0.33	0.51	3.39	7.25	BETL	Dof zinc finger protein DOF4.6	TF	DOF36
Zm00001d041818	0.01	2.73	0.06	0.03	0	0.26	0.01	0	0.01	0	0	2.73	3.11	BETL	Myb-like DNA-binding domain containing protein	TF	MYB51
Zm00001d024810	0	2.21	0.07	0.02	0	0.22	0	0	0.01	0	0	2.21	2.53	BETL	Putative MYB DNA-binding domain superfamily protein	TF	MYBR33
Zm00001d046246	0.02	2.05	0.72	1.76	0.11	0.25	0.05	0.02	0.09	0.08	0.34	2.05	5.49	BETL	Putative NAC domain transcription factor superfamily protein	TF	NAC 98
Zm00001d036784	0.18	1.84	0.09	0.09	0.39	0.27	0.08	0.06	0.04	0.01	0.02	1.84	3.07	BETL	potassium transporter 8	ion transporter
Zm00001d024488	0.07	1.67	0.33	0.52	0.11	0.2	0.03	0	0.03	0.01	0.05	1.67	3.02	BETL	myb domain protein 118	TF	MYB 155
Zm00001d053143	0.02	1.63	0.07	0.06	0.94	0.18	0.05	0.15	0.06	0	0.01	1.63	3.17	BETL	amino acid permease 2	AA transporter
Zm00001d024814	0	1.61	0.08	0.01	0.22	0.13	0	0	0.01	0.01	0	1.61	2.07	BETL	Putative MYB DNA-binding domain superfamily protein	TF	MYBR9
Zm00001d025887	0.11	1.49	0.04	0.03	0.11	0.25	0.16	0.05	0.02	0.02	0.01	1.49	2.29	BETL	metal-nicotianamine transporter YSL7	ion transporter
Zm00001d024615	0	1.45	0.05	0.01	0.44	0.12	0.01	0	0	0	0	1.45	2.08	BETL	basal layer antifungal peptide	defense	BAP-3A
Zm00001d031727	58.32	70.92	115.73	55.9	2.44	15.02	20.84	1.61	3.39	32.66	50.9	115.73	427.73	CZ	sorbitol dehydrogenase (sdh)	sugar	SDH
Zm00001d009431	5.46	13.11	15.91	15.9	1.72	3.4	2.8	0.63	0.97	14.22	12.52	15.91	86.64	CZ	farnesyl pyrophosphate synthase1	defense
Zm00001d021289	1.77	2.77	9.47	3.96	0.28	0.83	1.66	0.19	0.19	5.71	9.06	9.47	35.89	CZ	late embryonic protein; late embryogenesis abundant (LEA) hydroxyproline-rich glycoprotein family	drought	LEA7
Zm00001d009292	0.41	1	6.3	2.4	0.17	0.43	0.64	0.07	0.09	3.21	5	6.3	19.72	CZ	PLATZ transcription factor family protein (floury3)	TF	FL3
Zm00001d000418	0.49	2.22	3.04	2.32	0.17	0.27	0.32	0.03	0.06	1.18	1.76	3.04	11.86	CZ	endosperm specific protein1	drought
Zm00001d003677	1.37	1.47	2.07	1.8	0.11	0.42	0.53	0.04	0.1	0.82	1.7	2.07	10.43	CZ	O11	TF
Zm00001d015570	0.29	0.42	1.11	0.87	0.61	0.38	0.27	0.48	0.42	0.27	0.29	1.11	5.41	CZ	sucrose phosphate synthase 3 (sps3)	sugar	SPS3
Zm00001d014983	0.61	0.11	0.71	25.29	0	0.34	0.88	0.18	1.37	0.24	1.52	25.29	31.25	EAS	Serine carboxypeptidase
Zm00001d037439	0.72	0.24	1.08	10.68	0.06	0.11	0.21	0.05	0.53	0.24	0.92	10.68	14.84	EAS	phosphatidylethanolamine binding protein11
Zm00001d018445	0.22	0.65	0.91	9.9	0.22	0.24	0.18	0.07	0.34	0.06	0.37	9.9	13.16	EAS	phosphate transporter3	ion transporter	PTP
Zm00001d043615	0.6	0.79	1.63	6.95	0.5	0.33	0.35	0.05	0.55	0.59	0.94	6.95	13.28	EAS	metal ion binding protein	ion transporter
Zm00001d016838	0.69	1.39	1.76	4.8	1.17	0.71	0.65	0.78	0.88	0.63	0.86	4.8	14.32	EAS	Auxin response factor 1	TF	ARF36
Zm00001d014669	0.94	2.03	2.02	4.5	0.94	3.89	0.74	0.42	0.54	0.68	1.27	4.5	17.97	EAS	cadmium/zinc-transporting ATPase HMA2	ion transporter
Zm00001d007365	0.37	0.06	0.39	4.43	0.11	0.05	0.08	0.05	0.32	0.03	0.17	4.43	6.06	EAS	sugars will eventually be exported transporter14a	sugar transporter	SWEET14a
Zm00001d002705	0.2	0.25	0.45	2.56	0.06	0.13	0.11	0.01	0.11	0.04	0.28	2.56	4.2	EAS	ATP dependent copper transporter	ion transporter
Zm00001d050577	0.04	0.08	0.21	2.56	0.17	0.07	0.1	0.07	0.14	0.01	0.05	2.56	3.5	EAS	sugars will eventually be exported transporter15a	sugar transporter	SWEET15a
Zm00001d049252	0.34	0.02	0.08	2.41	0	0.03	0.09	0.06	0.16	0.02	0.12	2.41	3.33	EAS	sugars will eventually be exported transporter14b	sugar transporter	SWEET14b
Zm00001d000204	0.28	0.3	0.28	2.14	1.94	0.67	0.35	0.18	0.69	0.12	0.11	2.14	7.06	EAS	sulfate transporter 3.4	ion transporter
Zm00001d015914	0.16	0.08	0.22	1.86	0	0.33	0.2	0.25	0.37	0.03	0.04	1.86	3.54	EAS	sugars will eventually be exported transporter4b	sugar transporter	SWEET4b
Zm00001d043374	0.11	0.59	0.48	1.78	0.17	0.55	0.13	0.04	0.09	0.02	0.06	1.78	4.02	EAS	peptide transporter PTR2	AA transporter
Zm00001d001894	0.06	0.73	0.88	1.72	0.06	0.11	0.04	0.1	0.1	0.04	0.12	1.72	3.96	EAS	hydroxyproline-rich glycoprotein family protein	TF	Trihelix 35
Zm00001d012229	0.36	0.18	0.49	1.7	0.06	0.23	0.21	0.01	0.06	0.32	0.6	1.7	4.22	EAS	amino acid permease 6	ion transporter
Zm00001d039267	0.3	1.14	1.09	1.59	0.06	0.27	0.09	0.12	0.19	0.06	0.21	1.59	5.12	EAS	Auxin response factor 7	TF	RF7
Zm00001d042809	0.1	1.09	0.2	1.31	0.61	0.22	0.26	0.23	0.15	0.01	0.04	1.31	4.22	EAS	auxin transporter-like protein 1	auxin transporter
Zm00001d040660	0.1	0.17	0.24	1.07	0.06	0.28	0.06	0	0.08	0.09	0.25	1.07	2.4	EAS	late embryogenesis abundant protein	drought
Zm00001d037988	8.81	2.3	13.76	43.15	0	5.38	37.44	149.16	95.53	10.99	5.96	149.16	372.48	EM	late embryogenesis abundant protein	drought	LEA1
Zm00001d037985	0.05	0.26	0.74	1.3	0	0.55	4.98	29.36	5.36	0.61	0.34	29.36	43.55	EM	late embryonic protein; Embryo specific protein5	drought	LEA2
Zm00001d035683	0.03	0.09	0.69	1.24	0	0.15	3.88	24.59	2.95	0.26	0.3	24.59	34.18	EM	subtilisin-chymotrypsin inhibitor CI-1B	defense
Zm00001d043049	0.03	0.17	0.6	2.12	1.22	0.31	4.5	19.05	2.64	0.34	0.2	19.05	31.18	EM	non-specific lipid-transfer protein	defense
Zm00001d037929	1.51	0.76	1.88	3.26	2.94	1.86	3.09	8.99	6.73	1.26	1.17	8.99	33.45	EM	40S ribosomal protein S5-2	ribosome
Zm00001d002543	0.17	0.62	1.57	2.88	5.11	1.53	2.97	6.27	4.91	0.47	0.27	6.27	26.77	EM	histone H4	DNA assembly
Zm00001d021706	0.23	0.85	1.47	3.17	2.33	1.13	1.72	5.53	4.76	0.68	0.41	5.53	22.28	EM	histone H2A	DNA assembly
Zm00001d023901	0.17	0.4	0.9	2.14	2	0.93	1.75	5.03	3.69	0.35	0.22	5.03	17.58	EM	histone H2A	DNA assembly
Zm00001d042930	0.26	0.41	1.23	2.54	1.83	1.03	1.54	3.81	3.62	0.42	0.26	3.81	16.95	EM	histone 2B4	DNA assembly
Zm00001d034002	0.24	0.06	0.22	0.98	0	0.25	0.75	3.78	3.67	0.2	0.1	3.78	10.25	EM	late embryogenesis abundant protein D-34	drought	LEA4
Zm00001d003730	0.1	0.35	0.88	1.88	2.61	0.75	1.25	3.63	2.95	0.25	0.19	3.63	14.84	EM	histone H3.2	DNA assembly
Zm00001d025913	0.17	0.56	1.15	2.08	2.39	1.11	1.32	3.5	3.26	0.34	0.2	3.5	16.08	EM	histone H2B	DNA assembly
Zm00001d051478	0.16	0.27	0.99	1.93	2.06	0.79	1.33	3.48	3.19	0.26	0.2	3.48	14.66	EM	histone H4	DNA assembly
Zm00001d038870	1.88	0.14	0.36	0.92	0.28	0.3	1.42	3.33	1.81	0.45	0.16	3.33	11.05	EM	late embryogenesis abundant protein	drought	LEA5
Zm00001d043709	0.35	0.05	0.22	0.98	0.06	0.13	0.87	3.33	1.71	0.21	0.11	3.33	8.02	EM	late embryogenesis abundant protein	drought	LEA6
Zm00001d044022	1.03	0.07	0.36	1.05	0	0.16	0.96	2.88	2.78	0.39	0.16	2.88	9.84	EM	seed maturation protein PM41	defense
Zm00001d026015	0.06	0.23	0.68	1.34	1.94	0.55	0.94	2.56	2.35	0.11	0.13	2.56	10.89	EM	histone H4	DNA assembly
Zm00001d013066	0.17	0.15	0.33	0.97	1.33	0.41	0.6	1.91	1.5	0.09	0.12	1.91	7.58	EM	histone H1	DNA assembly
Zm00001d010575	0.06	0.14	0.37	0.99	1.17	0.27	0.58	1.88	1.45	0.04	0.07	1.88	7.02	EM	histone H4	DNA assembly
Zm00001d014749	0.24	0.09	0.24	0.47	0.56	0.45	0.55	1.85	1.34	0.13	0.23	1.85	6.15	EM	60S ribosomal protein L30-2	ribosome
Zm00001d021477	0.02	0.12	0.32	0.76	1	0.38	0.53	1.84	1.43	0.04	0.07	1.84	6.51	EM	histone H4	DNA assembly
Zm00001d005789	0.06	0.17	0.41	0.82	0.94	0.6	0.98	1.75	1.32	0.05	0.07	1.75	7.17	EM	histone 2B3	DNA assembly
Zm00001d050697	0.04	0.17	0.5	0.86	1	0.58	0.67	1.62	1.48	0.07	0.08	1.62	7.07	EM	histone H3.2	DNA assembly
Zm00001d051591	0.07	0.13	0.34	0.81	0.44	0.45	0.51	1.51	1.24	0.04	0.07	1.51	5.61	EM	histone 2B5	DNA assembly
Zm00001d043730	0.23	0.03	0.16	0.33	0	0.06	0.33	1.44	0.94	0.04	0.06	1.44	3.62	EM	dehydrin Xero 1	drought
Zm00001d041672	0.04	0.09	0.36	0.73	0.61	0.25	0.46	1.27	1.04	0.04	0.06	1.27	4.95	EM	histone H3.2	DNA assembly
Zm00001d044685	0.72	0.02	0.07	0.05	0.06	0.47	0.86	1.26	0.2	0.05	0.06	1.26	3.82	EM	non-specific lipid-transfer protein	defense
Zm00001d003725	0.05	0.12	0.37	0.71	0.67	0.26	0.39	1.15	1.03	0.05	0.08	1.15	4.88	EM	histone H3.2	DNA assembly
Zm00001d025406	0.03	0.11	0.34	0.61	0.56	0.23	0.35	1.14	0.91	0.05	0.07	1.14	4.4	EM	histone H3.2	DNA assembly
Zm00001d011342	0.04	4.08	0.38	0.32	446.94	3.53	3.3	0.46	0.29	0.03	0.02	446.94	459.39	ESR	Acanthoscurrin-2
Zm00001d011345	0.01	2	0.18	0.1	182.44	1.66	1.36	0.09	0.06	0.01	0.01	182.44	187.92	ESR	glycine-rich cell wall structural protein
Zm00001d011340	0.01	1.57	0.15	0.05	131.94	1.03	0.76	0.04	0.03	0.01	0.01	131.94	135.6	ESR	acanthoscurrin-2
Zm00001d027819	0.02	5.94	1.22	0.07	31.44	0.59	0.2	0.04	0.04	0.01	0.01	31.44	39.58	ESR	embryo surrounding region 2	defense
Zm00001d038891	0.26	0.25	0.19	0.37	24.06	0.27	0.26	0.27	0.26	0.02	0.05	24.06	26.26	ESR	Phosphoethanolamine N-methyltransferase 3		PEAMT
Zm00001d014814	0.05	0.26	0.42	0.83	15.22	1.05	0.91	1.6	2.31	0.06	0.07	15.22	22.78	ESR	transcription factor bHLH93	TF	bHLH93
Zm00001d053112	0.06	7.56	1.19	0.07	13.61	1.47	0.14	0.03	0.06	0.02	0.02	13.61	24.23	ESR	embryo surrounding region 6	defense
Zm00001d018255	0.11	0.28	0.35	1.04	13.39	0.83	1.12	2	3.64	0.15	0.09	13.39	23	ESR	Nuclear transcription factor Y subunit A-3	TF	CA2P13
Zm00001d018254	0	1.78	0.61	0.06	11.22	0.24	0.07	0.02	0.01	0.01	0	11.22	14.02	ESR	defensin-like protein 124	defense
Zm00001d011712	0.09	0.1	0.15	0.52	6.56	0.19	0.3	1.5	1.64	0.04	0.06	6.56	11.15	ESR	Putative B3 DNA binding domain family protein		ABI19
Zm00001d042396	0.48	0.18	0.32	1.13	4.11	0.34	0.77	2.93	2.35	0.18	0.09	4.11	12.88	ESR	Regulatory protein viviparous-1	TF	VP1
Zm00001d014013	0.42	0.06	0.14	0.54	1.33	0.44	1.17	0.51	0.72	0.05	0.1	1.33	5.48	ESR	Auxin response factor 17		ARF17
Zm00001d052136	0.54	1.5	0.19	0.06	1	17.27	0.82	0.04	0.04	0.05	0.13	17.27	21.64	PC	1-aminocyclopropane-1-carboxylate oxidase20	hormone ethylene synthesis
Zm00001d032517	0.5	4.35	0.41	0.11	0	14.08	1.63	0.07	0.3	0.87	0.37	14.08	22.69	PC	copper transport protein family	ion transporter	ITP
Zm00001d031620	0.86	1.47	0.21	0.04	0.44	12.18	5.9	0.12	0.05	0.11	0.07	12.18	21.45	PC	MADS6	MADS	MADS6
Zm00001d048611	0.78	0.8	0.12	0.02	0.06	7.86	4.56	0.06	0.02	0.38	0.06	7.86	14.72	PC	metallothionein-like protein 1B	defense
Zm00001d006094	0.45	1.12	0.15	0.03	0.33	7.6	2.75	0.05	0.03	0.07	0.04	7.6	12.62	PC	MADS27	MADS	MADS27
Zm00001d035662	0.02	0.22	0.07	0.39	0	7.06	0.23	0.08	0.38	0.04	0.05	7.06	8.54	PC	metallothionein-like protein 2C	defense
Zm00001d021057	0.32	1.1	0.12	0.01	0.11	6.79	2.57	0.05	0.02	0.06	0.03	6.79	11.18	PC	MADS7	MADS	MADS7
Zm00001d031647	0.02	5.48	0.22	0.04	0	6.19	0.04	0.01	0.03	0.02	0.01	6.19	12.06	PC	sugars will eventually be exported transporter 11 (SWEET11)	sugar transporter	SWEET11
Zm00001d021064	0	2.91	0.2	0.06	0	5.91	0.04	0.02	0.03	0.02	0.02	5.91	9.21	PC	bidirectional sugar transporter (SWEET10)	sugar transporter	SWEET10
Zm00001d015905	0.31	0.54	0.06	0.02	0.06	4.88	0.24	0.07	0.12	0.03	0.03	4.88	6.36	PC	sugars will eventually be exported transporter 4a (SWEET4a)	sugar transporter	SWEET4a
Zm00001d041781	0.23	1.59	0.11	0.03	0.28	4.79	0.37	0.06	0.03	0.02	0.02	4.79	7.53	PC	MADS2	MADS
Zm00001d011063	0.01	0.16	0.03	0.01	0	4.79	0.06	0.01	0.01	0.01	0.01	4.79	5.1	PC	metallothionein-like protein 2C	defense
Zm00001d023955	0.16	1.05	0.09	0.02	0.11	4.22	0.34	0.02	0.04	0.02	0.02	4.22	6.09	PC	MADS1	MADS
Zm00001d028217	0.18	0.5	0.05	0.04	0.11	3.37	1.78	0.04	0.05	0.03	0.02	3.37	6.17	PC	MADS14	MADS
Zm00001d017614	0.11	0.72	0.07	0.02	0	3.28	0.96	0.02	0.02	0.02	0.02	3.28	5.24	PC	MADS12	MADS
Zm00001d035659	0.05	0.11	0.05	1.48	0.06	3.22	0.25	0.09	0.54	0.05	0.08	3.22	5.98	PC	metallothionein-like protein 2C	defense
Zm00001d037756	0.52	1.54	0.41	0.7	0.44	3.07	0.5	0.41	0.36	0.13	0.27	3.07	8.35	PC	zinc transporter 4 precursor	ion transporter
Zm00001d031522	0.12	0.59	0.23	0.36	0.28	2.82	0.83	0.53	0.39	0.05	0.05	2.82	6.25	PC	Auxin response factor 1	TF	ARF17
Zm00001d027667	0.33	0.26	0.23	0.12	0.83	2.8	0.64	0.37	0.21	0.11	0.12	2.8	6.02	PC	citrate transporter 1	ion transporter
Zm00001d046661	0.85	0.17	0.24	0.56	1.56	2.68	1.12	0.34	1.01	0.14	0.23	2.68	8.9	PC	amino acid transporter	AA transporter
Zm00001d030678	0.07	0.35	0.04	0.04	0.06	2.49	0.5	0.2	0.04	0.03	0.01	2.49	3.83	PC	Transcription factor MYB48	TF	MYB 56
Zm00001d053151	0.15	0.53	0.05	0.02	0	2.43	0.79	0.02	0.01	0.03	0.02	2.43	4.05	PC	Putative POX domain/homeobox DNA-binding domain family protein	TF	HB6
Zm00001d039434	0.13	0.1	0.03	0.03	0	2	1.17	0.04	0.02	0.03	0.02	2	3.57	PC	MADS AGL5	MADS
Zm00001d034035	0.17	0.56	0.13	0.32	0.06	1.92	0.56	0.08	0.1	0.09	0.13	1.92	4.12	PC	glutathione transporter 1	glutathione transporter
Zm00001d022088	0.08	0.33	0.04	0.04	0.22	1.81	0.71	0.01	0.01	0.02	0.01	1.81	3.28	PC	MADS67	MADS
Zm00001d025373	0	1.21	0.06	0.01	0	1.79	0.02	0	0.02	0	0	1.79	3.11	PC	aluminum-activated malate transporter 8	ion transporter
Zm00001d048082	0.14	0.03	0.02	0	0.11	1.65	1.49	0.01	0.01	0.02	0.01	1.65	3.49	PC	MADS8	MADS
Zm00001d019228	0.2	0.17	0.25	0.41	0.17	1.64	0.24	0.04	0.21	0.09	0.16	1.64	3.58	PC	ZIP zinc/ion transport family protein	ion transporter
Zm00001d011208	0.01	0.14	0.13	0.13	0.06	1.61	0.11	0.3	0.34	0.03	0.03	1.61	2.89	PC	1-aminocyclopropane-1-carboxylate oxidase 1	hormone ethylene synthesis
Zm00001d008882	0.09	0.54	0.03	0.01	0	1.54	0.61	0.01	0.01	0.01	0.01	1.54	2.86	PC	MADS2	MADS
Zm00001d042225	0.09	0.39	0.17	0.24	0.06	1.22	0.07	0.09	0.21	0.07	0.17	1.22	2.78	PC	heavy metal transport	ion transporter
Zm00001d014391	0.19	0.09	0.11	0.21	0.28	1.19	0.14	0.64	0.43	0.05	0.1	1.19	3.43	PC	aluminum transporter 1	ion transporter
Zm00001d034045	0.02	0.1	0.01	0.01	0	1.05	0.27	0.01	0.01	0.01	0	1.05	1.49	PC	MADS4	MADS
Zm00001d031168	71.91	22.59	38.33	55.01	34.33	95.77	160.54	82.32	113.95	58.28	53.11	160.54	786.14	PE	glycine-rich RNA-binding protein 2
Zm00001d025059	28.51	1.76	1.1	0.65	1.33	16	82.21	1.4	0.36	3.57	1.35	82.21	138.24	PE	germin-like protein subfamily 1 member 8	defense	GLP
Zm00001d036241	2.68	0.75	0.58	1.52	7.67	5.83	10.11	0.53	0.83	0.83	0.19	10.11	31.52	PE	GDSL esterase/lipase	lipid
Zm00001d040075	1.47	0.02	0.05	0.01	0.06	0.75	5.19	0.12	0.04	0.2	0.09	5.19	8	PE	glycosyltransferase family 61 protein	cell wall
Zm00001d004401	3.73	0.14	0.11	0.04	0.28	0.49	4.42	0.13	0.04	0.16	0.11	4.42	9.65	PE	germin-like protein subfamily 1 member 8	defense
Zm00001d017274	0.88	0.06	0.21	0.24	0.22	2.39	3.85	0.6	0.66	0.46	0.14	3.85	9.71	PE	phenylalanine ammonia-lyase	Flavonoids
Zm00001d027290	2.54	0.03	0.12	0.1	0.78	2.57	3.81	0.61	0.66	0.02	0.1	3.81	11.34	PE	extensin-like protein	cell wall
Zm00001d019507	1.05	0.56	0.64	0.84	0.11	2.45	3.59	0.35	0.72	0.65	0.34	3.59	11.3	PE	cellulose synthase-7	cell wall
Zm00001d008925	0.5	0.02	0.06	0.02	0.61	1.22	3.23	0.05	0.01	0.13	0.11	3.23	5.96	PE	GDSL esterase/lipase	lipid
Zm00001d036293	0.67	0.66	0.41	0.76	0.89	2.01	3.1	0.37	0.48	0.23	0.15	3.1	9.73	PE	caffeoyl-CoA O-methyltransferase1	cell wall
Zm00001d010840	0.01	0	0.01	0.02	0	0.04	2.88	0.03	0.01	0.01	0.01	2.88	3.02	PE	triacylglycerol lipase-like 1	lipid
Zm00001d029899	0.53	0.15	0.39	1.67	1.44	1.24	2.44	0.67	1.86	0.2	0.12	2.44	10.71	PE	beta expansin2	cell wall
Zm00001d037774	0.45	0.29	0.3	0.58	1.61	1.99	2.29	2.21	1.62	0.22	0.1	2.29	11.66	PE	Auxin-responsive protein IAA27	TF	Aux/IAA 28
Zm00001d042541	0.55	0.01	0.03	0.02	0	0.09	2.18	0.01	0.01	0.06	0.03	2.18	2.99	PE	lipoxygenase 2	lipid
Zm00001d051163	0.38	0.02	0.08	0.11	0.06	1.89	1.93	0.25	0.41	0.08	0.04	1.93	5.25	PE	phenylalanine ammonia lyase5	flavonoid metabolism
Zm00001d052651	0.49	0	0.05	0.04	0	0.02	1.92	0.32	0.05	0.08	0.04	1.92	3.01	PE	xyloglucan endotransglucosylase	cell wall
Zm00001d037384	0.27	0.01	0.02	0.01	0	0.64	1.68	0.11	0.04	0.03	0.03	1.68	2.84	PE	anthocyanidin 3-O-glucosyltransferase	flavonoid metabolism
Zm00001d019100	0.85	0.1	0.06	0.05	0.5	1.58	1.67	0.13	0.09	0.01	0.06	1.67	5.1	PE	protein YLS3	cell wall
Zm00001d036541	0.39	0.01	0.04	0.01	0.22	0.44	1.6	0.26	0.05	0.06	0.04	1.6	3.12	PE	maize insect resistance 2	defense
Zm00001d029604	0.67	0.05	0.03	0.01	0	0.62	1.45	0.03	0.14	0.06	0.03	1.45	3.09	PE	peroxidase 2	defense
Zm00001d029913	0.54	0	0.02	0.17	0.06	0.23	1.45	0.04	0.04	0.03	0.03	1.45	2.61	PE	expansin-B4	cell wall
Zm00001d039842	0.52	1.06	0.73	0.34	0.17	0.59	1.38	0.15	0.28	0.1	0.1	1.38	5.42	PE	disease resistance response protein	defense
Zm00001d040650	0.35	0.09	0.15	0.29	0.06	0.29	1.35	0.64	1.19	0.05	0.06	1.35	4.52	PE	pectinesterase	cell wall
Zm00001d038476	0.15	0.02	0.02	0.02	0	0.11	1.25	0.01	0.01	0.05	0.03	1.25	1.67	PE	alpha expansin5	cell wall
Zm00001d027411	0.2	0.08	0.04	0.04	0.17	0.75	1.1	0.08	0.15	0.04	0.03	1.1	2.68	PE	peroxidase 64	defense
Zm00001d027283	0.41	0.04	0.08	0.11	0.17	0.48	1.05	0.22	0.39	0.01	0.03	1.05	2.99	PE	expansin-B4	cell wall
Zm00001d020583	0.2	0.03	0.02	0.03	0	0.39	1.01	0.03	0.04	0.02	0.02	1.01	1.79	PE	galactosyltransferase family protein	cell wall
Zm00001d024302	130.1	4.55	16.4	156.1	0.11	9.26	54.81	31.14	160.76	40.03	18.68	160.76	621.94	SCU	defensin-like protein 2	defense	DLP2
Zm00001d024303	36.54	4.68	14.08	64.29	0.17	8.13	27.06	25.24	100.68	21.57	8.08	100.68	310.52	SCU	defensin-like protein 1	defense	DLP1
Zm00001d029778	34.28	3.18	11.25	34.73	0.78	7.24	18.28	14.62	90.64	9.87	5.47	90.64	230.34	SCU	metallothionein2	defense
Zm00001d034413	0.27	0.61	4.55	15.28	0.06	1.69	11.81	25.7	55.13	2.4	2.59	55.13	120.09	SCU	globulin-2	storage protein	GLB2
Zm00001d045988	7.01	1.87	5.83	12.73	1.06	5.17	8.69	15.5	39.77	3.45	1.93	39.77	103.01	SCU	oleosin 2	oil body assembly	OLE2
Zm00001d002768	8.52	3.73	7.39	14.68	4.11	8.85	12.22	17.97	38.66	1.94	1.75	38.66	119.82	SCU	oleosin 1	oil body assembly	OLE1
Zm00001d048176	8.61	1.63	4.42	14.83	4.44	4.37	8.66	24.3	37.56	2.67	1.56	37.56	113.05	SCU	vicilin-like seed storage protein	storage protein	VCL
Zm00001d035559	5.05	1.33	2.97	8.45	0.06	3.65	5.9	15.36	31.62	1.72	1.02	31.62	77.13	SCU	mannose-specific jacalin-related lectin	defense
Zm00001d043464	6.89	0.93	2.77	6.52	0.11	2.97	5.56	9.89	18.17	1.55	0.91	18.17	56.27	SCU	oil body-associated protein 2A	oil body assembly	OBAP2
Zm00001d051459	6.73	0.83	2.73	7.27	0.67	2.68	6.25	11.24	17.58	1.6	1.04	17.58	58.62	SCU	oil body-associated protein 1B	oil body assembly	OBAP1
Zm00001d035560	4.58	0.84	2.14	6.39	0.11	2.26	4.72	10.51	17.52	1.41	0.81	17.52	51.29	SCU	mannose-specific jacalin-related lectin	defense
Zm00001d040613	5	0.77	2.36	6.68	0.56	2.97	5.99	16.66	16.92	1.54	0.87	16.92	60.32	SCU	outer envelope pore protein 16-2, chloroplastic	PSV complex	TIP
Zm00001d033447	2.43	0.22	1.29	6.61	0.17	0.71	4.24	5.97	16.89	1.53	1.15	16.89	41.21	SCU	globulin-1	storage protein	GLB1
Zm00001d033612	4.38	0.75	2.31	4.44	0.22	2.36	4.54	6.61	16.31	1.04	0.64	16.31	43.6	SCU	oleosin 4	oil body assembly	OLE4
Zm00001d052958	9.49	0.27	1.23	4.2	0	1.2	3.94	2.28	15.83	1.32	0.81	15.83	40.57	SCU	antimicrobial peptide MBP-1	defense
Zm00001d032610	0.08	1.61	2.51	5.45	0.83	2.86	2.34	3.3	11.97	0.64	0.44	11.97	32.03	SCU	tonoplast intrinsic protein 3	PSV complex	TIP
Zm00001d053228	2.5	0.88	1.95	4.5	4.33	2.88	4.41	9.15	11.78	1.2	0.86	11.78	44.44	SCU	acyl carrier protein (ACP)	FAS complex	ACP
Zm00001d019504	1.02	0.26	1.15	3.64	8.56	1.26	2.18	7.47	10.92	0.77	0.42	10.92	37.65	SCU	plasma membrane associated protein;tonoplast intrinsic proteins	PSV complex	TIP
Zm00001d003938	1.34	0.4	1.38	4.04	0.33	1.53	2.58	5.35	10.43	0.96	0.46	10.43	28.8	SCU	steroleosin	oil body assembly
Zm00001d051636	2.15	0.76	1.96	3.67	1.28	2.04	3	6.4	10.29	1.02	0.89	10.29	33.46	SCU	delta(12)-fatty-acid desaturase		FAD2
Zm00001d028180	0.4	0.6	1.24	3.84	0.89	1.39	1.77	2.66	8.73	0.67	0.44	8.73	22.63	SCU	myo-inositol phosphate synthase	phytic acid biosynthesis
Zm00001d032019	1.62	0.9	2.03	3.18	3.44	2.09	2.69	4.99	7.95	1.45	0.92	7.95	31.26	SCU	acyl carrier protein 1	FAS complex	ACP
Zm00001d048201	0.57	0.48	1.42	4.23	0.33	0.76	1.14	1.67	7.86	0.54	0.38	7.86	19.38	SCU	inositol-3-phosphate synthase isozyme 1	phytic acid biosynthesis
Zm00001d042344	1.25	0.72	2.04	2.76	1.61	1.58	1.95	2.64	6.86	2.64	1.43	6.86	25.48	SCU	stearoyl-ACP desaturase1	FAS complex	SAD1
Zm00001d011755	0.72	0.38	0.96	2.54	1.78	0.94	2.05	5.06	6.59	0.65	0.28	6.59	21.95	SCU	oil body-associated protein 2B	oil body assembly	OBAP
Zm00001d030020	0.51	0.57	1.86	2.75	0.39	0.98	1.27	3.85	6.59	1.03	0.54	6.59	20.34	SCU	pyruvate kinase	PK	PK
Zm00001d021046	0.97	0.66	1.08	2.68	0.56	0.92	1.18	2.69	6.28	1.24	0.59	6.28	18.85	SCU	oleoyl-ACP thioesterase A	FATa	FATa
Zm00001d022616	0.74	0.62	1.55	2.53	1.61	1.17	1.51	3.42	6.06	0.74	0.57	6.06	20.52	SCU	acyl carrier protein 2 (ACP)	FAS complex	ACP
Zm00001d006080	0.58	0.33	1.04	2.48	1.06	0.91	1.28	4.29	6.04	0.52	0.33	6.04	18.86	SCU	oleoyl-ACP hydrolase	FATa	FATa
Zm00001d023601	0.36	0.39	1.01	2.89	0.17	0.53	0.85	1.27	5.68	0.32	0.28	5.68	13.75	SCU	inositol-3-phosphate synthase isozyme 1	phytic acid biosynthesis
Zm00001d024998	0.92	0.36	1.48	2.15	1.17	0.7	1.04	3.28	5.66	1.04	0.54	5.66	18.34	SCU	acetyl-CoA carboxylase 1	ACCase	ACCase 1
Zm00001d002952	1.2	0.18	0.5	1.97	0.89	0.55	0.9	1.73	5.59	0.4	0.19	5.59	14.1	SCU	aquaporin TIP3-2	PSV complex	TIP
Zm00001d013494	0.46	0.17	0.73	1.7	0.67	0.63	1.14	2.47	5.59	0.33	0.19	5.59	14.08	SCU	oleosin 3	oil body assembly
Zm00001d005542	0.81	0.28	0.69	1.88	2.72	0.89	1.37	4	5.41	0.45	0.25	5.41	18.75	SCU	plastid phosphate/phosphoenolpyruvate translocator1	PEP transport	PPT1
Zm00001d026317	0.03	0.35	0.5	1.58	1.67	0.43	0.45	1.62	5.25	0.18	0.14	5.25	12.2	SCU	Transcription factor PIF4	TF	bHLH7
Zm00001d004473	0.98	0.57	0.98	2.16	2.22	1.11	1.51	2.66	5.08	0.57	0.41	5.08	18.25	SCU	pyruvate dehydrogenase (E1) subunit alpha-3	PDC complex	PDC
Zm00001d049975	0.67	0.27	0.63	1.99	2.61	0.93	1.24	3.52	5.05	0.34	0.19	5.05	17.44	SCU	enoyl-ACP reductase	FAS complex	ACP
Zm00001d004125	1.76	0.57	1.29	2.35	1	1	1.29	3.32	4.88	0.84	0.51	4.88	18.81	SCU	acetyl-CoA carboxylase 2	ACCase	ACCase 2
Zm00001d037652	0.54	0.33	1.02	2.66	0.83	0.67	0.96	1.7	4.57	0.44	0.36	4.57	14.08	SCU	inositol-3-phosphate synthase isozyme 1	phytic acid biosynthesis
Zm00001d037894	2.2	0.26	0.4	2.23	0.22	0.71	1.63	2.37	4.55	0.77	0.26	4.55	15.6	SCU	dehydrin DHN1	dehydrin	DHN1
Zm00001d005016	0.31	0.23	0.53	1.53	0.78	0.43	0.75	2.27	4.43	0.3	0.19	4.43	11.75	SCU	WRI1 transcription factor1	TF	WRI1a
Zm00001d017021	0.31	0.06	0.28	0.83	0	0.15	0.48	1.86	4.14	0.2	0.1	4.14	8.41	SCU	late embryogenesis abundant protein 3	drought	LEA
Zm00001d028873	0.41	0.18	0.4	1.13	0.28	0.59	0.79	2.07	4.02	0.24	0.14	4.02	10.25	SCU	outer envelope pore protein 16-2 chloroplastic
Zm00001d036866	0.26	0.25	0.68	2	0.17	0.3	0.59	0.87	3.92	0.2	0.19	3.92	9.43	SCU	inositol-3-phosphate synthase isozyme 1	phytic acid biosynthesis
Zm00001d025201	0.44	0.25	0.71	1.45	1.33	0.72	0.96	2.41	3.64	0.43	0.26	3.64	12.6	SCU	hydroxybutanoyl-ACP dehydrase	FAS complex
Zm00001d029062	1.16	0.17	0.48	1.76	0.06	0.34	0.86	2.31	3.63	0.31	0.18	3.63	11.26	SCU	vicilin-like seed storage protein；globulin	storage protein	VCL
Zm00001d027652	0.21	0.12	0.55	0.77	0.11	1.1	0.89	1.74	3.35	0.28	0.21	3.35	9.33	SCU	aquaporin TIP1-1	PSV complex	TIP
Zm00001d012033	0.34	0.21	0.54	1.08	0.28	0.49	0.51	0.81	2.98	0.28	0.25	2.98	7.77	SCU	stearoyl-ACP desaturase 2	FAS complex	SAD2
Zm00001d035770	1.6	1.44	1.77	2.33	1.72	2.46	1.93	2.68	2.94	1.29	1.33	2.94	21.49	SCU	phosphatidylinositol/phosphatidylcholine transfer protein	oil body assembly	SFH13
Zm00001d044748	0.76	0.14	0.26	1.15	0.22	0.32	0.6	1.68	2.72	0.23	0.15	2.72	8.23	SCU	pyruvate dehydrogenase (E1) subunit alpha-1	PDC complex	PDC
Zm00001d033225	0.33	0.15	0.4	0.76	1.22	0.38	0.56	1.43	2.71	0.1	0.15	2.71	8.19	SCU	pyruvate dehydrogenase (E1) subunit beta-3	PDC complex
Zm00001d049351	0.37	0.3	0.61	1.09	1.22	0.6	0.71	1.84	2.67	0.28	0.24	2.67	9.93	SCU	oleoyl-ACP thioesterase B	FATb	FATb
Zm00001d018961	0.76	0.51	0.78	1.27	1.22	0.78	0.91	1.73	2.61	0.51	0.34	2.61	11.42	SCU	pyruvate kinase	PK	PK
Zm00001d050383	0.32	0.37	0.57	0.87	1.61	0.48	0.59	1.27	2.48	0.22	0.28	2.48	9.06	SCU	dihydrolipoyl transacetylase (E2)	PDC complex	PDC
Zm00001d027258	1.82	0.06	0.31	0.76	0.11	0.39	1.17	1.57	2.44	0.24	0.15	2.44	9.02	SCU	oleosin 16 kDa	oil body assembly	Oleosin
Zm00001d044080	0.29	0.1	0.39	0.84	0.61	0.5	0.73	1.91	2.39	0.1	0.1	2.39	7.96	SCU	oleosin 5	oil body assembly	OLE5
Zm00001d009779	0.56	0.26	0.79	1.24	0.83	0.48	0.75	1.56	2.33	0.76	0.58	2.33	10.14	SCU	dihydrolipoyl dehydrogenase (E3)	PDC complex
Zm00001d000227	0.35	0.33	0.62	0.81	1.06	0.52	0.61	1.45	2.1	0.2	0.26	2.1	8.31	SCU	pyruvate dehydrogenase E1 component subunit beta	PDC complex
Zm00001d013461	0.06	0.12	0.27	0.72	0.22	0.46	0.63	0.94	2.07	0.02	0.06	2.07	5.57	SCU	phospholipase A2-alpha
Zm00001d034188	0.55	0.49	0.66	0.84	1.56	0.59	0.79	0.92	2.06	0.5	0.38	2.06	9.34	SCU	plasma membrane protein 2;tonoplast intrinsic proteins	PSV complex	TIP
Zm00001d045027	0.3	0.09	0.27	0.72	0.72	0.2	0.42	1.35	2.05	0.12	0.16	2.05	6.4	SCU	beta-ketoacyl-ACP synthase	FAS complex	FAS
Zm00001d037108	0.55	0.3	0.55	0.86	1.11	0.35	0.54	1.57	2.01	0.36	0.34	2.01	8.54	SCU	beta-ketoacyl-ACP synthase	FAS complex	FAS
Zm00001d052405	0.02	0.08	0.15	0.36	0.44	0.09	0.18	0.48	1.93	0.04	0.06	1.93	3.83	SCU	WRI1 transcription factor2	TF	WRI1b
Zm00001d047054	0.24	0.13	0.32	0.7	1.28	0.35	0.49	1.62	1.84	0.06	0.08	1.84	7.11	SCU	pyruvate kinase	PK	PK
Zm00001d006866	0.34	0.18	0.32	0.88	1.33	0.31	0.47	1.53	1.81	0.06	0.11	1.81	7.34	SCU	3-oxoacyl-ACP synthase II chloroplastic	FAS complex
Zm00001d053009	0.54	0.21	0.32	0.83	1.11	0.27	0.46	1.27	1.8	0.04	0.09	1.8	6.94	SCU	long chain acyl-CoA synthetase 9 chloroplastic	LACS complex	LACS
Zm00001d032224	0.22	0.2	0.45	0.73	0.5	0.31	0.5	1.04	1.7	0.1	0.17	1.7	5.92	SCU	dihydrolipoyl transacetylase (E2)	PDC complex	PDC
Zm00001d047255	0.48	0.22	0.48	0.77	0.67	0.36	0.45	1.36	1.63	0.09	0.16	1.63	6.67	SCU	beta-ketoacyl-ACP synthase	FAS complex	FAS
Zm00001d028787	0.29	0.2	0.43	0.72	0.5	0.25	0.4	1.01	1.6	0.16	0.22	1.6	5.78	SCU	malonyl CoA-ACP transacylase	FAS complex	FAS
Zm00001d022144	0.14	0.11	0.2	0.64	1.44	0.19	0.33	1.35	1.5	0.03	0.07	1.5	6	SCU	beta-ketoacyl-ACP synthase	FAS complex	FAS
Zm00001d028986	0.01	0.02	0.12	0.22	0	0.11	0.11	0.22	1.49	0.01	0.03	1.49	2.34	SCU	WUSCHEL-related homeobox 11	TF	HB130
Zm00001d020004	0.43	0.31	0.4	0.68	1.06	0.49	0.57	1.12	1.38	0.43	0.3	1.38	7.17	SCU	plastid phosphate/phosphoenolpyruvate translocator2	PEP transport	PPT2
Zm00001d009648	0.04	0.07	0.16	0.38	0.44	0.15	0.23	0.57	1.36	0.03	0.04	1.36	3.47	SCU	oleosin Bn-V	oil body assembly	Oleosin
Zm00001d038057	0.31	0.49	0.67	0.77	1.33	0.73	0.71	1.31	1.35	0.46	0.34	1.35	8.47	SCU	acyl carrier protein	FAS complex	ACP
Zm00001d036982	0.57	0.09	0.13	0.59	0.39	0.3	0.28	1.04	1.3	0.05	0.09	1.3	4.83	SCU	diacylglycerol acyltransferase		DGAT
Zm00001d023606	0.45	0.33	0.41	0.65	0.94	0.33	0.45	1.1	1.27	0.29	0.33	1.27	6.55	SCU	dihydrolipoyl transacetylase (E2)	PDC complex	PDC
Zm00001d019186	0.97	0.88	1	1.18	1.17	0.93	0.92	1.02	1.23	0.56	0.49	1.23	10.35	SCU	acyl carrier protein	FAS complex	ACP
Zm00001d044016	0.45	0.24	0.26	0.53	0.83	0.57	0.43	1.03	1.11	0.1	0.14	1.11	5.69	SCU	long chain acyl-CoA synthetase 5	LACS complex	LACS
Zm00001d026429	0.22	0.06	0.22	0.53	0.22	0.12	0.26	1.05	1.1	0.23	0.22	1.1	4.23	SCU	beta-ketoacyl-ACP synthase	FAS complex	FAS
Zm00001d041839	0.18	0.11	0.34	0.44	0.33	0.27	0.29	0.73	1.05	0.11	0.14	1.05	3.99	SCU	dihydrolipoyl transacetylase (E2)	PDC complex	PDC
Zm00001d045042	9.82	0.72	7.85	3.04	0.11	2.21	8.02	1.59	0.64	67.57	36.04	67.57	137.61	SE	sucrose synthase 1 (sh1)	starch biosynthesis	SH1
Zm00001d044129	4.5	0.78	8.15	4.06	0.11	1.07	3.73	0.36	0.26	28.99	17.58	28.99	69.59	SE	glucose-1-phosphate adenylyltransferase large subunit (sh2)	starch biosynthesis	SH2
Zm00001d050032	1.77	0.2	1.34	0.47	0.44	0.79	2.12	0.29	0.11	19.84	10.4	19.84	37.77	SE	glucose-1-phosphate adenylyltransferase (bt2)	starch biosynthesis	BT2
Zm00001d015746	2.07	0.18	1.59	0.74	0.06	0.54	1.83	0.16	0.06	13.98	8.61	13.98	29.82	SE	adenine nucleotide transporter (bt1)	starch biosynthesis	BT1
Zm00001d008403	6.15	2.91	6.43	5.64	0.33	1.17	2.74	0.18	0.32	11.5	9.96	11.5	47.33	SE	nac30 transcription factor (NAC130)	TF	NAC130
Zm00001d007633	2.39	6.33	4.47	4.06	1.56	3.4	2.95	1.56	2.02	7.69	4.06	7.69	40.49	SE	ribosome associated membrane protein RAMP4
Zm00001d013956	5.26	0.26	0.78	1.48	0.33	1.11	2.94	2.49	5.47	6.17	2.33	6.17	28.62	SE	tonoplast intrinsic protein3	PSV complex	TIP
Zm00001d039512	2.17	0.1	0.6	0.67	1.56	0.49	0.92	0.46	0.17	5.37	2.19	5.37	14.7	SE	hexokinase1	starch biosynthesis
Zm00001d045261	0.49	0.24	0.57	0.55	0.5	0.53	0.62	0.55	0.58	4.36	1.7	4.36	10.69	SE	starch synthase I (ss1)	starch biosynthesis	SS
Zm00001d000002	0.69	0.11	1.27	0.45	0.17	0.24	0.5	0.13	0.19	3.95	1.39	3.95	9.09	SE	dull endosperm1; starch synthase 2 (du1;ss2)	starch biosynthesis	SS
Zm00001d021123	1.12	1.21	1.51	1.08	0.33	1.68	0.94	0.44	0.56	1.79	1.32	1.79	11.98	SE	endoplasmic reticulum protein	ER chaperone
Zm00001d037234	0.34	0.16	0.76	0.26	0.28	0.37	0.32	0.21	0.17	1.7	1.26	1.7	5.83	SE	sugary2 (su2); starch synthase IIa (ss)	starch biosynthesis	SS
Zm00001d004438	0.45	0.13	0.43	0.55	0.11	0.47	0.31	0.17	0.14	1.58	0.98	1.58	5.32	SE	pullulanase-type starch debranching enzyme1 (dbe1)	starch biosynthesis	DBE
Zm00001d033654	0.52	0.43	0.64	0.59	0.28	0.26	0.38	0.25	0.46	1.5	0.8	1.5	6.11	SE	opaque endosperm10	protein body complex	O10
Zm00001d042146	0.33	0.25	0.4	0.38	0.06	0.29	0.26	0.38	0.32	1.37	0.55	1.37	4.59	SE	hexokinase4	starch biosynthesis
Zm00001d047420	0.12	0.05	0.12	0.63	0.06	0.06	0.19	0.02	0.05	1.34	0.37	1.34	3.01	SE	endoplasmic reticulum protein	ER chaperone
Zm00001d010321	40.35	0.68	8.53	4.27	0.67	1.65	10.32	1.86	1.17	15.85	23.23	40.35	108.58	SE/VE/AL	pyruvate orthophosphate dikinase2; PPDK	enery	PPDK2
Zm00001d038163	13.21	1.3	6.99	11.35	0.28	0.93	3.72	0.67	2.04	3.3	8.08	13.21	51.87	SE/VE/AL	pyruvate orthophosphate dikinase1	enery	PPDK1
Zm00001d020592	454.82	15.17	191.28	153.4	3.22	12.36	198.52	9.51	19.3	505.1	771.71	771.71	2334.39	VE	27-kD γ-zein	protein body complex	27
Zm00001d035760	376.98	12.89	152.16	190.79	3.22	9.27	155.41	7.59	16.07	285.56	570.71	570.71	1780.65	VE	15-kD β-zein	protein body complex	15
Zm00001d019155	401.64	6.56	60.82	54.3	3.67	7.84	210.38	5.54	7.81	256.82	498.56	498.56	1513.94	VE	19-kD α-zein	protein body complex	19
Zm00001d005793	268.27	7.19	80.4	162.01	2.06	7.6	120.84	6.38	16.24	366.71	483	483	1520.7	VE	16-kD γ-zein (mucronate1)	protein body complex	16
Zm00001d049243	190.01	3.72	26.37	92.94	2.39	5.43	118.31	4.19	7.27	132.47	277.64	277.64	860.74	VE	22-kD zein ( floury2)	protein body complex	22
Zm00001d045937	195.85	3.87	24.49	11.33	1	4.53	90.14	1.97	1.69	49.21	265.97	265.97	650.05	VE	10-kD _-zein	protein body complex	10
Zm00001d048848	129.19	2.01	15.92	18.65	0.67	3.49	70.76	1.8	2.22	110.02	214.69	214.69	569.42	VE	19-kD zein	protein body complex	19
Zm00001d049476	91.48	2.64	13.77	13.39	1.61	4.09	50.5	1.83	1.82	74.58	152.08	152.08	407.79	VE	19-kD zein	protein body complex	19
Zm00001d005230	83.7	2.81	30.55	13.73	1	2.97	44.37	1.56	2.08	89.14	144.95	144.95	416.86	VE	corn-activated Hageman factor inhibitor1
Zm00001d048813	63.6	0.73	10.44	15.07	0.5	1.73	39.75	0.83	1.23	29.1	102.42	102.42	265.4	VE	19-kD zein	protein body complex	19
Zm00001d030855	56.14	0.91	6.48	8.33	0.56	1.59	30.48	0.95	1.3	46.79	95.1	95.1	248.63	VE	19-kD zein	protein body complex	19
Zm00001d048816	51.4	0.35	8.07	20.65	0.44	1.3	30.63	0.73	1.29	15.18	72.51	72.51	202.55	VE	22-kD zein	protein body complex	22
Zm00001d048850	41.47	0.32	6.77	6.39	0.17	1.04	22.62	0.43	0.47	30.1	64.35	64.35	174.13	VE	19-kD zein	protein body complex	19
Zm00001d048812	36.66	0.32	5.01	11.27	0.61	1.16	19.27	0.52	0.54	16.84	56.87	56.87	149.07	VE	22-kD zein	protein body complex	22
Zm00001d048847	29.9	0.42	4.06	3.55	0.39	1.03	17.66	0.42	0.27	25.11	51.38	51.38	134.19	VE	19-kD zein	protein body complex	19
Zm00001d035700	26.7	1.36	15.91	10.26	0.61	1.64	11.74	0.44	0.44	12.26	36.43	36.43	117.79	VE	legumin 1; 51-kD globulin	protein	LEG1
Zm00001d048809	20.95	0.17	5.32	7.08	0.33	0.83	9.98	0.35	0.32	9.15	32.73	32.73	87.21	VE	22-kD zein	protein body complex	22
Zm00001d048520	22.1	4.3	12.64	4.95	0.33	2.14	14.38	0.46	0.4	27.78	30.15	30.15	119.63	VE	Aquaporin TIP3.1	PSV complex	TIP
Zm00001d048849	13.15	0.1	0.83	0.59	0.11	0.39	6.05	0.17	0.05	6.16	16.25	16.25	43.85	VE	19-kD zein (floury4)	protein body complex
Zm00001d048818	5.78	0.04	1.34	1.17	0	0.23	1.98	0.09	0.03	3.17	7.92	7.92	21.75	VE	22-kD zein	protein body complex
Zm00001d011185	2.57	1.86	3.27	2.4	1.72	1.02	1.43	0.29	0.47	3.11	3.88	3.88	22.02	VE	protein transport protein Sec61 subunit beta	SEC complex
Zm00001d018971	1.8	0.03	1.07	0.98	0	0.16	0.76	0.07	0.04	2.55	3.15	3.15	10.61	VE	opaque 2	TF	O2
Zm00001d035288	2.36	1.07	1.37	1.62	1	1.24	1.58	0.83	1.04	2.54	2.93	2.93	17.58	VE	endoplasmic reticulum protein	ER chaperone
Zm00001d019160	2.06	0.01	0.74	0.36	0	0.07	0.58	0.03	0.01	1.43	2.44	2.44	7.73	VE	19-kD zein	protein body complex
Zm00001d022715	1.53	0	0.1	0.12	0	0.01	0.52	0.05	0.02	0.78	2.22	2.22	5.35	VE	NA
Zm00001d025300	0.5	0.31	1.22	0.55	0.5	0.45	0.48	0.4	0.38	1.9	1.93	1.93	8.62	VE	Sucrose nonfermenting 4-like protein	starch
Zm00001d005100	1.06	0.37	1.38	1.75	0.11	0.42	0.54	0.33	0.28	1.03	1.5	1.75	8.77	VE	prolamin-box binding factor1	TF	PBF1
Zm00001d048851	0.72	0	0.15	0.08	0	0.01	0.37	0.01	0.01	0.59	1.02	1.02	2.96	VE	floury4	protein body complex	FL4
Zm00001d011193	0.53	0.16	0.6	0.29	0.28	0.19	0.33	0.47	0.24	0.86	1.01	1.01	4.96	VE	endoplasmic reticulum protein	ER chaperone
Zm00001d038597	68.55	3.39	23.99	25.4	0.61	1.67	22.21	0.68	1.4	0.86	56.63	68.55	222.95	VE/AL	globulin 3; 18-kD globulin	storage protein	GLB3
Zm00001d048806	37.96	0.09	0.19	1.34	0	0.13	10.12	0.09	0.08	1.06	10.39	37.96	61.45	VE/AL	22-kD zein	protein body complex	22
Zm00001d037436	3.44	0.02	0.17	0.01	0	0.06	0.77	0.03	0.01	0.9	2.94	3.44	8.35	VE/AL	18-kD zein	protein body complex	18
Zm00001d034805	1.07	1.92	3.51	1.79	0.83	0.97	0.78	0.73	0.48	1.96	2.33	3.51	16.37	VE/CZ	protein transport protein Sec62	SEC complex
Zm00001d020591	73.25	1.91	10.18	38.2	0.56	2.84	36.5	2.36	3.93	158.46	127.28	158.46	455.47	VE/SE	50-kD zein	protein body complex
